# Supplementary material for: Crystal structure of taxodione isolated from Taxodium ascendens (B.)
Source: Acta Crystallogr E Crystallogr Commun. 2017 Jun 30;73(Pt 7):1102–4. doi: 10.1107/S205698901700946X (PMC5499300; doi:10.1107/S205698901700946X)
Supplement: Supplementary file 1 [file e-73-01102-sup1.cif]

##############################################################################
#                                                                            #
# This CIF contains the data in a paper accepted for publication in          #
# Acta Crystallographica Section E. It conforms to the requirements of       #
# Notes for Authors for Acta Crystallographica Section E, and has been       #
# peer reviewed under the auspices of the IUCr Commission on Journals.       #
#                                                                            #
# Full details of the Crystallographic Information File format               #
# are given in the paper "The Crystallographic Information File (CIF):       #
# a New Standard Archive File for Crystallography" by S. R. Hall, F. H.      #
# Allen and I. D. Brown [Acta Cryst. (1991), A47, 655-685].                  #
#                                                                            #
# The current version of the core CIF dictionary is obtainable from          #
# ftp://ftp.iucr.org/pub/cif_core.dic.                                       #
#                                                                            #
# Software is freely available for graphical display of the structure(s)     #
# in this CIF. For information consult the CIF software page                 #
# http://www.iucr.org/resources/cif/software.                                #
#                                                                            #
# This file may be used for bona fide research purposes within the           #
# scientific community so long as proper attribution is given to the journal # 
# article from which it was obtained.                                        #
#                                                                            #
##############################################################################
data_I
_audit_creation_method     'SHELXL-2014/7'
_chemical_name_systematic
;\
(4b<i>S</i>)-4-Hydroxy-2-isopropyl-4b,8,8-trimethyl-4b,5,6,7,8,8a-\
hexahydrophenanthrene-3,9-dione
;
_chemical_name_common     '[taxodione]'
_chemical_formula_moiety     'C20 H26 O3'
_chemical_formula_sum     'C20 H26 O3'
_chemical_formula_iupac     'C20 H26 O3'
_chemical_formula_weight     314.41
_chemical_melting_point     ?
_shelx_space_group_comment
;
The symmetry employed for this shelxl refinement is uniquely defined
by the following loop, which should always be used as a source of
symmetry information in preference to the above space-group names.
They are only intended as comments.
;
_space_group_crystal_system     orthorhombic
_space_group_name_H-M_alt     'P 21 21 21'
_space_group_name_Hall     'P 2ac 2ab'
loop_
    _symmetry_equiv_pos_as_xyz
    'x, y, z'
    'x+1/2, -y+1/2, -z'
    '-x, y+1/2, -z+1/2'
    '-x+1/2, -y, z+1/2'
_cell_length_a     9.5008(15)
_cell_length_b     13.220(2)
_cell_length_c     13.584(2)
_cell_angle_alpha     90
_cell_angle_beta     90
_cell_angle_gamma     90
_cell_volume     1706.1(5)
_cell_formula_units_Z     4
_cell_measurement_reflns_used     6770
_cell_measurement_theta_min     2.62
_cell_measurement_theta_max     30.92
_cell_measurement_temperature     296(2)
_exptl_crystal_description     prism
_exptl_crystal_colour     yellow
_exptl_crystal_size_max     0.300
_exptl_crystal_size_mid     0.200
_exptl_crystal_size_min     0.200
_exptl_crystal_density_diffrn     1.224
_exptl_crystal_density_meas     ?
_exptl_crystal_density_method     'not measured'
_exptl_crystal_F_000     680
_exptl_absorpt_coefficient_mu     0.081
_exptl_absorpt_correction_type     none
_exptl_absorpt_process_details     ?
_shelx_estimated_absorpt_T_min     0.976
_shelx_estimated_absorpt_T_max     0.984
_exptl_absorpt_correction_T_min     ?
_exptl_absorpt_correction_T_max     ?
_diffrn_ambient_temperature     296(2)
_diffrn_radiation_type     MoK\a
_diffrn_radiation_wavelength     0.71073
_diffrn_measurement_device_type     'Bruker APEXII CCD'
_diffrn_measurement_method     '\f and \w scans'
_diffrn_detector_area_resol_mean     ?
_diffrn_reflns_number     12903
_diffrn_reflns_av_R_equivalents     0.0460
_diffrn_reflns_theta_min     2.150
_diffrn_reflns_theta_max     25.992
_diffrn_reflns_theta_full     25.242
_diffrn_measured_fraction_theta_max     1.000
_diffrn_measured_fraction_theta_full     1.000
_diffrn_reflns_limit_h_min     -11
_diffrn_reflns_limit_h_max     11
_diffrn_reflns_limit_k_min     -16
_diffrn_reflns_limit_k_max     16
_diffrn_reflns_limit_l_min     -16
_diffrn_reflns_limit_l_max     16
_refine_special_details     ?
_reflns_number_total     3355
_reflns_number_gt     3111
_reflns_threshold_expression     'I > 2\s(I)'
_refine_ls_structure_factor_coef     Fsqd
_refine_ls_matrix_type     full
_refine_ls_R_factor_all     0.0389
_refine_ls_R_factor_gt     0.0343
_refine_ls_wR_factor_gt     0.0839
_refine_ls_wR_factor_ref     0.0875
_refine_ls_goodness_of_fit_ref     1.051
_refine_ls_restrained_S_all     1.051
_refine_ls_number_reflns     3355
_refine_ls_number_parameters     215
_refine_ls_number_restraints     0
_refine_ls_hydrogen_treatment     constr
_refine_ls_weighting_scheme     calc
_refine_ls_weighting_details
              'w=1/[\s^2^(Fo^2^)+(0.0417P)^2^+0.2288P] where P=(Fo^2^+2Fc^2^)/3'
_atom_sites_solution_hydrogens     geom
_atom_sites_solution_primary     ?
_atom_sites_solution_secondary     ?
_refine_ls_shift/su_max     0.000
_refine_ls_shift/su_mean     0.000
_refine_diff_density_max     0.169
_refine_diff_density_min     -0.204
_refine_ls_extinction_method
;
SHELXL2014 (Sheldrick, 2015)
;
_refine_ls_extinction_coef     0.062(5)
_refine_ls_extinction_expression
                                  'Fc^*^=kFc[1+0.001xFc^2^\l^3^/sin(2\q)]^-1/4^'
loop_
    _atom_type_symbol
    _atom_type_description
    _atom_type_scat_dispersion_real
    _atom_type_scat_dispersion_imag
    _atom_type_scat_source
    'C' 'C' 0.0033 0.0016
                         'International Tables Vol C Tables 4.2.6.8 and 6.1.1.4'
    'H' 'H' 0.0000 0.0000
                         'International Tables Vol C Tables 4.2.6.8 and 6.1.1.4'
    'O' 'O' 0.0106 0.0060
                         'International Tables Vol C Tables 4.2.6.8 and 6.1.1.4'
_computing_data_collection
;
APEX2 (Bruker, 2007)
;
_computing_cell_refinement
;
SAINT (Bruker, 2007)
;
_computing_data_reduction
;
SAINT (Bruker, 2007)
;
_computing_structure_solution
;
SHELXS97 (Sheldrick, 2008)
;
_computing_structure_refinement
;
SHELXL2014 (Sheldrick, 2015)
;
_computing_molecular_graphics
;
SHELXTL (Sheldrick, 2008)
;
_computing_publication_material
;
SHELXTL (Sheldrick, 2008)
;
loop_
    _atom_site_type_symbol
    _atom_site_label
    _atom_site_fract_x
    _atom_site_fract_y
    _atom_site_fract_z
    _atom_site_U_iso_or_equiv
    _atom_site_adp_type
    _atom_site_calc_flag
    _atom_site_occupancy
    _atom_site_disorder_assembly
    _atom_site_disorder_group
    O O3 0.17963(19) 0.52283(12) 1.10546(10) 0.0539(4) Uani d 1 . .
    O O1 0.2584(2) 0.83099(11) 0.64710(11) 0.0647(5) Uani d 1 . .
    C C5 0.2103(3) 1.03778(15) 0.89721(18) 0.0541(6) Uani d 1 . .
    H H5A 0.2972 1.0319 0.9343 0.065 Uiso calc 1 . .
    H H5B 0.1947 1.1090 0.8841 0.065 Uiso calc 1 . .
    C C4 0.0911(3) 0.99858(15) 0.95940(19) 0.0583(7) Uani d 1 . .
    H H4A 0.0031 1.0060 0.9238 0.070 Uiso calc 1 . .
    H H4B 0.0847 1.0380 1.0194 0.070 Uiso calc 1 . .
    C C3 0.1139(3) 0.88729(15) 0.98514(16) 0.0484(5) Uani d 1 . .
    H H3A 0.0359 0.8639 1.0252 0.058 Uiso calc 1 . .
    H H3B 0.1992 0.8808 1.0238 0.058 Uiso calc 1 . .
    C C2 0.12591(19) 0.81999(13) 0.89322(13) 0.0326(4) Uani d 1 . .
    C C13 0.1741(2) 0.71188(13) 0.91885(13) 0.0311(4) Uani d 1 . .
    C C12 0.2329(2) 0.65054(12) 0.83944(13) 0.0322(4) Uani d 1 . .
    C C17 0.2566(2) 0.54251(13) 0.85234(14) 0.0363(4) Uani d 1 . .
    H H17 0.2872 0.5051 0.7985 0.044 Uiso calc 1 . .
    C C16 0.2365(2) 0.49443(13) 0.93772(13) 0.0349(4) Uani d 1 . .
    C C18 0.2533(2) 0.38153(13) 0.95424(15) 0.0409(5) Uani d 1 . .
    H H18 0.3060 0.3724 1.0156 0.049 Uiso calc 1 . .
    C C19 0.3352(3) 0.32924(15) 0.87312(19) 0.0558(6) Uani d 1 . .
    H H19A 0.4261 0.3603 0.8666 0.084 Uiso calc 1 . .
    H H19B 0.2848 0.3353 0.8121 0.084 Uiso calc 1 . .
    H H19C 0.3465 0.2590 0.8892 0.084 Uiso calc 1 . .
    C C20 0.1092(3) 0.33257(16) 0.96823(19) 0.0541(6) Uani d 1 . .
    H H20A 0.0561 0.3382 0.9084 0.081 Uiso calc 1 . .
    H H20B 0.0599 0.3663 1.0205 0.081 Uiso calc 1 . .
    H H20C 0.1210 0.2625 0.9847 0.081 Uiso calc 1 . .
    C C14 0.1554(2) 0.66396(14) 1.00567(14) 0.0358(4) Uani d 1 . .
    O O2 0.10090(19) 0.70666(12) 1.08780(10) 0.0547(4) Uani d 1 . .
    H H2 0.0925 0.6635 1.1307 0.082 Uiso calc 1 . .
    C C15 0.1912(2) 0.55593(14) 1.02095(14) 0.0369(4) Uani d 1 . .
    C C6 0.2279(2) 0.98258(13) 0.79930(15) 0.0403(5) Uani d 1 . .
    C C8 0.1081(3) 1.01246(17) 0.72952(19) 0.0573(6) Uani d 1 . .
    H H8A 0.1165 0.9751 0.6692 0.086 Uiso calc 1 . .
    H H8B 0.1135 1.0836 0.7158 0.086 Uiso calc 1 . .
    H H8C 0.0193 0.9974 0.7599 0.086 Uiso calc 1 . .
    C C9 0.3670(3) 1.01768(17) 0.7533(2) 0.0574(6) Uani d 1 . .
    H H9A 0.4438 0.9988 0.7954 0.086 Uiso calc 1 . .
    H H9B 0.3657 1.0899 0.7456 0.086 Uiso calc 1 . .
    H H9C 0.3786 0.9864 0.6900 0.086 Uiso calc 1 . .
    C C1 0.2375(2) 0.86693(12) 0.82138(13) 0.0320(4) Uani d 1 . .
    H H1 0.3273 0.8591 0.8561 0.038 Uiso calc 1 . .
    C C10 0.2524(2) 0.80036(13) 0.73123(13) 0.0387(4) Uani d 1 . .
    C C11 0.2643(2) 0.69172(13) 0.75146(13) 0.0389(4) Uani d 1 . .
    H H11 0.2949 0.6493 0.7012 0.047 Uiso calc 1 . .
    C C7 -0.0201(2) 0.80774(16) 0.84503(18) 0.0471(5) Uani d 1 . .
    H H7A -0.0805 0.7701 0.8882 0.071 Uiso calc 1 . .
    H H7B -0.0104 0.7723 0.7837 0.071 Uiso calc 1 . .
    H H7C -0.0602 0.8733 0.8332 0.071 Uiso calc 1 . .
loop_
    _atom_site_aniso_label
    _atom_site_aniso_U_11
    _atom_site_aniso_U_22
    _atom_site_aniso_U_33
    _atom_site_aniso_U_12
    _atom_site_aniso_U_13
    _atom_site_aniso_U_23
    O3 0.0756(11) 0.0484(8) 0.0378(8) -0.0038(8) 0.0044(8) 0.0116(7)
    O1 0.1165(15) 0.0410(7) 0.0366(7) 0.0117(10) 0.0151(10) 0.0065(6)
    C5 0.0723(16) 0.0303(9) 0.0596(13) -0.0035(10) 0.0031(12) -0.0107(9)
    C4 0.0842(18) 0.0339(11) 0.0567(13) 0.0080(11) 0.0172(13) -0.0137(10)
    C3 0.0671(15) 0.0355(10) 0.0427(11) 0.0047(10) 0.0112(11) -0.0102(9)
    C2 0.0355(9) 0.0279(8) 0.0345(9) 0.0024(7) 0.0033(8) -0.0043(7)
    C13 0.0319(9) 0.0296(8) 0.0319(9) 0.0002(7) 0.0010(7) -0.0032(7)
    C12 0.0353(9) 0.0287(8) 0.0325(8) 0.0020(7) 0.0003(7) -0.0013(7)
    C17 0.0443(10) 0.0285(8) 0.0361(9) 0.0015(8) 0.0006(9) -0.0037(7)
    C16 0.0360(10) 0.0288(8) 0.0398(9) -0.0019(7) -0.0065(8) 0.0030(7)
    C18 0.0463(12) 0.0293(8) 0.0471(10) -0.0021(9) -0.0104(10) 0.0079(8)
    C19 0.0617(14) 0.0276(9) 0.0780(16) 0.0029(9) 0.0017(12) -0.0003(10)
    C20 0.0544(14) 0.0397(11) 0.0681(14) -0.0118(10) -0.0038(11) 0.0094(11)
    C14 0.0364(10) 0.0369(9) 0.0341(9) -0.0001(8) 0.0029(7) -0.0025(7)
    O2 0.0766(12) 0.0513(9) 0.0364(8) 0.0070(8) 0.0202(8) 0.0013(7)
    C15 0.0382(10) 0.0385(9) 0.0340(10) -0.0063(8) -0.0013(8) 0.0053(8)
    C6 0.0446(11) 0.0264(8) 0.0499(11) 0.0006(8) 0.0003(9) 0.0003(8)
    C8 0.0666(15) 0.0361(10) 0.0693(15) 0.0112(10) -0.0097(12) 0.0083(10)
    C9 0.0596(15) 0.0385(11) 0.0740(15) -0.0057(10) 0.0103(13) 0.0092(11)
    C1 0.0332(9) 0.0260(8) 0.0367(9) 0.0030(7) -0.0013(8) -0.0014(7)
    C10 0.0497(11) 0.0314(8) 0.0349(9) 0.0050(9) 0.0069(9) 0.0023(7)
    C11 0.0549(12) 0.0294(8) 0.0325(8) 0.0058(8) 0.0059(9) -0.0046(7)
    C7 0.0344(10) 0.0387(10) 0.0683(14) 0.0030(8) -0.0027(10) 0.0005(10)
_geom_special_details
;
 All esds (except the esd in the dihedral angle between two l.s. planes)
 are estimated using the full covariance matrix.  The cell esds are taken
 into account individually in the estimation of esds in distances, angles
 and torsion angles; correlations between esds in cell parameters are only
 used when they are defined by crystal symmetry.  An approximate (isotropic)
 treatment of cell esds is used for estimating esds involving l.s. planes.
;
loop_
    _geom_bond_atom_site_label_1
    _geom_bond_atom_site_label_2
    _geom_bond_site_symmetry_2
    _geom_bond_distance
    _geom_bond_publ_flag
    O3 C15 . 1.233(2) ?
    O1 C10 . 1.214(2) ?
    C5 C4 . 1.506(4) ?
    C5 C6 . 1.526(3) ?
    C5 H5A . 0.9700 ?
    C5 H5B . 0.9700 ?
    C4 C3 . 1.528(3) ?
    C4 H4A . 0.9700 ?
    C4 H4B . 0.9700 ?
    C3 C2 . 1.538(2) ?
    C3 H3A . 0.9700 ?
    C3 H3B . 0.9700 ?
    C2 C13 . 1.541(2) ?
    C2 C7 . 1.542(3) ?
    C2 C1 . 1.569(3) ?
    C13 C14 . 1.350(3) ?
    C13 C12 . 1.461(2) ?
    C12 C11 . 1.347(2) ?
    C12 C17 . 1.456(2) ?
    C17 C16 . 1.336(3) ?
    C17 H17 . 0.9300 ?
    C16 C15 . 1.458(3) ?
    C16 C18 . 1.518(2) ?
    C18 C19 . 1.515(3) ?
    C18 C20 . 1.527(3) ?
    C18 H18 . 0.9800 ?
    C19 H19A . 0.9600 ?
    C19 H19B . 0.9600 ?
    C19 H19C . 0.9600 ?
    C20 H20A . 0.9600 ?
    C20 H20B . 0.9600 ?
    C20 H20C . 0.9600 ?
    C14 O2 . 1.353(2) ?
    C14 C15 . 1.483(3) ?
    O2 H2 . 0.8200 ?
    C6 C8 . 1.533(3) ?
    C6 C9 . 1.534(3) ?
    C6 C1 . 1.561(2) ?
    C8 H8A . 0.9600 ?
    C8 H8B . 0.9600 ?
    C8 H8C . 0.9600 ?
    C9 H9A . 0.9600 ?
    C9 H9B . 0.9600 ?
    C9 H9C . 0.9600 ?
    C1 C10 . 1.515(2) ?
    C1 H1 . 0.9800 ?
    C10 C11 . 1.467(2) ?
    C11 H11 . 0.9300 ?
    C7 H7A . 0.9600 ?
    C7 H7B . 0.9600 ?
    C7 H7C . 0.9600 ?
loop_
    _geom_angle_atom_site_label_1
    _geom_angle_atom_site_label_2
    _geom_angle_atom_site_label_3
    _geom_angle_site_symmetry_1
    _geom_angle_site_symmetry_3
    _geom_angle
    _geom_angle_publ_flag
    C4 C5 C6 . . 114.00(18) ?
    C4 C5 H5A . . 108.8 ?
    C6 C5 H5A . . 108.8 ?
    C4 C5 H5B . . 108.8 ?
    C6 C5 H5B . . 108.8 ?
    H5A C5 H5B . . 107.6 ?
    C5 C4 C3 . . 110.7(2) ?
    C5 C4 H4A . . 109.5 ?
    C3 C4 H4A . . 109.5 ?
    C5 C4 H4B . . 109.5 ?
    C3 C4 H4B . . 109.5 ?
    H4A C4 H4B . . 108.1 ?
    C4 C3 C2 . . 112.45(18) ?
    C4 C3 H3A . . 109.1 ?
    C2 C3 H3A . . 109.1 ?
    C4 C3 H3B . . 109.1 ?
    C2 C3 H3B . . 109.1 ?
    H3A C3 H3B . . 107.8 ?
    C3 C2 C13 . . 112.04(15) ?
    C3 C2 C7 . . 109.80(17) ?
    C13 C2 C7 . . 105.41(15) ?
    C3 C2 C1 . . 109.04(15) ?
    C13 C2 C1 . . 107.86(14) ?
    C7 C2 C1 . . 112.67(15) ?
    C14 C13 C12 . . 115.76(15) ?
    C14 C13 C2 . . 126.42(16) ?
    C12 C13 C2 . . 117.50(15) ?
    C11 C12 C17 . . 117.98(16) ?
    C11 C12 C13 . . 121.04(15) ?
    C17 C12 C13 . . 120.97(15) ?
    C16 C17 C12 . . 123.29(17) ?
    C16 C17 H17 . . 118.4 ?
    C12 C17 H17 . . 118.4 ?
    C17 C16 C15 . . 116.75(16) ?
    C17 C16 C18 . . 125.52(17) ?
    C15 C16 C18 . . 117.70(16) ?
    C19 C18 C16 . . 113.28(17) ?
    C19 C18 C20 . . 110.95(18) ?
    C16 C18 C20 . . 109.92(17) ?
    C19 C18 H18 . . 107.5 ?
    C16 C18 H18 . . 107.5 ?
    C20 C18 H18 . . 107.5 ?
    C18 C19 H19A . . 109.5 ?
    C18 C19 H19B . . 109.5 ?
    H19A C19 H19B . . 109.5 ?
    C18 C19 H19C . . 109.5 ?
    H19A C19 H19C . . 109.5 ?
    H19B C19 H19C . . 109.5 ?
    C18 C20 H20A . . 109.5 ?
    C18 C20 H20B . . 109.5 ?
    H20A C20 H20B . . 109.5 ?
    C18 C20 H20C . . 109.5 ?
    H20A C20 H20C . . 109.5 ?
    H20B C20 H20C . . 109.5 ?
    C13 C14 O2 . . 125.06(17) ?
    C13 C14 C15 . . 122.97(17) ?
    O2 C14 C15 . . 111.96(16) ?
    C14 O2 H2 . . 109.5 ?
    O3 C15 C16 . . 123.39(18) ?
    O3 C15 C14 . . 116.86(18) ?
    C16 C15 C14 . . 119.75(16) ?
    C5 C6 C8 . . 109.54(18) ?
    C5 C6 C9 . . 107.74(18) ?
    C8 C6 C9 . . 108.04(18) ?
    C5 C6 C1 . . 107.90(16) ?
    C8 C6 C1 . . 114.51(16) ?
    C9 C6 C1 . . 108.91(16) ?
    C6 C8 H8A . . 109.5 ?
    C6 C8 H8B . . 109.5 ?
    H8A C8 H8B . . 109.5 ?
    C6 C8 H8C . . 109.5 ?
    H8A C8 H8C . . 109.5 ?
    H8B C8 H8C . . 109.5 ?
    C6 C9 H9A . . 109.5 ?
    C6 C9 H9B . . 109.5 ?
    H9A C9 H9B . . 109.5 ?
    C6 C9 H9C . . 109.5 ?
    H9A C9 H9C . . 109.5 ?
    H9B C9 H9C . . 109.5 ?
    C10 C1 C6 . . 114.79(15) ?
    C10 C1 C2 . . 109.64(14) ?
    C6 C1 C2 . . 117.86(15) ?
    C10 C1 H1 . . 104.3 ?
    C6 C1 H1 . . 104.3 ?
    C2 C1 H1 . . 104.3 ?
    O1 C10 C11 . . 119.97(17) ?
    O1 C10 C1 . . 124.87(17) ?
    C11 C10 C1 . . 115.13(15) ?
    C12 C11 C10 . . 123.03(16) ?
    C12 C11 H11 . . 118.5 ?
    C10 C11 H11 . . 118.5 ?
    C2 C7 H7A . . 109.5 ?
    C2 C7 H7B . . 109.5 ?
    H7A C7 H7B . . 109.5 ?
    C2 C7 H7C . . 109.5 ?
    H7A C7 H7C . . 109.5 ?
    H7B C7 H7C . . 109.5 ?
loop_
    _geom_torsion_atom_site_label_1
    _geom_torsion_atom_site_label_2
    _geom_torsion_atom_site_label_3
    _geom_torsion_atom_site_label_4
    _geom_torsion_site_symmetry_1
    _geom_torsion_site_symmetry_2
    _geom_torsion_site_symmetry_3
    _geom_torsion_site_symmetry_4
    _geom_torsion
    _geom_torsion_publ_flag
    C6 C5 C4 C3 . . . . 60.6(3) ?
    C5 C4 C3 C2 . . . . -58.9(3) ?
    C4 C3 C2 C13 . . . . 170.16(19) ?
    C4 C3 C2 C7 . . . . -73.1(2) ?
    C4 C3 C2 C1 . . . . 50.8(2) ?
    C3 C2 C13 C14 . . . . 26.0(3) ?
    C7 C2 C13 C14 . . . . -93.4(2) ?
    C1 C2 C13 C14 . . . . 146.02(18) ?
    C3 C2 C13 C12 . . . . -160.72(17) ?
    C7 C2 C13 C12 . . . . 79.9(2) ?
    C1 C2 C13 C12 . . . . -40.7(2) ?
    C14 C13 C12 C11 . . . . -175.83(19) ?
    C2 C13 C12 C11 . . . . 10.2(3) ?
    C14 C13 C12 C17 . . . . 5.5(3) ?
    C2 C13 C12 C17 . . . . -168.47(17) ?
    C11 C12 C17 C16 . . . . 176.3(2) ?
    C13 C12 C17 C16 . . . . -5.0(3) ?
    C12 C17 C16 C15 . . . . -1.2(3) ?
    C12 C17 C16 C18 . . . . 177.20(19) ?
    C17 C16 C18 C19 . . . . 16.5(3) ?
    C15 C16 C18 C19 . . . . -165.18(19) ?
    C17 C16 C18 C20 . . . . -108.3(2) ?
    C15 C16 C18 C20 . . . . 70.1(2) ?
    C12 C13 C14 O2 . . . . -179.14(19) ?
    C2 C13 C14 O2 . . . . -5.7(3) ?
    C12 C13 C14 C15 . . . . -0.3(3) ?
    C2 C13 C14 C15 . . . . 173.14(18) ?
    C17 C16 C15 O3 . . . . -174.0(2) ?
    C18 C16 C15 O3 . . . . 7.5(3) ?
    C17 C16 C15 C14 . . . . 6.4(3) ?
    C18 C16 C15 C14 . . . . -172.15(17) ?
    C13 C14 C15 O3 . . . . 174.55(19) ?
    O2 C14 C15 O3 . . . . -6.4(3) ?
    C13 C14 C15 C16 . . . . -5.8(3) ?
    O2 C14 C15 C16 . . . . 173.20(18) ?
    C4 C5 C6 C8 . . . . 72.5(2) ?
    C4 C5 C6 C9 . . . . -170.2(2) ?
    C4 C5 C6 C1 . . . . -52.8(3) ?
    C5 C6 C1 C10 . . . . 178.84(18) ?
    C8 C6 C1 C10 . . . . 56.6(2) ?
    C9 C6 C1 C10 . . . . -64.5(2) ?
    C5 C6 C1 C2 . . . . 47.3(2) ?
    C8 C6 C1 C2 . . . . -74.9(2) ?
    C9 C6 C1 C2 . . . . 164.01(18) ?
    C3 C2 C1 C10 . . . . 178.98(16) ?
    C13 C2 C1 C10 . . . . 57.08(18) ?
    C7 C2 C1 C10 . . . . -58.84(19) ?
    C3 C2 C1 C6 . . . . -47.2(2) ?
    C13 C2 C1 C6 . . . . -169.12(16) ?
    C7 C2 C1 C6 . . . . 75.0(2) ?
    C6 C1 C10 O1 . . . . 0.8(3) ?
    C2 C1 C10 O1 . . . . 136.1(2) ?
    C6 C1 C10 C11 . . . . 178.87(18) ?
    C2 C1 C10 C11 . . . . -45.8(2) ?
    C17 C12 C11 C10 . . . . -176.54(19) ?
    C13 C12 C11 C10 . . . . 4.8(3) ?
    O1 C10 C11 C12 . . . . -167.3(2) ?
    C1 C10 C11 C12 . . . . 14.5(3) ?
loop_
    _geom_hbond_atom_site_label_D
    _geom_hbond_atom_site_label_H
    _geom_hbond_atom_site_label_A
    _geom_hbond_site_symmetry_A
    _geom_hbond_distance_DH
    _geom_hbond_distance_HA
    _geom_hbond_distance_DA
    _geom_hbond_angle_DHA
    O2 H2 O3 . 0.82 2.06 2.554(2) 118.0
    C11 H11 O3 4_564 0.93 2.63 3.502(2) 155.9
_shelx_hkl_file
;
   1   0   0   -0.18    0.04
   2   0   0  684.79   24.70
   3   0   0   -0.08    0.02
  -4   0   0   31.13    1.25
   4   0   0   32.07    1.15
  -5   0   0    0.02    0.06
   5   0   0   -0.04    0.03
  -6   0   0   75.10    2.93
  -7   0   0    0.01    0.09
   7   0   0   -0.06    0.05
  -8   0   0   52.43    2.09
   8   0   0   52.04    1.90
  -9   0   0   -0.15    0.10
 -10   0   0    3.02    0.27
 -11   0   0   -0.29    0.12
 -13   0   0   -0.03    0.12
 -12   1   0    0.76    0.19
 -11   1   0    2.13    0.24
 -10   1   0    1.00    0.18
  -9   1   0   -0.01    0.12
  -8   1   0    0.46    0.13
  -8   1   0    0.21    0.06
  -7   1   0   16.28    0.63
  -7   1   0   17.06    0.73
  -6   1   0   11.10    0.43
  -6   1   0   11.55    0.51
  -5   1   0    1.99    0.16
  -4   1   0   71.02    2.76
   3  -1   0  158.24    5.58
  -3   1   0  164.04    5.83
  -3   1   0  166.95    6.25
   2  -1   0  251.24    9.60
  -2   1   0  315.52   10.77
  -2   1   0  276.49   10.03
  -1   1   0   12.63    0.46
   0  -1   0   -0.03    0.01
   0   1   0   -0.05    0.01
  -1  -1   0   12.64    0.44
   1   1   0   12.08    0.49
   1   1   0   12.80    0.46
   2   1   0  259.87    9.29
   3   1   0  157.98    5.65
   4   1   0   72.34    2.60
  -6  -1   0   10.89    0.49
   6   1   0   11.22    0.43
  -7  -1   0   16.95    0.74
   7   1   0   17.55    0.66
  -8  -1   0    0.02    0.10
   8   1   0    0.36    0.07
  -9  -1   0    0.11    0.12
 -10  -1   0    0.94    0.16
 -12  -1   0    0.82    0.15
 -13  -1   0    1.75    0.20
 -13   2   0    0.23    0.19
 -12   2   0    0.47    0.18
 -11   2   0    0.98    0.20
 -10   2   0    0.56    0.16
  -9   2   0    9.44    0.49
  -8   2   0    1.08    0.16
  -7   2   0    0.70    0.14
  -7   2   0    0.77    0.07
  -6   2   0    3.20    0.23
  -6   2   0    3.20    0.16
  -5   2   0   35.76    1.41
  -5   2   0   34.77    1.28
   4  -2   0    2.71    0.13
  -4   2   0    2.94    0.13
  -4   2   0    2.72    0.18
  -3   2   0  114.60    4.17
  -3   2   0  118.95    4.49
  -2   2   0   70.33    2.52
   1  -2   0    9.72    0.34
  -1   2   0    9.56    0.39
  -1   2   0    9.69    0.36
   0  -2   0   69.32    2.54
   0   2   0   76.20    2.66
   0   2   0   76.92    2.85
  -1  -2   0   10.06    0.34
   1   2   0    9.44    0.36
   1   2   0    9.86    0.38
  -2  -2   0   69.77    2.36
   2   2   0   68.47    2.64
   2   2   0   68.05    2.47
  -3  -2   0  114.79    3.90
   3   2   0  112.70    4.07
   4   2   0    2.02    0.10
   5   2   0   35.09    1.28
  -6  -2   0    3.45    0.21
   6   2   0    3.67    0.17
  -7  -2   0    0.59    0.11
   7   2   0    0.89    0.08
  -8  -2   0    0.79    0.13
   8   2   0    0.90    0.09
  -9  -2   0    9.85    0.48
   9   2   0    9.72    0.41
 -10  -2   0    0.62    0.11
 -10  -2   0    0.75    0.15
 -11  -2   0    1.06    0.14
 -12  -2   0    0.13    0.12
 -13  -2   0   -0.01    0.12
 -13   3   0    0.47    0.20
 -12   3   0   -0.06    0.16
 -11   3   0    0.33    0.15
 -10   3   0    1.30    0.20
  -9   3   0    0.11    0.13
  -8   3   0    0.07    0.12
  -7   3   0    0.18    0.05
  -7   3   0    0.08    0.11
   6  -3   0    4.21    0.19
  -6   3   0    3.93    0.19
  -6   3   0    3.82    0.26
   5  -3   0    8.68    0.33
  -5   3   0    8.62    0.40
  -5   3   0    8.26    0.33
  -4   3   0    4.81    0.25
  -4   3   0    4.85    0.20
   2  -3   0    1.81    0.08
  -2   3   0    1.71    0.11
  -2   3   0    1.68    0.08
   1  -3   0  127.12    4.75
  -1   3   0  144.36    5.32
  -1   3   0  144.16    4.96
   0  -3   0   -0.93    0.04
   0   3   0   -0.85    0.06
   0   3   0   -0.76    0.06
  -1  -3   0  131.28    4.53
   1   3   0  133.05    5.06
  -2  -3   0    1.78    0.08
   2   3   0    1.81    0.09
   2   3   0    1.79    0.09
  -3  -3   0  265.60    9.25
   3   3   0  274.42   10.32
  -4  -3   0    5.19    0.20
   4   3   0    4.56    0.21
  -5  -3   0    8.68    0.34
   5   3   0    8.68    0.35
  -6  -3   0    4.41    0.21
   6   3   0    4.40    0.21
  -7  -3   0    0.17    0.08
  -7  -3   0    0.31    0.07
   7   3   0    0.31    0.06
  -8  -3   0    0.14    0.10
  -8  -3   0    0.25    0.08
   8   3   0    0.16    0.06
  -9  -3   0    0.16    0.09
  -9  -3   0   -0.20    0.09
   9   3   0    0.18    0.07
 -10  -3   0    1.26    0.14
 -11  -3   0    0.18    0.11
 -12  -3   0   -0.21    0.11
 -13  -3   0    0.21    0.13
 -14  -3   0    0.12    0.14
 -13   4   0    2.09    0.30
 -12   4   0   -0.05    0.17
 -11   4   0   -0.07    0.14
 -10   4   0    1.45    0.21
  -9   4   0    4.07    0.30
  -8   4   0    1.38    0.18
  -7   4   0    0.02    0.10
  -6   4   0    0.78    0.13
  -6   4   0    0.84    0.07
  -5   4   0    2.89    0.14
  -5   4   0    2.96    0.21
   4  -4   0    7.02    0.30
  -4   4   0    8.59    0.31
   3  -4   0   20.65    0.69
  -3   4   0   17.78    0.79
  -3   4   0   19.83    0.72
   2  -4   0    1.14    0.07
  -2   4   0    1.09    0.09
  -2   4   0    1.19    0.07
   1  -4   0    7.70    0.28
  -1   4   0    7.36    0.29
  -1   4   0    7.65    0.32
   0  -4   0  106.80    3.91
   0   4   0  116.56    4.10
   0   4   0  119.88    4.38
  -1  -4   0    7.61    0.28
   1   4   0    7.75    0.31
  -2  -4   0    1.35    0.08
   2   4   0    1.39    0.07
  -3  -4   0   20.99    0.74
   3   4   0   20.43    0.78
   3   4   0   21.56    0.82
  -4  -4   0    9.12    0.34
   4   4   0    9.12    0.36
  -5  -4   0    3.08    0.15
   5   4   0    3.24    0.16
  -6  -4   0    0.86    0.09
   6   4   0    1.00    0.09
  -7  -4   0    0.05    0.07
  -7  -4   0    0.03    0.06
   7   4   0    0.03    0.05
  -8  -4   0    1.66    0.16
  -8  -4   0    1.67    0.13
   8   4   0    1.53    0.14
  -9  -4   0    3.50    0.22
   9   4   0    3.79    0.21
 -10  -4   0    1.88    0.16
 -11  -4   0    0.13    0.10
 -12  -4   0    0.11    0.12
 -13  -4   0    1.87    0.21
 -13   5   0    1.51    0.27
 -12   5   0    2.95    0.31
 -11   5   0   -0.08    0.15
 -10   5   0    2.15    0.25
  -9   5   0   -0.19    0.13
  -8   5   0   -0.11    0.13
   7  -5   0   10.44    0.43
  -7   5   0   11.54    0.54
  -6   5   0    0.40    0.06
  -6   5   0    0.11    0.07
   5  -5   0    7.43    0.29
  -5   5   0    7.24    0.30
   4  -5   0    0.10    0.04
  -4   5   0   -0.01    0.03
  -4   5   0   -0.04    0.06
   3  -5   0    1.47    0.09
  -3   5   0    1.60    0.14
  -3   5   0    1.44    0.10
   2  -5   0    0.23    0.04
  -2   5   0    0.36    0.05
  -2   5   0    0.41    0.06
   1  -5   0   18.82    0.67
  -1   5   0   19.31    0.76
  -1   5   0   18.74    0.71
   0  -5   0    0.11    0.03
   0   5   0   -0.03    0.03
   0   5   0   -0.02    0.03
  -1  -5   0   18.63    0.65
   1   5   0   18.74    0.71
   1   5   0   17.43    0.68
  -2  -5   0    0.34    0.04
   2   5   0    0.29    0.04
  -3  -5   0    1.60    0.09
   3   5   0    1.32    0.10
   3   5   0    1.29    0.09
  -4  -5   0    0.07    0.04
   4   5   0   -0.03    0.04
   4   5   0   -0.02    0.04
  -5  -5   0    7.84    0.31
   5   5   0    7.67    0.32
  -6  -5   0    0.45    0.07
   6   5   0    0.34    0.06
  -7  -5   0   11.46    0.45
  -7  -5   0   11.02    0.50
   7   5   0   11.70    0.46
  -8  -5   0    0.33    0.09
   8   5   0    0.14    0.07
  -9  -5   0    0.10    0.08
   9   5   0    0.04    0.07
 -10  -5   0    2.17    0.19
 -11  -5   0   -0.06    0.09
 -12  -5   0    3.25    0.26
 -13  -5   0    1.92    0.20
 -13   6   0    0.51    0.22
 -12   6   0    0.01    0.19
 -11   6   0    4.71    0.39
 -10   6   0    1.36    0.22
  -9   6   0    1.89    0.23
   8  -6   0   15.71    0.62
  -8   6   0   16.64    0.76
   7  -6   0    0.93    0.11
  -7   6   0    0.82    0.15
   5  -6   0    0.20    0.06
  -5   6   0    0.01    0.08
  -5   6   0    0.24    0.05
   4  -6   0    1.92    0.12
  -4   6   0    1.71    0.12
  -4   6   0    1.84    0.18
   3  -6   0   50.03    1.75
  -3   6   0   50.28    1.83
  -3   6   0   50.60    1.98
   2  -6   0  124.33    4.39
  -2   6   0  131.60    4.94
  -2   6   0  128.26    4.60
   1  -6   0   26.72    0.94
  -1   6   0   26.64    0.99
   0   6   0 1000.00   35.65
   0   6   0  996.17   38.70
  -1  -6   0   25.88    0.93
   1   6   0   26.75    1.03
   1   6   0   26.60    0.98
  -2  -6   0  121.35    4.25
   2   6   0  126.25    4.74
  -3  -6   0   49.16    1.71
   3   6   0   50.07    1.90
   3   6   0   48.65    1.80
  -4  -6   0    1.81    0.11
   4   6   0    1.84    0.12
   4   6   0    1.93    0.12
  -5  -6   0    0.33    0.06
   5   6   0    0.26    0.06
  -6  -6   0   11.17    0.44
   6   6   0   11.46    0.46
  -7  -6   0    0.99    0.10
   7   6   0    0.89    0.10
  -8  -6   0   16.15    0.62
   8   6   0   15.93    0.64
  -9  -6   0    2.40    0.18
   9   6   0    2.05    0.17
 -10  -6   0    1.41    0.15
  10   6   0    1.42    0.14
 -11  -6   0    5.00    0.30
 -12  -6   0    0.22    0.13
 -12   7   0    0.36    0.21
 -11   7   0    1.42    0.24
 -10   7   0    2.66    0.29
  -9   7   0    1.55    0.22
   8  -7   0    5.70    0.29
  -8   7   0    6.72    0.39
   7  -7   0    0.08    0.07
  -7   7   0    0.09    0.13
   6  -7   0    1.80    0.14
  -6   7   0    1.68    0.19
   5  -7   0    0.48    0.07
  -5   7   0    0.77    0.08
  -5   7   0    0.54    0.12
   4  -7   0   16.99    0.62
  -4   7   0   16.56    0.73
  -4   7   0   16.85    0.64
   3  -7   0   31.74    1.12
  -3   7   0   31.65    1.17
  -3   7   0   31.47    1.28
   2  -7   0   19.65    0.70
  -2   7   0   19.63    0.81
  -2   7   0   19.39    0.74
   1  -7   0   21.61    0.75
  -1   7   0   20.82    0.80
  -1   7   0   21.02    0.86
   0  -7   0    0.03    0.04
   0   7   0    0.00    0.04
   0   7   0    0.00    0.04
  -1  -7   0   20.24    0.73
   1   7   0   20.49    0.78
   1   7   0   21.04    0.81
  -2  -7   0   18.04    0.66
   2   7   0   18.59    0.72
  -3  -7   0   30.78    1.10
   3   7   0   31.15    1.16
   3   7   0   31.66    1.21
  -4  -7   0   16.91    0.62
   4   7   0   16.73    0.67
   4   7   0   16.88    0.66
  -5  -7   0    0.59    0.07
   5   7   0    0.43    0.08
  -6  -7   0    1.62    0.14
   6   7   0    1.92    0.15
  -7  -7   0    0.06    0.07
   7   7   0    0.10    0.07
  -8  -7   0    5.55    0.28
   8   7   0    6.36    0.30
  -9  -7   0    1.35    0.14
   9   7   0    1.25    0.14
 -10  -7   0    2.71    0.22
  10   7   0    2.57    0.20
 -11  -7   0    1.28    0.16
 -12   8   0   -0.03    0.18
 -11   8   0   -0.01    0.17
 -10   8   0    0.36    0.19
   9  -8   0    0.29    0.10
  -9   8   0    0.25    0.16
   8  -8   0    0.67    0.10
  -8   8   0    0.35    0.16
   7  -8   0   -0.09    0.08
  -7   8   0   -0.02    0.13
   6  -8   0   12.98    0.50
  -6   8   0   12.51    0.61
   5  -8   0   12.94    0.50
  -5   8   0   12.72    0.60
  -5   8   0   12.82    0.51
   4  -8   0    0.02    0.06
  -4   8   0   -0.02    0.05
  -4   8   0   -0.07    0.10
   3  -8   0    6.04    0.25
  -3   8   0    5.67    0.32
  -3   8   0    6.03    0.27
   2  -8   0    0.07    0.05
  -2   8   0    0.06    0.05
  -2   8   0    0.05    0.07
   1  -8   0    0.22    0.05
  -1   8   0    0.32    0.06
  -1   8   0    0.28    0.07
   0  -8   0   -0.04    0.04
   0   8   0    0.00    0.04
   0   8   0    0.05    0.05
  -1  -8   0    0.24    0.05
   1   8   0    0.39    0.07
   1   8   0    0.33    0.05
  -2  -8   0    0.13    0.05
   2   8   0    0.04    0.04
   2   8   0    0.10    0.05
  -3  -8   0    6.05    0.25
   3   8   0    5.83    0.26
  -4  -8   0    0.01    0.06
   4   8   0   -0.10    0.05
  -5  -8   0   12.76    0.49
   5   8   0   13.02    0.53
  -6  -8   0   12.15    0.48
   6   8   0   12.33    0.51
  -7  -8   0   -0.01    0.07
   7   8   0    0.08    0.08
  -8  -8   0    0.62    0.10
   8   8   0    0.58    0.11
  -9  -8   0    0.38    0.10
   9   8   0    0.38    0.10
 -10  -8   0    0.25    0.11
  10   8   0    0.28    0.11
 -12   9   0    0.64    0.23
 -11   9   0    0.26    0.18
 -10   9   0    2.53    0.29
   9  -9   0    0.00    0.10
  -9   9   0   -0.05    0.16
   8  -9   0    0.06    0.08
  -8   9   0    0.16    0.15
   7  -9   0    0.70    0.10
  -7   9   0    0.60    0.17
   6  -9   0    7.40    0.33
  -6   9   0    7.83    0.43
   5  -9   0    3.15    0.18
  -5   9   0    2.69    0.17
  -5   9   0    3.02    0.26
   4  -9   0    3.93    0.20
  -4   9   0    3.70    0.26
  -4   9   0    3.81    0.20
   3  -9   0   15.37    0.58
  -3   9   0   15.52    0.61
  -3   9   0   15.74    0.68
   2  -9   0    0.50    0.07
  -2   9   0    0.49    0.10
  -2   9   0    0.46    0.08
   1  -9   0   10.75    0.40
  -1   9   0   10.47    0.47
  -1   9   0   10.54    0.44
   0  -9   0   -0.06    0.04
   0   9   0    0.00    0.06
   0   9   0    0.01    0.05
  -1  -9   0   10.21    0.39
   1   9   0   10.73    0.44
  -2  -9   0    0.45    0.07
   2   9   0    0.44    0.08
   2   9   0    0.56    0.06
  -4  -9   0    3.84    0.21
   4   9   0    3.82    0.22
  -5  -9   0    2.61    0.17
   5   9   0    2.88    0.19
  -6  -9   0    7.17    0.32
   6   9   0    7.34    0.34
  -7  -9   0    0.52    0.10
   7   9   0    0.69    0.11
  -8  -9   0    0.00    0.09
   8   9   0   -0.03    0.08
  -9  -9   0   -0.22    0.09
   9   9   0    0.02    0.09
  10   9   0    2.31    0.21
 -11  10   0    0.56    0.21
 -10  10   0   -0.06    0.17
   9 -10   0    0.10    0.11
  -9  10   0    0.33    0.17
   8 -10   0    2.77    0.20
  -8  10   0    3.67    0.32
   7 -10   0    0.44    0.10
  -7  10   0    0.57    0.17
   6 -10   0    3.17    0.19
  -6  10   0    3.07    0.28
   5 -10   0    1.10    0.12
  -5  10   0    0.94    0.17
  -5  10   0    1.13    0.11
   4 -10   0    1.98    0.15
  -4  10   0    1.80    0.15
  -4  10   0    1.93    0.19
   3 -10   0    0.01    0.06
  -3  10   0   -0.12    0.06
  -3  10   0   -0.03    0.10
   2 -10   0    5.95    0.25
  -2  10   0    5.25    0.27
  -2  10   0    5.72    0.31
   1 -10   0    1.68    0.12
  -1  10   0    1.87    0.16
  -1  10   0    1.76    0.14
   0 -10   0   23.82    0.86
   0  10   0   23.95    0.92
   0  10   0   24.30    0.97
  -1 -10   0    1.85    0.13
   1  10   0    1.95    0.14
   1  10   0    2.49    0.16
  -2 -10   0    5.35    0.23
   2  10   0    5.41    0.27
  -3 -10   0    0.02    0.07
   3  10   0   -0.03    0.06
  -4 -10   0    2.04    0.15
   4  10   0    1.93    0.16
  -5 -10   0    1.07    0.12
   5  10   0    0.96    0.12
  -6 -10   0    3.02    0.20
   6  10   0    2.69    0.20
  -7 -10   0    0.32    0.10
   7  10   0    0.38    0.10
  -8 -10   0    3.06    0.21
   8  10   0    3.20    0.22
   9  10   0    0.21    0.11
  10  10   0    0.05    0.11
  11  10   0    0.48    0.13
 -11  11   0   -0.03    0.20
 -10  11   0   -0.05    0.18
   9 -11   0    0.16    0.11
  -9  11   0    0.07    0.17
   8 -11   0    0.77    0.13
  -8  11   0    1.09    0.20
   7 -11   0    1.78    0.16
  -7  11   0    1.80    0.23
   6 -11   0    1.52    0.14
  -6  11   0    1.54    0.20
   5 -11   0    0.08    0.09
  -5  11   0    0.15    0.13
   4 -11   0    0.30    0.09
  -4  11   0    0.28    0.08
  -4  11   0    0.29    0.13
   3 -11   0    3.17    0.18
  -3  11   0    2.87    0.25
  -3  11   0    3.09    0.20
   2 -11   0    6.37    0.28
  -2  11   0    6.70    0.35
  -2  11   0    6.37    0.31
   1 -11   0    4.42    0.22
  -1  11   0    4.99    0.25
  -1  11   0    4.75    0.26
   0 -11   0   -0.02    0.06
   0  11   0    0.07    0.07
   0  11   0    0.12    0.07
  -1 -11   0    4.47    0.21
   1  11   0    4.73    0.23
   1  11   0    4.81    0.25
  -2 -11   0    5.89    0.26
   2  11   0    6.36    0.30
  -3 -11   0    3.13    0.18
   3  11   0    3.47    0.21
  -4 -11   0    0.38    0.09
   4  11   0    0.52    0.10
  -5 -11   0    0.15    0.09
   5  11   0    0.30    0.10
  -6 -11   0    1.43    0.14
   6  11   0    1.30    0.15
  -7 -11   0    1.65    0.15
   7  11   0    1.80    0.17
   8  11   0    1.02    0.14
   9  11   0    0.14    0.11
  10  11   0    0.00    0.11
  11  11   0   -0.08    0.12
  10 -12   0    0.12    0.13
 -10  12   0    0.04    0.19
   9 -12   0    1.53    0.17
  -9  12   0    1.69    0.25
   8 -12   0   -0.10    0.09
  -8  12   0   -0.14    0.14
   7 -12   0   -0.11    0.10
  -7  12   0    0.01    0.14
   6 -12   0    0.40    0.10
  -6  12   0    0.69    0.17
   5 -12   0    0.92    0.12
  -5  12   0    0.47    0.16
   4 -12   0   13.69    0.54
  -4  12   0   13.36    0.56
  -4  12   0   13.88    0.65
   3 -12   0    1.78    0.14
  -3  12   0    1.56    0.14
  -3  12   0    1.58    0.18
   2 -12   0    5.39    0.24
  -2  12   0    4.41    0.26
  -2  12   0    4.93    0.29
   1 -12   0    3.89    0.20
  -1  12   0    3.69    0.22
  -1  12   0    3.80    0.23
   0 -12   0    0.08    0.06
   0  12   0    0.09    0.08
   0  12   0    0.10    0.08
  -1 -12   0    3.76    0.19
   1  12   0    3.93    0.23
  -2 -12   0    4.13    0.20
   2  12   0    4.60    0.25
  -3 -12   0    1.91    0.14
   3  12   0    1.97    0.18
  -4 -12   0   13.25    0.52
   4  12   0   13.49    0.57
  -5 -12   0    0.68    0.11
   5  12   0    0.65    0.12
   6  12   0    0.60    0.12
   7  12   0   -0.06    0.09
   8  12   0    0.07    0.11
   9  12   0    1.49    0.17
  10  12   0   -0.02    0.12
  11  12   0    0.73    0.16
  10 -13   0   -0.02    0.13
   9 -13   0    0.10    0.13
  -9  13   0    0.07    0.19
   8 -13   0    2.47    0.21
  -8  13   0    1.82    0.26
   7 -13   0   -0.08    0.10
  -7  13   0    0.02    0.15
   6 -13   0    0.74    0.12
  -6  13   0    0.72    0.18
   5 -13   0    2.66    0.19
  -5  13   0    2.37    0.24
   4 -13   0    0.54    0.10
  -4  13   0    0.52    0.14
  -4  13   0    0.64    0.11
   3 -13   0    0.00    0.08
  -3  13   0    0.19    0.12
  -3  13   0    0.09    0.08
   2 -13   0    0.05    0.08
  -2  13   0    0.03    0.08
  -2  13   0    0.02    0.10
   1 -13   0    0.55    0.09
  -1  13   0    0.58    0.12
  -1  13   0    0.37    0.10
   0 -13   0   -0.04    0.06
   0  13   0    0.01    0.08
  -1 -13   0    0.58    0.09
   1  13   0    0.45    0.11
  -2 -13   0    0.14    0.07
   2  13   0    0.09    0.08
  -3 -13   0    0.07    0.07
   3  13   0    0.05    0.09
  -4 -13   0    0.59    0.10
   4  13   0    0.60    0.12
   5  13   0    2.50    0.21
   6  13   0    0.72    0.13
   7  13   0    0.04    0.11
   8  13   0    1.87    0.19
   9  13   0   -0.31    0.11
  10  13   0   -0.17    0.12
   9 -14   0   -0.23    0.12
  -9  14   0   -0.02    0.17
   8 -14   0    1.01    0.16
  -8  14   0    1.15    0.23
   7 -14   0    0.53    0.13
  -7  14   0    0.83    0.20
   6 -14   0    0.81    0.13
  -6  14   0    0.80    0.19
   5 -14   0    0.31    0.10
  -5  14   0    0.26    0.16
   4 -14   0    0.14    0.09
  -4  14   0    0.19    0.14
   3 -14   0    0.14    0.09
  -3  14   0    0.12    0.09
  -3  14   0    0.00    0.12
   2 -14   0    0.72    0.11
  -2  14   0    0.97    0.15
  -2  14   0    0.84    0.12
   1 -14   0    0.55    0.09
  -1  14   0    0.58    0.11
   0 -14   0    1.54    0.13
   0  14   0    1.61    0.16
  -1 -14   0    0.54    0.09
   1  14   0    0.52    0.11
  -2 -14   0    0.77    0.10
   2  14   0    0.65    0.12
  -3 -14   0   -0.15    0.06
   3  14   0   -0.08    0.09
   4  14   0    0.29    0.11
   5  14   0    0.38    0.12
   6  14   0    0.65    0.14
   7  14   0    0.57    0.14
   8  14   0    1.11    0.17
   9  14   0    0.06    0.13
   8 -15   0   -0.13    0.12
  -8  15   0    0.00    0.17
   7 -15   0    0.19    0.13
  -7  15   0    0.64    0.20
   6 -15   0    2.94    0.22
  -6  15   0    3.00    0.29
   5 -15   0   -0.06    0.11
  -5  15   0    0.08    0.15
   4 -15   0    2.06    0.18
  -4  15   0    1.77    0.22
  -3  15   0    0.68    0.12
  -3  15   0    0.91    0.16
   2 -15   0   -0.02    0.08
  -2  15   0   -0.10    0.08
   1 -15   0    0.12    0.09
  -1  15   0    0.05    0.09
   0 -15   0    0.03    0.07
   0  15   0   -0.11    0.08
  -1 -15   0    0.16    0.08
   1  15   0    0.09    0.10
   2  15   0   -0.12    0.09
   3  15   0    0.62    0.13
   4  15   0    1.80    0.18
   5  15   0    0.02    0.11
   6  15   0    2.85    0.24
   7  15   0    0.60    0.15
   8  15   0   -0.01    0.12
   7 -16   0    0.58    0.14
  -7  16   0    0.27    0.20
   6 -16   0    2.84    0.23
  -6  16   0    2.40    0.28
   5 -16   0    5.29    0.30
  -5  16   0    5.72    0.40
   4 -16   0    0.87    0.14
   3 -16   0    0.11    0.10
   2 -16   0    0.05    0.09
  -2  16   0    0.06    0.10
   1 -16   0    0.16    0.10
  -1  16   0    0.33    0.11
   0 -16   0    2.16    0.16
   0  16   0    1.62    0.18
   1  16   0    0.18    0.11
   2  16   0    0.00    0.11
   3  16   0   -0.02    0.11
   4  16   0    0.80    0.16
   5  16   0    5.27    0.33
   6  16   0    2.47    0.23
   7  16   0    0.37    0.15
   6 -17   0   -0.07    0.12
  -6  17   0   -0.05    0.17
   5 -17   0    0.23    0.13
   4 -17   0   -0.06    0.11
   3 -17   0    4.81    0.27
   2 -17   0    0.03    0.10
  -2  17   0    0.06    0.11
  -1  17   0    0.02    0.11
   0  17   0   -0.29    0.09
   1  17   0    0.01    0.11
   2  17   0    0.37    0.13
   3  17   0    5.16    0.33
   4  17   0   -0.09    0.12
   5  17   0    0.36    0.15
   6  17   0   -0.15    0.12
   5 -18   0    0.24    0.13
   4 -18   0    3.11    0.23
  -1  18   0    0.92    0.17
   0  18   0    1.08    0.18
   1  18   0    0.85    0.17
   2  18   0   -0.16    0.13
   3  18   0    1.80    0.21
   4  18   0    3.21    0.28
  -1  19   0    4.72    0.33
   0  19   0   -0.02    0.13
   1  19   0    3.95    0.31
   2  19   0    1.17    0.19
   2  19  -1    0.60    0.16
   1  19  -1    2.51    0.25
   0  19  -1    0.64    0.17
  -1  19  -1    2.66    0.25
   4  18  -1    2.20    0.24
   3  18  -1    1.10    0.19
   2  18  -1    5.70    0.36
   1  18  -1    9.31    0.48
   0  18  -1    4.16    0.31
  -1  18  -1    9.33    0.47
  -2  18  -1    5.99    0.35
   2 -18   1    5.14    0.31
   3 -18   1    0.69    0.15
   4 -18   1    2.35    0.21
   5 -18   1    0.69    0.15
   5  17  -1    1.11    0.18
   4  17  -1   -0.14    0.12
   3  17  -1    2.68    0.25
   2  17  -1    0.80    0.16
   1  17  -1    1.66    0.19
   0  17  -1    0.06    0.11
   0 -17   1    0.12    0.10
  -1  17  -1    1.74    0.19
   1 -17   1    1.90    0.17
  -2  17  -1    0.63    0.15
   2 -17   1    0.99    0.14
   3 -17   1    2.72    0.21
   4 -17   1   -0.12    0.11
   5 -17   1    1.35    0.17
   6 -17   1    0.05    0.13
  -7  17  -1    0.38    0.20
   7  16  -1    0.04    0.14
   6  16  -1    1.71    0.21
   5  16  -1    2.08    0.21
   4  16  -1    7.02    0.39
   3  16  -1    3.91    0.28
   2  16  -1    1.08    0.16
   1  16  -1    0.66    0.14
  -1 -16   1    0.59    0.11
   0  16  -1   -0.15    0.09
   0 -16   1    0.04    0.09
  -1  16  -1    0.60    0.13
   1 -16   1    0.65    0.11
  -2  16  -1    0.87    0.14
   2 -16   1    1.11    0.13
  -3  16  -1    4.17    0.27
   3 -16   1    4.16    0.25
   4 -16   1    7.48    0.36
  -5  16  -1    2.31    0.26
   5 -16   1    2.46    0.21
  -6  16  -1    1.70    0.25
   6 -16   1    1.42    0.17
  -7  16  -1    0.32    0.19
   7 -16   1    0.42    0.14
   8  15  -1    0.71    0.16
   7  15  -1    1.98    0.21
   6  15  -1    0.07    0.12
   5  15  -1    0.97    0.15
   4  15  -1    0.84    0.15
   3  15  -1    2.40    0.22
  -3 -15   1    2.66    0.18
   2  15  -1    2.27    0.20
  -2 -15   1    1.99    0.15
   1  15  -1    0.45    0.12
  -1 -15   1    0.31    0.09
   0  15  -1    0.69    0.13
   0 -15   1    0.77    0.11
  -1  15  -1    0.01    0.09
   1 -15   1    0.30    0.09
  -2  15  -1    1.76    0.17
   2 -15   1    1.75    0.15
  -3  15  -1    2.63    0.21
   3 -15   1    2.29    0.18
  -4  15  -1    0.84    0.18
   4 -15   1    0.79    0.13
  -5  15  -1    1.33    0.21
   5 -15   1    1.27    0.15
  -6  15  -1    0.15    0.16
   6 -15   1   -0.08    0.11
  -7  15  -1    1.47    0.25
   7 -15   1    1.52    0.18
  -8  15  -1    0.89    0.23
   8 -15   1    1.07    0.17
   9  14  -1    0.58    0.15
   8  14  -1    0.93    0.16
   7  14  -1    1.02    0.16
   6  14  -1    1.46    0.17
   5  14  -1    1.10    0.15
   4  14  -1    0.48    0.12
  -4 -14   1    0.64    0.11
   3  14  -1    1.33    0.15
  -3 -14   1    1.25    0.12
   2  14  -1    2.50    0.20
  -2 -14   1    2.09    0.15
   1  14  -1    0.07    0.09
  -1 -14   1    0.08    0.08
   0  14  -1    0.33    0.10
   0 -14   1    0.31    0.08
  -1  14  -1    0.08    0.09
   1 -14   1    0.20    0.08
  -2  14  -1    2.56    0.20
   2 -14   1    2.45    0.17
  -3  14  -1    1.51    0.15
  -3  14  -1    1.50    0.18
   3 -14   1    1.39    0.14
  -4  14  -1    0.67    0.16
  -4  14  -1    0.60    0.11
   4 -14   1    0.51    0.11
  -5  14  -1    0.85    0.18
   5 -14   1    0.99    0.14
  -6  14  -1    2.29    0.26
   6 -14   1    2.15    0.18
  -7  14  -1    0.90    0.21
   7 -14   1    1.12    0.15
  -8  14  -1    1.23    0.24
   8 -14   1    1.10    0.17
  -9  14  -1    0.41    0.20
   9 -14   1    0.42    0.14
  10  13  -1    0.37    0.14
   9  13  -1    1.46    0.18
   8  13  -1    1.56    0.18
   7  13  -1   -0.02    0.10
   6  13  -1    0.56    0.12
  -6 -13   1    0.59    0.12
   5  13  -1    1.52    0.16
  -5 -13   1    0.82    0.12
   4  13  -1    3.00    0.22
  -4 -13   1    2.68    0.19
   3  13  -1    1.50    0.15
  -3 -13   1    1.11    0.11
   2  13  -1    2.86    0.21
  -2 -13   1    2.63    0.17
   1  13  -1    4.73    0.27
  -1 -13   1    4.42    0.22
   0  13  -1    6.78    0.34
   0 -13   1    6.70    0.30
  -1  13  -1    4.59    0.26
   1 -13   1    4.65    0.23
  -2  13  -1    2.83    0.20
  -2  13  -1    2.67    0.24
   2 -13   1    2.88    0.18
  -3  13  -1    1.04    0.16
  -3  13  -1    1.12    0.13
   3 -13   1    1.25    0.12
  -4  13  -1    2.65    0.20
  -4  13  -1    2.51    0.24
   4 -13   1    2.57    0.18
  -5  13  -1    1.30    0.19
   5 -13   1    1.41    0.14
  -6  13  -1    0.64    0.17
   6 -13   1    0.76    0.13
  -7  13  -1    0.08    0.16
   7 -13   1    0.12    0.11
  -8  13  -1    1.44    0.24
   8 -13   1    1.60    0.17
  -9  13  -1    1.30    0.24
   9 -13   1    1.02    0.16
  11  12  -1    0.14    0.13
  10  12  -1    1.19    0.18
   9  12  -1    1.02    0.16
   8  12  -1    0.10    0.10
   7  12  -1    0.95    0.14
  -7 -12   1    1.06    0.14
   6  12  -1    0.59    0.12
  -6 -12   1    0.24    0.11
   5  12  -1    2.66    0.21
  -5 -12   1    3.29    0.21
   4  12  -1    5.19    0.29
  -4 -12   1    5.39    0.26
   3  12  -1    0.34    0.10
  -3 -12   1    0.12    0.08
   2  12  -1    0.81    0.12
  -2 -12   1    0.83    0.09
   1  12  -1    4.03    0.24
  -1 -12   1    4.11    0.20
   0  12  -1    2.81    0.20
   0 -12   1    2.73    0.16
  -1  12  -1    4.46    0.26
  -1  12  -1    4.00    0.24
   1 -12   1    3.98    0.21
  -2  12  -1    0.73    0.11
  -2  12  -1    0.83    0.13
   2 -12   1    0.91    0.10
  -3  12  -1    0.15    0.12
  -3  12  -1    0.17    0.09
   3 -12   1    0.33    0.09
  -4  12  -1    5.26    0.29
  -4  12  -1    5.76    0.36
   4 -12   1    5.79    0.27
  -5  12  -1    2.82    0.27
   5 -12   1    2.97    0.20
  -6  12  -1    0.47    0.16
   6 -12   1    0.49    0.11
  -7  12  -1    1.21    0.22
   7 -12   1    1.25    0.15
  -8  12  -1   -0.07    0.17
   8 -12   1   -0.09    0.10
  -9  12  -1    0.73    0.22
   9 -12   1    1.01    0.15
 -10  12  -1    0.64    0.22
  10 -12   1    0.93    0.16
  10  11  -1    1.66    0.19
   9  11  -1    0.20    0.11
   8  11  -1    0.03    0.10
  -8 -11   1   -0.14    0.10
   7  11  -1    0.61    0.12
  -7 -11   1    0.63    0.12
   6  11  -1    1.23    0.15
  -6 -11   1    1.26    0.14
   5  11  -1    0.89    0.12
  -5 -11   1    0.83    0.12
   4  11  -1    7.79    0.37
  -4 -11   1    7.67    0.34
   3  11  -1    5.07    0.27
  -3 -11   1    4.70    0.23
   2  11  -1    4.29    0.25
  -2 -11   1    4.50    0.21
   1  11  -1    3.70    0.22
  -1 -11   1    3.34    0.18
   0  11  -1    9.51    0.42
   0  11  -1    9.27    0.42
   0 -11   1    9.52    0.37
  -1  11  -1    3.62    0.22
  -1  11  -1    3.22    0.21
   1 -11   1    3.48    0.18
  -2  11  -1    4.53    0.28
  -2  11  -1    4.36    0.25
   2 -11   1    4.79    0.22
  -3  11  -1    4.69    0.26
  -3  11  -1    4.79    0.30
   3 -11   1    5.01    0.24
  -4  11  -1    7.60    0.36
  -4  11  -1    8.06    0.43
   4 -11   1    7.92    0.34
  -5  11  -1    1.09    0.12
  -5  11  -1    0.71    0.16
   5 -11   1    1.00    0.12
  -6  11  -1    1.42    0.21
   6 -11   1    1.24    0.13
  -7  11  -1    0.75    0.19
   7 -11   1    0.65    0.11
  -8  11  -1    0.07    0.17
   8 -11   1    0.08    0.11
  -9  11  -1    0.46    0.19
   9 -11   1    0.13    0.11
 -10  11  -1    1.49    0.26
  10 -11   1    1.69    0.18
 -11  11  -1    1.36    0.26
  10  10  -1    0.02    0.11
   9  10  -1    1.02    0.14
  -9 -10   1    1.01    0.14
   8  10  -1    0.38    0.10
  -8 -10   1    0.23    0.11
   7  10  -1    2.02    0.18
  -7 -10   1    2.14    0.18
   6  10  -1    6.24    0.31
  -6 -10   1    6.04    0.29
   5  10  -1    9.37    0.41
  -5 -10   1    8.95    0.38
   4  10  -1   10.66    0.46
  -4 -10   1   10.66    0.43
   3  10  -1    5.77    0.31
  -3 -10   1    7.54    0.29
   2  10  -1    3.84    0.22
  -2 -10   1    4.27    0.20
   1  10  -1    1.94    0.15
  -1 -10   1    1.69    0.12
   0  10  -1    5.35    0.26
   0  10  -1    4.92    0.26
   0 -10   1    5.12    0.23
  -1  10  -1    1.60    0.15
  -1  10  -1    2.02    0.16
   1 -10   1    1.89    0.13
  -2  10  -1    4.09    0.23
  -2  10  -1    4.36    0.26
   2 -10   1    4.25    0.20
  -3  10  -1    7.41    0.35
  -3  10  -1    7.73    0.40
   3 -10   1    7.89    0.32
  -4  10  -1   10.76    0.46
  -4  10  -1   10.70    0.53
   4 -10   1   11.04    0.43
  -5  10  -1    9.33    0.49
  -5  10  -1    9.33    0.41
   5 -10   1    9.59    0.39
  -6  10  -1    6.00    0.38
   6 -10   1    6.54    0.30
  -7  10  -1    2.10    0.24
   7 -10   1    2.01    0.17
  -8  10  -1    0.37    0.17
   8 -10   1    0.29    0.11
  -9  10  -1    1.16    0.22
   9 -10   1    1.14    0.15
 -10  10  -1   -0.11    0.18
  10 -10   1    0.17    0.12
 -11  10  -1    0.90    0.24
  10   9  -1    0.48    0.12
 -10  -9   1    0.61    0.13
   9   9  -1    0.31    0.10
  -9  -9   1    0.14    0.10
   8   9  -1    2.69    0.20
  -8  -9   1    2.27    0.20
   7   9  -1    0.10    0.08
  -7  -9   1    0.15    0.09
   6   9  -1    0.26    0.09
  -6  -9   1    0.28    0.09
   5   9  -1    8.73    0.39
  -5  -9   1    8.64    0.36
   4   9  -1    4.19    0.23
  -4  -9   1    4.00    0.21
  -3  -9   1    0.51    0.08
   2   9  -1    6.20    0.26
  -2  -9   1    6.19    0.26
   1   9  -1    6.64    0.31
   1   9  -1    7.85    0.33
  -1  -9   1    7.85    0.30
   0   9  -1    2.19    0.15
   0   9  -1    2.22    0.15
   0  -9   1    2.19    0.13
  -1   9  -1    8.08    0.36
  -1   9  -1    8.60    0.39
   1  -9   1    8.19    0.33
  -2   9  -1    6.14    0.33
  -2   9  -1    6.49    0.30
   2  -9   1    6.74    0.27
  -3   9  -1    0.60    0.09
  -3   9  -1    0.29    0.11
   3  -9   1    0.49    0.08
  -4   9  -1    4.32    0.23
  -4   9  -1    4.12    0.29
   4  -9   1    4.33    0.21
  -5   9  -1    8.67    0.38
  -5   9  -1    8.65    0.46
   5  -9   1    8.82    0.36
  -6   9  -1    0.14    0.14
   6  -9   1    0.17    0.08
  -7   9  -1    0.01    0.13
   7  -9   1   -0.08    0.08
  -8   9  -1    2.51    0.26
   8  -9   1    2.24    0.17
  -9   9  -1    0.06    0.15
   9  -9   1    0.15    0.10
 -10   9  -1    0.72    0.21
 -11   9  -1    0.20    0.21
 -11  -8   1    0.51    0.13
  10   8  -1    0.55    0.12
 -10  -8   1    0.35    0.12
   9   8  -1    1.57    0.15
  -9  -8   1    1.66    0.16
   8   8  -1    3.49    0.22
  -8  -8   1    3.81    0.22
   7   8  -1    8.06    0.37
  -7  -8   1    7.95    0.35
   6   8  -1    5.83    0.29
  -6  -8   1    5.73    0.27
   5   8  -1    1.03    0.11
  -5  -8   1    1.28    0.11
   4   8  -1    1.31    0.12
  -4  -8   1    1.17    0.11
   3   8  -1   27.53    1.05
  -3  -8   1   28.26    1.00
   2   8  -1    4.19    0.18
  -2  -8   1    4.23    0.20
   1   8  -1   12.47    0.50
   1   8  -1   12.43    0.50
  -1  -8   1   12.50    0.46
   0   8  -1    0.18    0.06
   0  -8   1    0.21    0.05
  -1   8  -1   12.69    0.54
  -1   8  -1   12.41    0.51
   1  -8   1   13.04    0.47
  -2   8  -1    4.42    0.25
  -2   8  -1    3.98    0.21
   2  -8   1    4.48    0.19
  -3   8  -1   28.86    1.09
  -3   8  -1   28.75    1.18
   3  -8   1   29.23    1.03
  -4   8  -1    1.04    0.14
  -4   8  -1    1.05    0.10
   4  -8   1    1.34    0.11
  -5   8  -1    1.21    0.11
  -5   8  -1    1.25    0.16
   5  -8   1    1.09    0.11
  -6   8  -1    5.98    0.28
  -6   8  -1    6.29    0.37
   6  -8   1    5.55    0.27
  -7   8  -1    8.56    0.46
   7  -8   1    8.15    0.35
  -8   8  -1    3.33    0.29
   8  -8   1    3.04    0.20
  -9   8  -1    1.49    0.22
   9  -8   1    1.44    0.15
 -10   8  -1    0.47    0.19
 -11   8  -1    0.44    0.19
 -12   8  -1    0.19    0.21
 -12  -7   1    0.23    0.13
 -11  -7   1    2.29    0.20
  10   7  -1    1.12    0.14
 -10  -7   1    0.89    0.14
   9   7  -1    1.53    0.15
  -9  -7   1    1.75    0.15
   8   7  -1    0.56    0.10
  -8  -7   1    0.60    0.11
   7   7  -1   11.79    0.50
  -7  -7   1   12.46    0.49
   6   7  -1    2.54    0.17
  -6  -7   1    2.59    0.16
   5   7  -1   27.20    1.02
  -5  -7   1   26.76    0.97
   4   7  -1    1.30    0.12
  -4  -7   1    1.03    0.09
   3   7  -1   52.38    1.91
  -3  -7   1   51.83    1.82
   2   7  -1    3.07    0.14
  -2  -7   1    3.05    0.16
   1   7  -1   24.82    0.93
   1   7  -1   25.53    0.97
  -1  -7   1   23.77    0.87
   0   7  -1   10.12    0.42
   0   7  -1    9.96    0.41
   0  -7   1    9.72    0.37
  -1   7  -1   24.57    0.90
  -1   7  -1   21.12    0.95
   1  -7   1   25.41    0.84
  -2   7  -1    3.21    0.20
  -2   7  -1    2.94    0.17
   2  -7   1    3.26    0.15
  -3   7  -1   53.04    1.94
  -3   7  -1   52.35    2.09
   3  -7   1   53.78    1.85
  -4   7  -1    1.06    0.10
  -4   7  -1    1.09    0.14
   4  -7   1    1.38    0.11
  -5   7  -1   26.63    0.99
  -5   7  -1   26.21    1.10
  -6   7  -1    3.21    0.25
  -6   7  -1    2.86    0.17
   6  -7   1    2.30    0.16
  -7   7  -1   11.55    0.58
   7  -7   1   11.81    0.47
  -8   7  -1    0.43    0.15
   8  -7   1    0.45    0.09
  -9   7  -1    1.60    0.23
   9  -7   1    1.79    0.15
 -10   7  -1    0.91    0.20
 -11   7  -1    1.84    0.26
 -12   7  -1    0.31    0.20
 -13  -6   1    1.25    0.19
 -12  -6   1    1.21    0.17
 -11  -6   1    0.73    0.14
 -10  -6   1    1.82    0.17
   9   6  -1    4.83    0.27
  -9  -6   1    5.61    0.28
   8   6  -1    3.18    0.19
  -8  -6   1    2.93    0.20
   7   6  -1    0.90    0.10
  -7  -6   1    0.92    0.11
   6   6  -1    1.61    0.13
  -6  -6   1    1.85    0.13
   5   6  -1    3.50    0.18
  -5  -6   1    3.48    0.17
  -5  -6   1    3.08    0.15
   4   6  -1    0.13    0.05
  -4  -6   1    0.25    0.05
   3   6  -1   11.71    0.47
  -3  -6   1   12.20    0.45
   2   6  -1   62.29    2.29
   2   6  -1   64.20    2.41
  -2  -6   1   62.57    2.18
   1   6  -1  224.51    8.08
   1   6  -1  239.09    8.63
  -1  -6   1  213.39    7.72
   0   6  -1    0.12    0.05
   0   6  -1    0.13    0.05
   0  -6   1    0.02    0.04
  -1   6  -1  238.41    8.22
   1  -6   1  220.71    7.86
  -2   6  -1   63.00    2.31
  -2   6  -1   62.78    2.48
   2  -6   1   64.90    2.20
  -3   6  -1   11.57    0.52
  -3   6  -1   11.54    0.46
   3  -6   1   12.04    0.44
  -4   6  -1    0.12    0.05
  -4   6  -1    0.18    0.09
   4  -6   1    0.21    0.05
  -5   6  -1    3.03    0.23
  -5   6  -1    3.39    0.17
  -7   6  -1    0.94    0.16
   7  -6   1    0.85    0.10
  -8   6  -1    2.69    0.26
   8  -6   1    2.81    0.17
  -9   6  -1    4.70    0.35
 -10   6  -1    2.22    0.26
 -11   6  -1    0.70    0.20
 -12   6  -1    1.19    0.24
 -13   6  -1    0.97    0.24
 -13  -5   1    0.25    0.13
 -12  -5   1    0.18    0.12
 -11  -5   1    0.22    0.11
 -10  -5   1    0.60    0.12
   9   5  -1    0.35    0.08
  -9  -5   1    0.24    0.09
   8   5  -1    6.79    0.30
  -8  -5   1    6.12    0.30
   7   5  -1    3.10    0.18
  -7  -5   1    3.41    0.19
   6   5  -1    0.37    0.07
  -6  -5   1    0.46    0.07
  -6  -5   1    0.52    0.07
   5   5  -1    0.82    0.08
  -5  -5   1    0.79    0.08
  -5  -5   1    0.78    0.07
   4   5  -1    2.95    0.15
  -4  -5   1    2.93    0.15
   3   5  -1   55.59    2.02
  -3  -5   1   55.56    1.93
   2   5  -1   40.32    1.49
  -2  -5   1   41.20    1.42
   1   5  -1   99.89    3.69
  -1  -5   1   93.07    3.31
   0   5  -1   28.40    1.07
   0   5  -1   30.03    1.14
   0  -5   1   28.75    1.01
  -1   5  -1   96.77    3.48
  -1   5  -1   97.21    3.72
   1  -5   1   96.29    3.32
  -2   5  -1   41.54    1.54
   2  -5   1   42.90    1.47
  -3   5  -1   53.05    1.98
  -3   5  -1   55.39    2.14
   3  -5   1   55.53    1.89
  -4   5  -1    2.94    0.16
  -4   5  -1    3.06    0.20
  -5   5  -1    0.79    0.07
  -5   5  -1    0.45    0.10
   5  -5   1    0.37    0.05
  -6   5  -1    0.44    0.07
   6  -5   1    0.03    0.02
  -7   5  -1    3.02    0.18
  -7   5  -1    3.31    0.26
   7  -5   1    3.33    0.18
  -8   5  -1    6.35    0.39
   8  -5   1    6.70    0.30
  -9   5  -1    0.33    0.15
 -10   5  -1    0.75    0.19
 -11   5  -1    0.09    0.16
 -12   5  -1    0.06    0.18
 -13   5  -1    0.19    0.20
 -13  -4   1    0.70    0.16
 -12  -4   1   -0.15    0.11
 -11  -4   1    1.44    0.16
 -10  -4   1    0.87    0.12
   9   4  -1    1.28    0.12
  -9  -4   1    1.17    0.13
   8   4  -1    7.72    0.34
  -8  -4   1    8.33    0.35
   7   4  -1    0.51    0.07
  -7  -4   1    0.48    0.08
  -7  -4   1    0.54    0.09
   6   4  -1    7.47    0.32
  -6  -4   1    7.51    0.31
  -6  -4   1    7.65    0.34
   5   4  -1    5.68    0.25
  -5  -4   1    5.77    0.24
  -5  -4   1    5.50    0.25
   4   4  -1   11.66    0.44
  -4  -4   1   11.60    0.42
  -4  -4   1   10.82    0.45
   3   4  -1    3.79    0.18
  -3  -4   1    4.15    0.17
  -2  -4   1    6.97    0.26
   1   4  -1    8.94    0.35
  -1  -4   1    8.80    0.33
   0   4  -1  274.28    9.39
   0   4  -1  281.47   10.04
   0  -4   1  231.35    8.97
  -1   4  -1    8.65    0.36
  -1   4  -1    8.19    0.34
   1  -4   1    8.86    0.31
  -2   4  -1    5.02    0.24
   2  -4   1    4.95    0.19
  -3   4  -1    4.20    0.19
  -3   4  -1    4.34    0.23
  -4   4  -1    8.80    0.44
  -4   4  -1   11.24    0.40
   4  -4   1    9.73    0.37
  -5   4  -1    4.57    0.28
  -5   4  -1    5.43    0.24
   5  -4   1    5.82    0.23
  -6   4  -1    7.64    0.40
  -6   4  -1    7.33    0.32
   6  -4   1    7.92    0.31
  -7   4  -1    0.52    0.07
  -7   4  -1    0.64    0.14
   7  -4   1    0.48    0.08
  -8   4  -1    7.86    0.45
  -9   4  -1    1.09    0.18
 -10   4  -1    1.09    0.19
 -11   4  -1    1.51    0.23
 -12   4  -1   -0.17    0.16
 -13   4  -1    0.55    0.22
 -13  -3   1    0.05    0.13
 -12  -3   1    0.69    0.14
 -11  -3   1    0.20    0.11
 -10  -3   1   -0.12    0.08
  -9  -3   1    0.40    0.10
   8   3  -1    0.72    0.09
  -8  -3   1    0.62    0.10
  -8  -3   1    0.88    0.12
   7   3  -1    1.36    0.12
  -7  -3   1    1.27    0.11
  -7  -3   1    1.42    0.13
   6   3  -1   20.70    0.75
  -6  -3   1   20.23    0.73
  -6  -3   1   19.22    0.81
   5   3  -1   33.08    1.19
  -5  -3   1   31.66    1.27
  -5  -3   1   32.71    1.15
  -4  -3   1    2.07    0.12
  -4  -3   1    2.17    0.12
   3   3  -1    0.72    0.06
  -3  -3   1    0.83    0.06
  -3  -3   1    0.91    0.06
   2   3  -1    8.75    0.34
  -2  -3   1    8.94    0.32
   1   3  -1   27.96    1.07
   1   3  -1   27.87    1.02
  -1  -3   1   27.46    0.97
   0   3  -1    0.15    0.04
   0   3  -1    0.16    0.04
   0  -3   1    0.14    0.03
  -1   3  -1   26.69    0.99
  -1   3  -1   26.76    0.93
   1  -3   1   22.42    0.88
  -2   3  -1    8.51    0.33
  -2   3  -1    8.76    0.37
  -4   3  -1    1.68    0.15
  -4   3  -1    2.14    0.12
   4  -3   1    2.40    0.12
  -5   3  -1   31.64    1.18
  -5   3  -1   32.83    1.31
   5  -3   1   32.36    1.14
  -6   3  -1   18.69    0.72
  -6   3  -1   18.96    0.82
   6  -3   1   19.59    0.70
  -7   3  -1    1.37    0.17
  -7   3  -1    1.49    0.11
  -8   3  -1    0.67    0.16
  -9   3  -1    0.33    0.14
 -10   3  -1    0.01    0.13
 -11   3  -1    0.18    0.16
 -12   3  -1    0.66    0.20
 -13   3  -1    0.03    0.18
 -13  -2   1   -0.10    0.12
 -12  -2   1    0.03    0.11
 -11  -2   1    0.38    0.11
 -10  -2   1    0.04    0.09
  -9  -2   1    3.26    0.20
  -9  -2   1    3.22    0.24
   8   2  -1    2.00    0.14
  -8  -2   1    2.22    0.17
  -8  -2   1    2.15    0.20
   7   2  -1   26.68    0.98
  -7  -2   1   26.12    1.07
   6   2  -1   31.58    1.12
  -6  -2   1   29.38    1.22
  -5  -2   1    2.99    0.14
  -5  -2   1    2.15    0.16
   4   2  -1   20.35    0.74
  -4  -2   1   20.46    0.72
  -4  -2   1   19.20    0.80
   3   2  -1   34.76    1.24
  -3  -2   1   33.99    1.19
  -3  -2   1   34.18    1.33
  -2  -2   1    0.35    0.04
  -2  -2   1    0.40    0.04
   1   2  -1    4.14    0.17
  -1  -2   1    4.39    0.16
   1  -2   1    1.94    0.08
  -2   2  -1    0.44    0.04
   2  -2   1    0.34    0.03
   3  -2   1   17.05    0.60
  -4   2  -1   19.48    0.73
   4  -2   1   19.69    0.70
  -5   2  -1    2.61    0.19
  -5   2  -1    2.45    0.14
   5  -2   1    2.54    0.13
  -6   2  -1   29.79    1.20
  -6   2  -1   28.77    1.08
  -7   2  -1   25.92    1.07
  -7   2  -1   24.86    0.95
  -8   2  -1    1.85    0.20
  -8   2  -1    1.63    0.12
  -9   2  -1    3.96    0.31
 -10   2  -1    0.15    0.13
 -11   2  -1   -0.03    0.14
 -12   2  -1    0.13    0.17
 -13   2  -1    0.26    0.19
 -13  -1   1    0.08    0.12
 -12  -1   1    0.16    0.12
 -11  -1   1    2.12    0.19
 -10  -1   1    0.10    0.12
  -9  -1   1    5.01    0.32
   8   1  -1    5.72    0.25
  -8  -1   1    5.26    0.31
   7   1  -1   20.04    0.74
  -7  -1   1   19.64    0.83
   5   1  -1   52.38    1.84
  -5  -1   1   49.80    1.99
   4   1  -1   55.67    1.96
  -4  -1   1   53.10    2.11
   3   1  -1  330.49   12.27
  -3  -1   1  356.17   13.14
   2   1  -1   82.17    2.93
  -2  -1   1   79.48    2.80
  -2  -1   1   83.12    3.13
   1   1  -1  199.61    6.85
  -1  -1   1  183.27    7.36
   0   1  -1   72.67    2.61
  -1   1  -1  192.07    6.30
   1  -1   1  160.04    6.02
  -2   1  -1   79.32    2.81
   2  -1   1   77.24    2.69
  -3   1  -1  312.48   10.53
   3  -1   1  276.34   10.07
  -4   1  -1   50.55    1.74
   4  -1   1   45.83    1.67
  -5   1  -1   48.43    1.75
  -6   1  -1   11.49    0.52
  -6   1  -1   11.16    0.44
  -7   1  -1   19.56    0.83
  -7   1  -1   18.82    0.72
  -8   1  -1    5.04    0.25
  -8   1  -1    5.38    0.34
  -9   1  -1    4.22    0.32
 -10   1  -1    0.03    0.14
 -11   1  -1    2.09    0.24
 -12   1  -1   -0.18    0.15
 -13   0   1    0.01    0.12
 -11   0   1    0.82    0.18
 -10   0   1    0.07    0.13
  -9   0   1    7.03    0.39
  -8   0   1    9.47    0.47
   7   0  -1    0.81    0.07
   6   0  -1    0.80    0.06
  -6   0   1    0.62    0.11
   5   0  -1    1.00    0.07
  -5   0   1    1.00    0.10
   4   0  -1   51.91    1.82
  -4   0   1   49.08    1.97
   3   0  -1   59.50    2.09
  -3   0   1   56.88    2.25
   2   0  -1  676.32   27.20
  -2   0   1  843.43   29.51
   1   0  -1   25.59    0.93
  -1   0   1   26.40    1.00
   0   0  -1   -0.04    0.01
   0   0   1   -0.04    0.00
   0   0   1   -0.05    0.00
   1   0   1   25.01    0.96
   1   0   1   24.11    0.85
   1   0   1   24.85    0.89
   2   0   1  481.29   17.55
   2   0   1  539.80   18.61
   3   0   1   54.62    1.96
   4   0   1   49.77    1.80
   5   0   1    0.07    0.02
   6   0   1    0.74    0.07
  -7   0  -1    1.30    0.15
   7   0   1    1.70    0.13
  -8   0  -1   10.60    0.53
  -9   0  -1    7.08    0.41
 -10   0  -1   -0.11    0.12
 -11   0  -1    0.62    0.17
 -12   0  -1   -0.01    0.15
 -14   0  -1   -0.25    0.13
 -12   1   1   -0.06    0.16
 -11   1   1    2.26    0.25
 -10   1   1   -0.05    0.13
  -9   1   1    4.38    0.30
  -8   1   1    4.48    0.29
  -7   1   1   18.85    0.71
  -7   1   1   19.35    0.82
  -6   1   1   11.62    0.52
   5  -1  -1   51.73    1.85
  -5   1   1   51.12    2.02
   4  -1  -1   54.17    1.93
  -4   1   1   53.72    2.10
   3  -1  -1  316.13   12.06
  -3   1   1  360.22   12.95
  -2   1   1   88.37    3.40
   1  -1  -1  199.69    6.83
   0  -1  -1  133.60    5.01
   0   1   1  147.74    5.35
   0   1   1  155.10    5.57
   1   1   1  166.10    6.39
   1   1   1  191.15    6.84
   2   1   1   80.87    3.09
   2   1   1   79.88    2.88
   3   1   1  283.01   10.78
   3   1   1  319.69   11.54
   4   1   1   50.40    1.82
   5   1   1   42.62    1.55
   6   1   1   11.59    0.45
   7   1   1   19.50    0.74
  -8  -1  -1    4.74    0.32
   8   1   1    5.18    0.24
  -9  -1  -1    4.87    0.32
   9   1   1    4.71    0.24
 -10  -1  -1    0.11    0.13
 -11  -1  -1    2.11    0.23
 -13  -1  -1   -0.09    0.12
 -14  -1  -1   -0.03    0.13
 -12   2   1    0.26    0.17
 -11   2   1    0.04    0.15
 -10   2   1    0.40    0.14
  -9   2   1    3.57    0.28
  -8   2   1    1.73    0.19
  -7   2   1   25.82    1.06
  -7   2   1   25.14    0.94
  -6   2   1   29.28    1.09
  -6   2   1   30.50    1.22
  -5   2   1    2.62    0.18
  -5   2   1    2.38    0.12
  -4   2   1   20.15    0.73
  -4   2   1   19.95    0.82
  -3   2   1   33.65    1.21
  -3   2   1   33.75    1.33
   2  -2  -1    0.36    0.04
  -2   2   1    0.35    0.03
   1  -2  -1    4.44    0.16
  -1   2   1    4.18    0.19
  -1   2   1    4.16    0.16
   0  -2  -1  159.12    5.96
   0   2   1  180.63    6.68
   0   2   1  183.54    6.24
  -1  -2  -1    4.38    0.15
   1   2   1    4.24    0.18
  -2  -2  -1    0.34    0.03
   2   2   1    0.38    0.04
   2   2   1    0.33    0.05
   3   2   1   34.48    1.35
   3   2   1   34.79    1.26
   5   2   1    2.54    0.14
   6   2   1   30.00    1.11
   7   2   1   26.13    0.98
  -8  -2  -1    1.85    0.18
   8   2   1    2.05    0.15
  -9  -2  -1    3.53    0.28
   9   2   1    3.69    0.21
 -10  -2  -1    0.02    0.12
 -11  -2  -1    0.06    0.10
 -12  -2  -1    0.01    0.11
 -13  -2  -1    0.12    0.13
 -14  -2  -1    0.10    0.13
 -13   3   1    0.31    0.19
 -12   3   1    0.66    0.20
 -11   3   1    0.61    0.17
 -10   3   1    0.17    0.14
  -9   3   1    0.46    0.15
  -8   3   1    0.72    0.15
  -7   3   1    1.43    0.16
  -6   3   1   18.84    0.71
  -6   3   1   19.70    0.82
  -5   3   1   33.48    1.31
  -5   3   1   31.46    1.17
   4  -3  -1    2.28    0.11
  -4   3   1    2.37    0.16
  -4   3   1    2.22    0.11
   3  -3  -1    0.95    0.07
  -3   3   1    0.82    0.06
   2  -3  -1    9.16    0.33
  -2   3   1    9.05    0.34
   1  -3  -1   27.87    0.97
  -1   3   1   28.06    1.02
  -1   3   1   28.47    1.10
   0  -3  -1    0.20    0.02
   0   3   1    0.19    0.03
   0   3   1    0.18    0.03
  -1  -3  -1   28.33    0.91
   1   3   1   22.08    0.95
   1   3   1   28.11    1.01
  -2  -3  -1    8.94    0.32
   2   3   1    9.34    0.35
   2   3   1    8.92    0.37
  -3  -3  -1    0.89    0.06
   3   3   1    0.86    0.08
  -4  -3  -1    2.24    0.12
   4   3   1    2.28    0.14
   4   3   1    2.29    0.12
  -5  -3  -1   33.85    1.19
   5   3   1   33.73    1.24
  -6  -3  -1   20.54    0.73
   6   3   1   19.57    0.76
  -7  -3  -1    1.48    0.13
   7   3   1    1.59    0.12
  -8  -3  -1    0.78    0.10
  -8  -3  -1    0.71    0.12
   8   3   1    0.88    0.10
  -9  -3  -1    0.42    0.13
  -9  -3  -1    0.34    0.09
   9   3   1    0.58    0.09
 -10  -3  -1    0.01    0.09
 -11  -3  -1    0.67    0.13
 -12  -3  -1    0.51    0.13
 -13  -3  -1    0.37    0.14
 -13   4   1    0.43    0.21
 -12   4   1    0.02    0.16
 -11   4   1    1.60    0.23
 -10   4   1    0.83    0.17
  -9   4   1    1.38    0.19
  -8   4   1    7.76    0.44
  -7   4   1    0.60    0.13
  -6   4   1    7.26    0.29
  -6   4   1    7.75    0.38
   5  -4  -1    6.18    0.24
  -5   4   1    5.72    0.31
  -5   4   1    5.48    0.23
   4  -4  -1   11.57    0.42
  -4   4   1   11.07    0.42
   3  -4  -1    4.35    0.18
  -3   4   1    4.44    0.18
   2  -4  -1    7.16    0.27
  -2   4   1    7.52    0.28
   1  -4  -1    8.97    0.32
  -1   4   1    8.39    0.33
  -1   4   1    8.89    0.37
   0  -4  -1  247.79    9.03
   0   4   1  275.38    9.43
   0   4   1  268.69   10.10
  -1  -4  -1    8.85    0.32
   1   4   1    8.88    0.35
   1   4   1    8.66    0.34
  -2  -4  -1    6.95    0.26
   2   4   1    7.32    0.29
  -3  -4  -1    4.44    0.18
   3   4   1    4.36    0.19
   3   4   1    4.37    0.20
  -4  -4  -1   11.89    0.43
   4   4   1   11.84    0.49
   4   4   1   11.53    0.46
  -5  -4  -1    5.58    0.23
   5   4   1    5.85    0.25
  -6  -4  -1    7.80    0.31
   6   4   1    7.72    0.33
  -7  -4  -1    0.55    0.08
   7   4   1    0.49    0.08
  -8  -4  -1    7.64    0.34
   8   4   1    7.97    0.35
  -9  -4  -1    1.44    0.13
   9   4   1    1.39    0.13
 -10  -4  -1    0.80    0.12
  10   4   1    0.95    0.12
 -11  -4  -1    1.59    0.16
 -12  -4  -1   -0.07    0.11
 -13  -4  -1    0.69    0.15
 -13   5   1    0.50    0.21
 -12   5   1    0.18    0.18
 -11   5   1    0.12    0.17
 -10   5   1    0.52    0.17
  -9   5   1    0.14    0.14
  -8   5   1    6.67    0.39
  -7   5   1    3.44    0.26
   6  -5  -1    0.18    0.04
  -6   5   1    0.43    0.05
  -6   5   1    0.38    0.11
   5  -5  -1    0.80    0.08
  -5   5   1    0.54    0.10
  -5   5   1    0.84    0.06
   4  -5  -1    2.97    0.14
  -4   5   1    2.62    0.19
  -4   5   1    3.07    0.14
   3  -5  -1   57.28    2.00
  -3   5   1   57.79    2.09
  -3   5   1   58.69    2.27
   2  -5  -1   42.22    1.48
  -2   5   1   43.62    1.55
  -2   5   1   42.85    1.68
   1  -5  -1   96.43    3.35
  -1   5   1   98.88    3.50
   0  -5  -1   30.58    1.03
   0   5   1   29.21    1.08
   0   5   1   29.20    1.16
  -1  -5  -1   93.69    3.28
   1   5   1   97.73    3.68
   1   5   1   96.31    3.45
  -2  -5  -1   41.50    1.46
   2   5   1   43.27    1.64
  -3  -5  -1   55.21    1.94
   3   5   1   57.28    2.17
   3   5   1   55.80    2.03
  -4  -5  -1    2.99    0.14
   4   5   1    3.17    0.17
   4   5   1    3.16    0.16
  -5  -5  -1    0.84    0.07
   5   5   1    0.84    0.09
   5   5   1    0.75    0.08
  -6  -5  -1    0.41    0.07
   6   5   1    0.66    0.08
  -7  -5  -1    3.31    0.18
   7   5   1    3.08    0.19
  -8  -5  -1    6.48    0.30
   8   5   1    6.60    0.31
  -9  -5  -1    0.27    0.09
   9   5   1    0.19    0.08
 -10  -5  -1    0.70    0.11
  10   5   1    0.61    0.11
 -11  -5  -1    0.18    0.11
 -12  -5  -1    0.24    0.12
 -13   6   1    1.05    0.24
 -12   6   1    1.44    0.25
 -11   6   1    0.61    0.21
 -10   6   1    2.49    0.27
  -9   6   1    5.10    0.35
  -8   6   1    3.02    0.27
   7  -6  -1    0.79    0.10
  -7   6   1    0.88    0.16
   5  -6  -1    3.39    0.17
  -5   6   1    3.49    0.16
   4  -6  -1    0.11    0.05
  -4   6   1    0.22    0.04
  -4   6   1    0.26    0.09
   3  -6  -1   12.02    0.45
  -3   6   1   12.22    0.53
  -3   6   1   12.22    0.47
   2  -6  -1   64.15    2.25
  -2   6   1   66.17    2.36
  -2   6   1   65.40    2.54
   1  -6  -1  219.68    7.85
  -1   6   1  238.94    8.20
   0  -6  -1   -0.10    0.04
   0   6   1   -0.12    0.05
  -1  -6  -1  221.98    7.81
   1   6   1  232.01    8.18
   1   6   1  231.82    8.75
  -2  -6  -1   63.26    2.08
   2   6   1   52.70    2.18
   2   6   1   64.38    2.32
  -3  -6  -1   11.65    0.43
   3   6   1   12.03    0.48
   3   6   1   11.66    0.46
  -4  -6  -1    0.14    0.04
   4   6   1    0.27    0.06
   4   6   1    0.10    0.06
  -5  -6  -1    3.50    0.17
   5   6   1    3.62    0.19
   5   6   1    3.33    0.18
  -6  -6  -1    2.02    0.13
   6   6   1    1.67    0.14
  -7  -6  -1    1.16    0.11
   7   6   1    1.02    0.11
  -8  -6  -1    2.95    0.19
   8   6   1    3.05    0.19
  -9  -6  -1    4.94    0.25
   9   6   1    4.74    0.26
 -10  -6  -1    1.91    0.16
  10   6   1    1.71    0.16
 -11  -6  -1    0.61    0.12
 -12   7   1    0.21    0.20
 -11   7   1    1.75    0.26
 -10   7   1    0.92    0.21
  -9   7   1    2.11    0.25
   8  -7  -1    0.45    0.09
  -8   7   1    0.68    0.17
   7  -7  -1   12.03    0.49
  -7   7   1   12.69    0.61
   6  -7  -1    2.82    0.17
  -6   7   1    2.54    0.23
   5  -7  -1   27.46    0.98
  -5   7   1   26.77    1.14
  -5   7   1   27.93    1.01
   4  -7  -1    1.25    0.10
  -4   7   1    1.28    0.10
  -4   7   1    1.22    0.14
   3  -7  -1   53.75    1.87
  -3   7   1   54.26    1.96
  -3   7   1   53.82    2.13
   2  -7  -1    2.91    0.14
  -2   7   1    3.05    0.15
  -2   7   1    3.07    0.19
   1  -7  -1   25.80    0.89
  -1   7   1   25.27    0.95
  -1   7   1   25.21    1.02
   0  -7  -1    9.93    0.37
   0   7   1    9.92    0.40
  -1  -7  -1   24.17    0.86
   1   7   1   24.46    0.97
   1   7   1   25.37    0.92
  -2  -7  -1    3.02    0.15
   2   7   1    3.10    0.15
   2   7   1    3.26    0.16
  -3  -7  -1   51.78    1.81
   3   7   1   52.86    2.02
  -4  -7  -1    1.41    0.11
   4   7   1    1.10    0.10
   4   7   1    1.33    0.12
  -5  -7  -1   26.26    0.97
   5   7   1   28.14    1.08
   5   7   1   27.10    1.03
  -6  -7  -1    2.67    0.15
   6   7   1    2.59    0.17
  -7  -7  -1   11.71    0.45
   7   7   1   11.40    0.48
  -8  -7  -1    0.58    0.09
   8   7   1    0.41    0.10
  -9  -7  -1    1.58    0.15
   9   7   1    1.81    0.16
 -10  -7  -1    1.18    0.14
  10   7   1    0.95    0.13
 -12   8   1    0.40    0.21
 -11   8   1    0.41    0.20
 -10   8   1    0.43    0.18
  -9   8   1    1.47    0.22
   8  -8  -1    3.21    0.21
  -8   8   1    3.96    0.31
   7  -8  -1    7.86    0.35
  -7   8   1    8.48    0.46
   6  -8  -1    6.41    0.29
  -6   8   1    6.24    0.38
   5  -8  -1    1.08    0.11
  -5   8   1    1.17    0.16
  -5   8   1    1.33    0.11
   4  -8  -1    1.37    0.11
  -4   8   1    0.97    0.14
  -4   8   1    1.29    0.11
   3  -8  -1   29.59    1.04
  -3   8   1   28.88    1.19
  -3   8   1   29.47    1.09
   2  -8  -1    4.44    0.19
  -2   8   1    4.38    0.21
  -2   8   1    4.28    0.24
   1  -8  -1   12.94    0.47
  -1   8   1   12.85    0.50
  -1   8   1   12.63    0.54
   0  -8  -1    0.07    0.04
   0   8   1    0.13    0.05
   0   8   1    0.09    0.05
  -1  -8  -1   12.42    0.46
   1   8   1   12.84    0.50
  -2  -8  -1    3.99    0.18
   2   8   1    4.31    0.21
   2   8   1    3.94    0.19
  -3  -8  -1   27.83    1.00
   3   8   1   28.53    1.11
  -4  -8  -1    1.17    0.10
   4   8   1    1.39    0.12
   4   8   1    1.29    0.11
  -5  -8  -1    1.23    0.11
   5   8   1    1.21    0.11
  -6  -8  -1    5.93    0.27
   6   8   1    5.87    0.29
  -7  -8  -1    8.40    0.35
   7   8   1    8.10    0.37
  -8  -8  -1    3.42    0.20
   8   8   1    3.18    0.22
  -9  -8  -1    1.54    0.14
   9   8   1    1.42    0.15
  10   8   1    0.35    0.11
  11   8   1    0.33    0.12
 -12   9   1    0.24    0.19
 -11   9   1   -0.03    0.18
 -10   9   1    0.47    0.18
  -9   9   1    0.15    0.16
   8  -9  -1    3.11    0.20
  -8   9   1    2.23    0.26
   7  -9  -1    0.07    0.08
  -7   9   1    0.10    0.15
   6  -9  -1    0.38    0.09
  -6   9   1    0.42    0.14
   5  -9  -1    9.66    0.39
  -5   9   1    9.02    0.48
   4  -9  -1    4.81    0.22
  -4   9   1    4.52    0.22
  -4   9   1    4.46    0.29
   3  -9  -1    0.62    0.08
  -3   9   1    0.43    0.11
  -3   9   1    0.61    0.08
   2  -9  -1    6.56    0.27
  -2   9   1    6.43    0.29
  -2   9   1    6.65    0.33
   1  -9  -1    8.29    0.33
  -1   9   1    8.72    0.36
  -1   9   1    8.84    0.39
   0  -9  -1    2.34    0.13
   0   9   1    2.34    0.15
   0   9   1    2.12    0.14
  -1  -9  -1    8.47    0.32
   1   9   1    8.16    0.36
   1   9   1    8.17    0.35
  -2  -9  -1    6.56    0.26
   2   9   1    6.62    0.30
  -3  -9  -1    0.62    0.08
   3   9   1    0.71    0.08
  -4  -9  -1    4.19    0.20
   4   9   1    3.59    0.21
  -5  -9  -1    8.77    0.37
   5   9   1    9.17    0.40
  -6  -9  -1    0.15    0.08
   6   9   1    0.18    0.08
  -7  -9  -1   -0.01    0.08
   7   9   1    0.01    0.08
  -8  -9  -1    2.27    0.18
   8   9   1    2.45    0.19
   9   9   1    0.35    0.11
  10   9   1    0.77    0.13
  11   9   1   -0.02    0.11
 -11  10   1    0.85    0.23
 -10  10   1    0.17    0.18
   9 -10  -1    1.28    0.15
  -9  10   1    0.84    0.19
   8 -10  -1    0.33    0.11
  -8  10   1    0.32    0.17
   7 -10  -1    2.08    0.17
  -7  10   1    1.82    0.22
   6 -10  -1    6.36    0.29
  -6  10   1    5.59    0.37
   5 -10  -1    9.86    0.40
  -5  10   1    9.42    0.49
   4 -10  -1   11.67    0.45
  -4  10   1   11.36    0.54
  -4  10   1   10.99    0.46
   3 -10  -1    8.07    0.33
  -3  10   1    7.89    0.40
  -3  10   1    7.70    0.34
   2 -10  -1    4.45    0.20
  -2  10   1    4.21    0.26
  -2  10   1    4.40    0.22
   1 -10  -1    2.02    0.12
  -1  10   1    1.89    0.16
  -1  10   1    1.80    0.14
   0 -10  -1    5.11    0.22
   0  10   1    5.15    0.26
   0  10   1    5.28    0.26
  -1 -10  -1    1.52    0.11
   1  10   1    1.77    0.14
   1  10   1    1.77    0.13
  -2 -10  -1    4.23    0.19
   2  10   1    4.24    0.23
   2  10   1    4.36    0.21
  -3 -10  -1    7.49    0.31
   3  10   1    7.54    0.35
  -4 -10  -1   10.77    0.42
   4  10   1   10.82    0.46
  -5 -10  -1    9.52    0.39
   5  10   1    9.21    0.42
  -6 -10  -1    5.78    0.28
   6  10   1    6.24    0.31
   7  10   1    1.73    0.16
   8  10   1    0.31    0.10
   9  10   1    0.78    0.13
  10  10   1    0.40    0.12
  11  10   1    0.66    0.14
 -11  11   1    1.13    0.24
 -10  11   1    1.41    0.25
   9 -11  -1    0.40    0.12
  -9  11   1    0.45    0.18
   8 -11  -1    0.02    0.10
  -8  11   1    0.29    0.16
   7 -11  -1    0.75    0.12
  -7  11   1    1.02    0.18
   6 -11  -1    1.23    0.13
  -6  11   1    0.97    0.19
   5 -11  -1    0.92    0.12
  -5  11   1    0.88    0.16
   4 -11  -1    8.04    0.34
  -4  11   1    8.69    0.44
  -4  11   1    7.66    0.35
   3 -11  -1    5.08    0.24
  -3  11   1    5.03    0.25
  -3  11   1    5.28    0.32
   2 -11  -1    4.92    0.23
  -2  11   1    4.61    0.25
  -2  11   1    5.11    0.29
   1 -11  -1    3.67    0.18
  -1  11   1    3.51    0.22
  -1  11   1    3.45    0.20
   0 -11  -1    9.14    0.36
   0  11   1    9.41    0.42
   0  11   1    9.46    0.41
  -1 -11  -1    3.42    0.17
   1  11   1    3.53    0.20
   1  11   1    3.38    0.20
  -2 -11  -1    4.58    0.20
   2  11   1    4.46    0.25
  -3 -11  -1    5.03    0.23
   3  11   1    5.18    0.27
  -4 -11  -1    7.30    0.31
   4  11   1    7.67    0.36
  -5 -11  -1    0.86    0.11
   5  11   1    0.81    0.12
   6  11   1    1.28    0.14
   7  11   1    0.60    0.12
   8  11   1    0.15    0.10
   9  11   1    0.43    0.13
  10  11   1    1.46    0.18
  11  11   1    0.73    0.15
 -10  12   1    0.92    0.23
   9 -12  -1    0.75    0.14
  -9  12   1    0.89    0.21
   8 -12  -1    0.12    0.11
  -8  12   1    0.15    0.16
   7 -12  -1    1.48    0.15
  -7  12   1    1.41    0.22
   6 -12  -1    0.74    0.11
  -6  12   1    0.40    0.15
   5 -12  -1    2.72    0.19
  -5  12   1    2.82    0.26
   4 -12  -1    5.24    0.25
  -4  12   1    4.81    0.26
  -4  12   1    5.43    0.34
   3 -12  -1    0.16    0.08
  -3  12   1    0.27    0.08
  -3  12   1    0.22    0.12
   2 -12  -1    0.89    0.10
  -2  12   1    0.77    0.13
  -2  12   1    0.69    0.10
   1 -12  -1    4.17    0.20
  -1  12   1    4.22    0.25
  -1  12   1    4.27    0.23
   0 -12  -1    3.12    0.17
   0  12   1    3.16    0.20
   0  12   1    3.21    0.21
  -1 -12  -1    4.20    0.20
   1  12   1    4.32    0.24
  -2 -12  -1    0.96    0.09
   2  12   1    0.87    0.12
  -3 -12  -1    0.30    0.07
   3  12   1    0.32    0.09
  -4 -12  -1    5.64    0.25
   4  12   1    5.35    0.29
   5  12   1    2.82    0.21
   6  12   1    0.43    0.11
   7  12   1    1.54    0.17
   8  12   1   -0.10    0.10
   9  12   1    0.96    0.16
  10  12   1    0.99    0.17
  11  12   1    0.17    0.13
   9 -13  -1    1.05    0.16
  -9  13   1    1.32    0.25
   8 -13  -1    1.59    0.17
  -8  13   1    1.42    0.24
   7 -13  -1   -0.06    0.10
  -7  13   1    0.10    0.15
   6 -13  -1    0.62    0.12
  -6  13   1    0.39    0.16
   5 -13  -1    1.17    0.13
  -5  13   1    1.06    0.18
   4 -13  -1    2.72    0.18
  -4  13   1    3.16    0.27
   3 -13  -1    1.27    0.12
  -3  13   1    1.35    0.13
  -3  13   1    1.20    0.17
   2 -13  -1    3.01    0.18
  -2  13   1    2.92    0.23
  -2  13   1    3.03    0.20
   1 -13  -1    4.83    0.23
  -1  13   1    4.61    0.26
  -1  13   1    4.90    0.28
   0 -13  -1    7.11    0.30
   0  13   1    6.96    0.34
  -1 -13  -1    4.80    0.22
   1  13   1    4.88    0.27
  -2 -13  -1    2.79    0.16
   2  13   1    2.50    0.20
  -3 -13  -1    1.59    0.13
   3  13   1    1.18    0.14
   4  13   1    3.00    0.22
   5  13   1    1.04    0.15
   6  13   1    0.66    0.13
   7  13   1   -0.07    0.10
   8  13   1    1.42    0.18
   9  13   1    1.35    0.18
  10  13   1    0.30    0.14
   9 -14  -1    0.43    0.14
  -9  14   1    0.44    0.21
   8 -14  -1    1.42    0.17
  -8  14   1    1.18    0.24
   7 -14  -1    0.74    0.13
  -7  14   1    0.94    0.20
   6 -14  -1    1.96    0.17
  -6  14   1    1.60    0.23
   5 -14  -1    0.98    0.13
  -5  14   1    1.05    0.19
   4 -14  -1    0.47    0.11
  -4  14   1    0.64    0.16
   3 -14  -1    1.51    0.14
  -3  14   1    1.59    0.15
  -3  14   1    1.44    0.18
   2 -14  -1    2.10    0.16
  -2  14   1    2.52    0.22
  -2  14   1    2.28    0.18
   1 -14  -1   -0.02    0.08
  -1  14   1   -0.03    0.08
   0 -14  -1    0.25    0.08
   0  14   1    0.26    0.09
  -1 -14  -1    0.04    0.07
   1  14   1    0.06    0.09
   2  14   1    2.04    0.19
   3  14   1    1.45    0.15
   4  14   1    0.49    0.12
   5  14   1    1.18    0.16
   6  14   1    1.94    0.19
   7  14   1    0.87    0.16
   8  14   1    0.98    0.17
   9  14   1    0.36    0.14
   8 -15  -1    0.88    0.16
  -8  15   1    0.97    0.24
   7 -15  -1    1.60    0.18
  -7  15   1    1.08    0.23
   6 -15  -1    0.21    0.12
  -6  15   1    0.07    0.16
   5 -15  -1    1.27    0.15
  -5  15   1    1.44    0.22
   4 -15  -1    1.13    0.13
  -4  15   1    0.86    0.18
   3 -15  -1    3.18    0.20
  -3  15   1    2.71    0.26
   2 -15  -1    2.09    0.17
  -2  15   1    2.06    0.19
   1 -15  -1    0.31    0.09
  -1  15   1    0.24    0.10
   0 -15  -1    0.70    0.10
   0  15   1    0.72    0.12
   1  15   1    0.25    0.10
   2  15   1    2.01    0.19
   3  15   1    3.01    0.23
   4  15   1    0.90    0.15
   5  15   1    1.79    0.19
   6  15   1    0.04    0.11
   7  15   1    1.32    0.18
   8  15   1    0.82    0.17
   7 -16  -1    0.41    0.15
  -7  16   1    0.56    0.22
   6 -16  -1    1.39    0.17
  -6  16   1    1.43    0.23
   5 -16  -1    2.30    0.20
  -5  16   1    2.37    0.26
   4 -16  -1    6.97    0.35
  -4  16   1    8.03    0.45
   3 -16  -1    3.78    0.23
   2 -16  -1    1.34    0.14
  -2  16   1    0.98    0.14
  -1  16   1    0.84    0.14
   0  16   1    0.01    0.10
   1  16   1    0.48    0.13
   2  16   1    1.17    0.16
   3  16   1    4.46    0.29
   4  16   1    6.67    0.38
   5  16   1    2.28    0.22
   6  16   1    1.12    0.18
   7  16   1    0.21    0.14
   6 -17  -1    0.06    0.12
  -6  17   1   -0.18    0.17
   5 -17  -1    1.37    0.17
  -5  17   1    1.24    0.21
   4 -17  -1   -0.12    0.11
  -1  17   1    1.97    0.19
   0  17   1    0.04    0.11
   1  17   1    1.69    0.19
   2  17   1    0.95    0.16
   3  17   1    3.07    0.26
   4  17   1   -0.03    0.13
   5  17   1    0.70    0.16
   6  17   1    0.03    0.13
  -1  18   1   10.18    0.50
   0  18   1    3.94    0.30
   1  18   1    8.51    0.45
   2  18   1    6.37    0.38
   3  18   1    0.90    0.18
   4  18   1    2.47    0.25
   0  19   1    0.51    0.16
   1  19   1    2.49    0.25
   2  19   1    0.69    0.17
   1  19  -2    0.17    0.14
   0  19  -2    4.18    0.31
  -1  19  -2    0.56    0.15
   2 -19   2    2.43    0.21
   3 -19   2    1.03    0.16
   4  18  -2    1.46    0.20
   3  18  -2    0.68    0.17
   2  18  -2    4.54    0.32
   1  18  -2    0.24    0.15
   0  18  -2   14.90    0.66
   0 -18   2   13.97    0.58
  -1  18  -2    0.55    0.16
   1 -18   2    0.39    0.14
  -2  18  -2    5.02    0.32
   2 -18   2    4.16    0.27
   3 -18   2    0.50    0.14
   4 -18   2    0.85    0.16
   5 -18   2    0.44    0.14
   5  17  -2    0.38    0.15
   4  17  -2    1.33    0.19
   3  17  -2    1.94    0.21
   2  17  -2    0.50    0.14
   1  17  -2    0.31    0.13
  -1 -17   2    0.29    0.11
   0  17  -2    0.29    0.13
   0 -17   2    0.33    0.11
  -1  17  -2    0.21    0.12
   1 -17   2    0.25    0.11
  -2  17  -2    0.34    0.13
   2 -17   2    0.46    0.12
  -3  17  -2    1.70    0.19
   3 -17   2    1.66    0.17
   4 -17   2    0.98    0.15
   5 -17   2    0.51    0.14
   6 -17   2   -0.04    0.13
  -7  17  -2   -0.01    0.19
   7  16  -2    0.66    0.16
   6  16  -2    0.46    0.15
   5  16  -2   -0.04    0.12
   4  16  -2    0.48    0.14
   3  16  -2    0.69    0.15
  -3 -16   2    0.69    0.11
   2  16  -2    0.02    0.11
  -2 -16   2    0.21    0.10
   1  16  -2    0.31    0.12
  -1 -16   2    0.45    0.11
   0  16  -2   -0.07    0.10
   0 -16   2   -0.03    0.09
  -1  16  -2    0.38    0.13
   1 -16   2    0.53    0.11
  -2  16  -2    0.03    0.10
   2 -16   2    0.16    0.10
  -3  16  -2    0.60    0.14
   3 -16   2    0.72    0.13
   4 -16   2    0.46    0.12
   5 -16   2    0.16    0.11
  -6  16  -2    0.67    0.20
   6 -16   2    0.30    0.13
  -7  16  -2    0.97    0.23
   7 -16   2    1.09    0.17
   8  15  -2    0.76    0.16
   7  15  -2    1.56    0.20
   6  15  -2    1.06    0.17
   5  15  -2    2.86    0.24
   4  15  -2    0.83    0.15
  -4 -15   2    0.86    0.12
   3  15  -2    3.38    0.26
  -3 -15   2    3.93    0.21
   2  15  -2    0.54    0.13
  -2 -15   2    0.51    0.11
   1  15  -2    1.46    0.16
  -1 -15   2    1.31    0.13
   0  15  -2    2.27    0.21
   0 -15   2    2.38    0.17
  -1  15  -2    1.28    0.16
   1 -15   2    1.43    0.14
  -2  15  -2    0.57    0.12
   2 -15   2    0.52    0.11
  -3  15  -2    3.61    0.25
   3 -15   2    3.69    0.23
  -4  15  -2    0.71    0.17
  -4  15  -2    0.84    0.14
   4 -15   2    0.57    0.12
  -5  15  -2    3.32    0.32
   5 -15   2    3.20    0.23
  -6  15  -2    1.16    0.22
   6 -15   2    1.33    0.17
  -7  15  -2    1.90    0.26
   7 -15   2    1.48    0.18
  -8  15  -2    0.74    0.23
   8 -15   2    1.32    0.18
   9  14  -2    0.42    0.14
   8  14  -2    0.76    0.15
   7  14  -2    1.73    0.19
   6  14  -2    0.58    0.13
  -6 -14   2    0.36    0.12
   5  14  -2    1.29    0.16
  -5 -14   2    1.40    0.14
   4  14  -2    0.25    0.11
  -4 -14   2    0.32    0.10
   3  14  -2    2.04    0.19
  -3 -14   2    2.11    0.17
   2  14  -2    0.08    0.09
  -2 -14   2    0.26    0.09
   1  14  -2    0.40    0.11
  -1 -14   2    0.30    0.09
   0  14  -2    0.12    0.09
   0 -14   2    0.34    0.09
  -1  14  -2    0.27    0.10
   1 -14   2    0.40    0.09
  -2  14  -2    0.12    0.09
   2 -14   2    0.11    0.09
  -3  14  -2    2.12    0.19
  -3  14  -2    2.29    0.22
   3 -14   2    2.10    0.17
  -4  14  -2    0.34    0.15
  -4  14  -2    0.38    0.11
   4 -14   2    0.24    0.09
  -5  14  -2    1.37    0.21
   5 -14   2    1.53    0.15
  -6  14  -2    0.57    0.18
   6 -14   2    0.70    0.14
  -7  14  -2    1.76    0.25
   7 -14   2    1.78    0.18
  -8  14  -2    0.57    0.20
   8 -14   2    0.77    0.15
  -9  14  -2    0.39    0.21
   9 -14   2    0.44    0.15
  10  13  -2    0.05    0.12
   9  13  -2    0.23    0.12
   8  13  -2    0.31    0.12
   7  13  -2    0.36    0.12
  -7 -13   2    0.29    0.13
   6  13  -2    0.47    0.12
  -6 -13   2    0.29    0.11
   5  13  -2    1.85    0.18
  -5 -13   2    1.69    0.15
   4  13  -2    0.87    0.13
  -4 -13   2    0.71    0.11
   3  13  -2    0.89    0.13
  -3 -13   2    1.01    0.12
   2  13  -2    1.28    0.15
  -2 -13   2    0.92    0.11
   1  13  -2    2.57    0.20
  -1 -13   2    2.22    0.16
   0  13  -2    8.19    0.40
   0 -13   2    8.28    0.35
  -1  13  -2    2.16    0.19
   1 -13   2    2.23    0.16
  -2  13  -2    1.35    0.15
  -2  13  -2    1.18    0.16
   2 -13   2    1.26    0.12
  -3  13  -2    0.77    0.12
  -3  13  -2    0.83    0.16
   3 -13   2    0.93    0.12
  -4  13  -2    0.81    0.16
  -4  13  -2    0.84    0.13
   4 -13   2    0.75    0.12
  -5  13  -2    1.69    0.22
   5 -13   2    2.02    0.16
  -6  13  -2    0.32    0.17
   6 -13   2    0.49    0.11
  -7  13  -2    0.22    0.18
   7 -13   2    0.25    0.12
  -8  13  -2    0.20    0.18
   8 -13   2    0.23    0.13
  -9  13  -2    0.28    0.19
   9 -13   2    0.02    0.13
  10  12  -2    0.79    0.15
   9  12  -2   -0.04    0.11
   8  12  -2    1.63    0.17
  -8 -12   2    1.46    0.17
   7  12  -2    0.04    0.10
  -7 -12   2    0.10    0.12
   6  12  -2    0.65    0.12
  -6 -12   2    0.89    0.13
   5  12  -2    3.52    0.24
  -5 -12   2    4.00    0.23
   4  12  -2    1.01    0.14
  -4 -12   2    0.86    0.12
   3  12  -2   15.61    0.65
  -3 -12   2   15.36    0.59
   2  12  -2    4.12    0.24
  -2 -12   2    3.42    0.19
   1  12  -2    1.27    0.14
  -1 -12   2    1.37    0.12
   0  12  -2    0.01    0.08
   0 -12   2    0.08    0.07
  -1  12  -2    1.44    0.15
  -1  12  -2    1.47    0.15
   1 -12   2    1.41    0.12
  -2  12  -2    3.50    0.23
  -2  12  -2    3.67    0.26
   2 -12   2    3.88    0.20
  -3  12  -2   15.41    0.65
  -3  12  -2   16.49    0.72
   3 -12   2   15.65    0.61
  -4  12  -2    0.83    0.12
  -4  12  -2    0.95    0.17
   4 -12   2    0.83    0.12
  -5  12  -2    3.43    0.29
  -5  12  -2    3.34    0.23
   5 -12   2    3.18    0.21
  -6  12  -2    0.62    0.18
   6 -12   2    0.69    0.12
  -7  12  -2    0.00    0.16
   7 -12   2    0.17    0.10
  -8  12  -2    1.67    0.26
   8 -12   2    1.60    0.17
  -9  12  -2   -0.09    0.17
   9 -12   2    0.02    0.11
 -10  12  -2    0.67    0.23
  10 -12   2    0.88    0.16
  10  11  -2   -0.11    0.10
   9  11  -2    0.19    0.11
  -9 -11   2   -0.01    0.12
   8  11  -2    1.33    0.15
  -8 -11   2    1.47    0.16
   7  11  -2    0.82    0.13
  -7 -11   2    0.83    0.14
   6  11  -2    0.43    0.11
  -6 -11   2    0.45    0.11
   5  11  -2    0.01    0.09
  -5 -11   2   -0.07    0.09
   4  11  -2    3.58    0.23
  -4 -11   2    3.69    0.21
   3  11  -2    4.07    0.25
  -3 -11   2    4.46    0.23
   2  11  -2    8.73    0.39
  -2 -11   2    7.95    0.34
   1  11  -2    0.24    0.08
  -1 -11   2    0.32    0.07
   0  11  -2    0.03    0.08
   0  11  -2    0.08    0.08
   0 -11   2    0.11    0.06
  -1  11  -2    0.30    0.09
  -1  11  -2    0.30    0.09
   1 -11   2    0.34    0.08
  -2  11  -2    8.28    0.42
  -2  11  -2    8.22    0.39
   2 -11   2    8.95    0.36
  -3  11  -2    4.25    0.29
  -3  11  -2    4.58    0.26
   3 -11   2    4.62    0.23
  -4  11  -2    3.61    0.23
  -4  11  -2    3.22    0.27
   4 -11   2    3.79    0.20
  -5  11  -2    0.14    0.14
  -5  11  -2   -0.02    0.08
   5 -11   2    0.03    0.08
  -6  11  -2    0.21    0.16
   6 -11   2    0.39    0.10
  -7  11  -2    1.12    0.21
   7 -11   2    0.99    0.13
  -8  11  -2    1.77    0.25
   8 -11   2    1.50    0.15
  -9  11  -2    0.04    0.17
   9 -11   2    0.28    0.11
 -10  11  -2   -0.13    0.18
  10 -11   2   -0.21    0.11
  10  10  -2    0.10    0.11
 -10 -10   2    0.07    0.12
   9  10  -2    1.30    0.15
  -9 -10   2    1.18    0.15
   8  10  -2    0.04    0.09
  -8 -10   2   -0.15    0.09
   7  10  -2    0.95    0.13
  -7 -10   2    1.06    0.13
   6  10  -2    1.91    0.17
  -6 -10   2    1.79    0.15
   5  10  -2    3.50    0.22
  -5 -10   2    3.10    0.21
   4  10  -2    0.81    0.11
  -4 -10   2    0.58    0.11
   3  10  -2    1.60    0.15
  -3 -10   2    1.62    0.13
   2  10  -2    0.23    0.07
  -2 -10   2    0.43    0.08
   1  10  -2    3.46    0.21
  -1 -10   2    3.45    0.18
   0  10  -2    1.85    0.16
   0  10  -2    1.93    0.16
   0 -10   2    2.01    0.13
  -1  10  -2    3.15    0.22
  -1  10  -2    3.27    0.21
   1 -10   2    3.69    0.18
  -2  10  -2    0.19    0.11
  -2  10  -2    0.33    0.08
   2 -10   2    0.49    0.08
  -3  10  -2    1.19    0.16
  -3  10  -2    1.50    0.14
   3 -10   2    1.63    0.13
  -4  10  -2    0.85    0.15
  -4  10  -2    0.79    0.11
   4 -10   2    0.79    0.10
  -5  10  -2    3.58    0.23
  -5  10  -2    3.05    0.27
   5 -10   2    3.53    0.20
  -6  10  -2    1.83    0.22
   6 -10   2    2.02    0.16
  -7  10  -2    1.04    0.19
   7 -10   2    0.93    0.13
  -8  10  -2    0.09    0.15
   8 -10   2    0.01    0.10
  -9  10  -2    1.10    0.22
   9 -10   2    1.28    0.16
 -10  10  -2    0.07    0.18
  10 -10   2    0.21    0.12
 -11  10  -2    0.48    0.22
 -11  -9   2    1.25    0.17
  10   9  -2    1.31    0.16
 -10  -9   2    1.25    0.16
   9   9  -2    3.15    0.23
  -9  -9   2    3.72    0.23
   8   9  -2    1.20    0.13
  -8  -9   2    0.94    0.13
   7   9  -2    6.28    0.32
  -7  -9   2    6.38    0.31
   6   9  -2    5.56    0.29
  -6  -9   2    5.91    0.28
   5   9  -2   15.90    0.64
  -5  -9   2   15.46    0.60
   4   9  -2    2.27    0.18
  -4  -9   2    2.27    0.17
   3   9  -2   16.18    0.72
  -3  -9   2   20.48    0.68
   1   9  -2    7.26    0.34
   1   9  -2    7.54    0.32
  -1  -9   2    7.45    0.30
   0   9  -2   15.95    0.71
   0   9  -2   18.04    0.69
   0  -9   2   18.47    0.64
  -1   9  -2    7.71    0.35
  -1   9  -2    7.90    0.37
   1  -9   2    7.78    0.31
  -2   9  -2    4.77    0.27
  -2   9  -2    4.32    0.25
   2  -9   2    5.03    0.22
  -3   9  -2   20.37    0.87
  -3   9  -2   20.28    0.80
   3  -9   2   20.93    0.75
  -4   9  -2    2.02    0.20
  -4   9  -2    2.30    0.18
   4  -9   2    2.15    0.14
  -5   9  -2   15.42    0.63
  -5   9  -2   15.35    0.71
   5  -9   2   15.68    0.59
  -6   9  -2    5.37    0.37
  -6   9  -2    6.27    0.30
   6  -9   2    5.76    0.28
  -7   9  -2    6.69    0.41
   7  -9   2    6.36    0.31
  -8   9  -2    1.01    0.20
   8  -9   2    1.04    0.13
  -9   9  -2    3.59    0.33
   9  -9   2    3.78    0.23
 -10   9  -2    1.14    0.23
  10  -9   2    1.16    0.15
 -11   9  -2    0.95    0.23
 -12  -8   2    0.76    0.16
 -11  -8   2    0.42    0.13
  10   8  -2    0.88    0.13
 -10  -8   2    0.88    0.14
   9   8  -2    1.11    0.13
  -9  -8   2    1.24    0.15
   8   8  -2    2.60    0.19
  -8  -8   2    2.48    0.19
   7   8  -2    3.94    0.23
  -7  -8   2    3.59    0.22
   6   8  -2    9.02    0.40
  -6  -8   2    8.84    0.38
   5   8  -2   31.56    1.20
  -5  -8   2   31.75    1.14
   4   8  -2   25.94    0.98
  -4  -8   2   25.44    0.93
   3   8  -2   16.00    0.62
  -3  -8   2   15.19    0.58
   2   8  -2    6.21    0.25
  -2  -8   2    6.39    0.27
   1   8  -2   10.20    0.42
   1   8  -2   10.34    0.43
  -1  -8   2   10.12    0.39
   0   8  -2    2.92    0.17
   0  -8   2    2.64    0.13
  -1   8  -2   10.34    0.44
  -1   8  -2   10.73    0.46
   1  -8   2   10.28    0.40
  -2   8  -2    6.42    0.29
  -2   8  -2    5.95    0.32
   2  -8   2    6.59    0.26
  -3   8  -2   15.22    0.62
  -3   8  -2   15.09    0.67
   3  -8   2   16.12    0.58
  -4   8  -2   26.07    0.99
  -4   8  -2   26.25    1.09
   4  -8   2   26.12    0.94
  -5   8  -2   31.92    1.28
  -5   8  -2   30.21    1.15
   5  -8   2   29.77    1.10
  -6   8  -2    8.37    0.46
  -6   8  -2    8.49    0.37
   6  -8   2    7.95    0.35
  -7   8  -2    3.62    0.29
   7  -8   2    3.56    0.21
  -8   8  -2    2.22    0.25
   8  -8   2    2.61    0.19
  -9   8  -2    0.97    0.20
   9  -8   2    1.08    0.13
 -10   8  -2    0.96    0.21
  10  -8   2    0.78    0.13
 -11   8  -2    0.63    0.20
 -12   8  -2    0.83    0.23
 -13  -7   2   -0.04    0.12
 -12  -7   2    0.16    0.14
 -11  -7   2    0.10    0.11
 -10  -7   2    0.62    0.13
   9   7  -2    3.90    0.23
  -9  -7   2    4.04    0.24
   8   7  -2    3.22    0.20
  -8  -7   2    3.31    0.21
   7   7  -2    8.82    0.38
  -7  -7   2    8.32    0.37
   6   7  -2    5.76    0.28
  -6  -7   2    6.06    0.28
   5   7  -2    1.13    0.11
  -5  -7   2    1.18    0.10
   4   7  -2    3.29    0.18
  -4  -7   2    3.18    0.18
   3   7  -2    5.94    0.27
  -3  -7   2    6.03    0.26
   2   7  -2    1.69    0.13
   2   7  -2    1.67    0.08
  -2  -7   2    1.89    0.12
   1   7  -2   10.58    0.41
   1   7  -2    9.10    0.41
  -1  -7   2   10.08    0.38
   0   7  -2    7.08    0.31
   0   7  -2    6.84    0.30
   0  -7   2    6.79    0.27
  -1   7  -2    9.65    0.41
   1  -7   2   10.14    0.38
  -2   7  -2    1.50    0.13
  -2   7  -2    1.60    0.15
   2  -7   2    1.71    0.11
  -3   7  -2    5.75    0.27
  -3   7  -2    5.36    0.30
   3  -7   2    5.87    0.24
  -4   7  -2    3.01    0.17
  -4   7  -2    3.19    0.22
   4  -7   2    2.22    0.13
  -5   7  -2    1.21    0.16
  -5   7  -2    1.20    0.11
  -6   7  -2    5.86    0.35
  -6   7  -2    5.60    0.28
   6  -7   2    5.88    0.27
  -7   7  -2    9.11    0.48
   7  -7   2    8.44    0.37
  -8   7  -2    3.02    0.28
   8  -7   2    2.95    0.18
  -9   7  -2    3.85    0.33
   9  -7   2    3.84    0.23
 -10   7  -2    0.41    0.18
 -11   7  -2    0.23    0.18
 -12   7  -2    0.44    0.21
 -13  -6   2    0.08    0.14
 -12  -6   2    0.42    0.14
 -11  -6   2    0.18    0.12
 -10  -6   2    0.35    0.12
   9   6  -2    0.55    0.10
  -9  -6   2    0.74    0.12
   8   6  -2    3.67    0.21
  -8  -6   2    3.76    0.22
   7   6  -2    4.45    0.23
  -7  -6   2    4.38    0.23
   6   6  -2    5.25    0.25
  -6  -6   2    5.09    0.24
   5   6  -2    3.62    0.19
  -5  -6   2    3.70    0.19
   4   6  -2   17.63    0.68
  -4  -6   2   17.54    0.65
   3   6  -2   17.48    0.66
  -3  -6   2   16.93    0.63
   2   6  -2   44.50    1.64
  -2  -6   2   44.91    1.56
   1   6  -2   54.47    2.03
  -1  -6   2   50.92    1.83
   0   6  -2   21.94    0.86
   0   6  -2   21.01    0.82
   0  -6   2   21.90    0.77
  -1   6  -2   50.48    1.86
   1  -6   2   51.19    1.76
  -2   6  -2   45.84    1.80
  -2   6  -2   44.70    1.67
   2  -6   2   46.40    1.59
  -3   6  -2   16.10    0.62
  -3   6  -2   16.95    0.69
   3  -6   2   15.43    0.58
  -4   6  -2   17.34    0.66
  -4   6  -2   16.92    0.74
  -5   6  -2    3.24    0.19
  -5   6  -2    3.70    0.25
  -6   6  -2    4.57    0.23
   6  -6   2    4.31    0.21
  -7   6  -2    4.12    0.30
  -7   6  -2    4.26    0.23
   7  -6   2    4.29    0.22
  -8   6  -2    4.31    0.31
   8  -6   2    3.71    0.21
  -9   6  -2    0.65    0.17
   9  -6   2    0.52    0.10
 -10   6  -2    0.08    0.15
 -11   6  -2    0.21    0.19
 -12   6  -2    0.32    0.20
 -13   6  -2    0.20    0.20
 -13  -5   2    0.17    0.14
 -12  -5   2    1.51    0.18
 -11  -5   2    1.02    0.15
 -10  -5   2    1.47    0.15
   9   5  -2    1.99    0.16
  -9  -5   2    2.06    0.18
   8   5  -2    2.35    0.16
  -8  -5   2    2.52    0.18
   7   5  -2    5.11    0.25
  -7  -5   2    5.58    0.26
   6   5  -2    1.80    0.13
  -6  -5   2    1.56    0.13
   5   5  -2   25.82    0.97
  -5  -5   2   25.67    1.00
  -5  -5   2   26.16    0.93
   4   5  -2    7.72    0.32
  -4  -5   2    7.35    0.30
   3   5  -2   54.33    1.97
  -3  -5   2   53.90    1.88
   2   5  -2   62.79    2.25
  -2  -5   2   61.22    2.14
   1   5  -2   89.35    3.29
  -1  -5   2   82.13    2.95
   0   5  -2   12.68    0.51
   0   5  -2   12.16    0.49
   0  -5   2   12.59    0.45
  -1   5  -2   84.35    3.06
  -1   5  -2   86.06    3.27
   1  -5   2   83.53    2.91
  -2   5  -2   44.22    1.68
   2  -5   2   41.24    1.48
  -3   5  -2   52.86    1.94
  -3   5  -2   53.76    2.10
  -4   5  -2    7.39    0.36
  -4   5  -2    7.21    0.31
   4  -5   2    7.43    0.29
  -5   5  -2   25.33    0.96
  -5   5  -2   25.19    1.06
   5  -5   2   25.87    0.91
  -6   5  -2    1.51    0.12
   6  -5   2    1.91    0.13
  -7   5  -2    5.27    0.33
  -7   5  -2    5.15    0.26
   7  -5   2    5.26    0.25
  -8   5  -2    2.15    0.23
   8  -5   2    2.49    0.17
  -9   5  -2    1.67    0.22
 -10   5  -2    1.39    0.22
 -11   5  -2    0.96    0.21
 -12   5  -2    1.18    0.24
 -13   5  -2   -0.03    0.20
 -13  -4   2    0.42    0.14
 -12  -4   2    0.24    0.12
 -11  -4   2    0.27    0.12
 -10  -4   2    0.51    0.11
  -9  -4   2    0.82    0.12
   8   4  -2   10.52    0.43
  -8  -4   2   10.43    0.44
   7   4  -2    2.09    0.14
  -7  -4   2    1.82    0.15
  -7  -4   2    2.04    0.14
   6   4  -2   16.84    0.64
  -6  -4   2   16.72    0.62
  -6  -4   2   16.25    0.67
   5   4  -2    4.47    0.20
  -5  -4   2    4.10    0.19
  -5  -4   2    4.32    0.20
   4   4  -2   38.09    1.42
  -4  -4   2   39.32    1.49
  -4  -4   2   39.08    1.36
   3   4  -2   12.97    0.52
  -3  -4   2   14.22    0.50
  -2  -4   2    2.13    0.11
   1   4  -2    9.37    0.37
  -1  -4   2    9.44    0.35
   0   4  -2   45.07    1.90
   0  -4   2   59.86    1.81
  -1   4  -2    8.71    0.35
  -3   4  -2   13.65    0.53
   3  -4   2   13.70    0.49
  -4   4  -2   38.48    1.53
  -4   4  -2   38.33    1.40
   4  -4   2   37.94    1.34
  -5   4  -2    3.77    0.20
   5  -4   2    4.08    0.18
  -6   4  -2   15.84    0.62
   6  -4   2   16.36    0.60
  -7   4  -2    2.12    0.16
  -7   4  -2    1.92    0.20
   7  -4   2    1.79    0.14
  -8   4  -2    9.99    0.51
   8  -4   2    9.42    0.39
  -9   4  -2    0.64    0.16
 -10   4  -2    0.52    0.17
 -11   4  -2   -0.06    0.15
 -12   4  -2    0.17    0.18
 -13   4  -2    0.57    0.21
 -13  -3   2    0.53    0.15
 -12  -3   2    0.86    0.15
 -11  -3   2    2.71    0.22
 -10  -3   2    0.27    0.10
  -9  -3   2    1.54    0.15
   8   3  -2   11.68    0.46
  -8  -3   2   11.41    0.51
  -8  -3   2   11.51    0.47
   7   3  -2    0.63    0.07
  -7  -3   2    0.68    0.09
  -7  -3   2    0.91    0.10
   6   3  -2    4.64    0.21
  -6  -3   2    4.39    0.23
  -6  -3   2    4.44    0.21
   5   3  -2   24.64    0.89
  -5  -3   2   23.62    0.95
  -5  -3   2   24.26    0.87
  -4  -3   2   14.25    0.57
  -4  -3   2   14.72    0.53
   3   3  -2   13.53    0.55
  -3  -3   2   15.23    0.53
  -3  -3   2   15.39    0.57
   2   3  -2  182.77    6.38
  -2  -3   2  173.82    6.10
   1   3  -2    7.17    0.29
  -1  -3   2    7.35    0.27
  -1   3  -2    7.31    0.26
   1  -3   2    5.37    0.23
  -2   3  -2  185.97    6.65
   3  -3   2    9.36    0.34
  -4   3  -2   14.42    0.54
   4  -3   2   13.90    0.51
  -5   3  -2   23.48    0.88
   5  -3   2   23.65    0.84
  -6   3  -2    4.50    0.28
  -6   3  -2    4.04    0.21
   6  -3   2    4.78    0.21
  -7   3  -2    0.55    0.13
  -7   3  -2    0.63    0.08
   7  -3   2    0.73    0.09
  -8   3  -2   11.85    0.57
  -8   3  -2   10.86    0.47
  -9   3  -2    1.38    0.19
 -10   3  -2    0.31    0.16
 -11   3  -2    2.38    0.27
 -12   3  -2    0.52    0.19
 -13   3  -2    0.24    0.20
 -13  -2   2    0.60    0.15
 -12  -2   2    0.32    0.12
 -11  -2   2   -0.08    0.10
 -10  -2   2    0.41    0.11
  -9  -2   2    4.10    0.24
  -9  -2   2    3.74    0.26
   8   2  -2    3.60    0.18
  -8  -2   2    3.32    0.21
  -8  -2   2    3.67    0.24
   7   2  -2   22.52    0.82
  -7  -2   2   21.72    0.90
  -7  -2   2   21.74    0.81
   6   2  -2   15.47    0.57
  -6  -2   2   15.15    0.57
  -6  -2   2   14.75    0.63
  -5  -2   2  157.54    5.99
  -5  -2   2  154.60    5.36
   4   2  -2  146.25    5.21
  -4  -2   2  147.44    5.58
  -4  -2   2  142.85    4.99
   3   2  -2   48.81    1.75
  -3  -2   2   47.99    1.68
  -3  -2   2   48.65    1.87
   2   2  -2   72.04    2.54
  -2  -2   2   69.08    2.70
   1   2  -2   27.05    0.98
  -1  -2   2   26.93    1.04
   0   2  -2    0.24    0.04
   0  -2   2    0.45    0.04
   0  -2   2    0.40    0.04
  -1   2  -2   27.88    0.99
   1  -2   2   26.49    1.06
   1  -2   2   27.11    0.94
  -2   2  -2   70.03    2.47
   2  -2   2   67.35    2.36
   3  -2   2   22.32    0.78
  -4   2  -2  143.06    5.02
   4  -2   2  137.02    4.80
  -5   2  -2  153.70    5.38
   5  -2   2  146.66    5.15
  -6   2  -2   15.31    0.58
   6  -2   2   14.76    0.56
  -7   2  -2   21.30    0.81
  -7   2  -2   21.42    0.92
  -8   2  -2    3.52    0.28
  -8   2  -2    3.60    0.21
  -9   2  -2    3.78    0.30
 -10   2  -2    0.63    0.17
 -11   2  -2    0.22    0.16
 -12   2  -2    0.40    0.19
 -13   2  -2    0.79    0.22
 -13  -1   2    0.21    0.12
 -12  -1   2    0.86    0.14
 -11  -1   2    0.69    0.14
 -10  -1   2    3.61    0.28
 -10  -1   2    3.46    0.23
  -9  -1   2    1.35    0.16
  -8  -1   2    7.26    0.37
   7   1  -2    2.50    0.14
  -7  -1   2    2.71    0.21
   6   1  -2    9.09    0.35
   5   1  -2   29.92    1.07
  -5  -1   2   28.92    1.17
   4   1  -2   35.58    1.26
  -4  -1   2   34.07    1.36
   3   1  -2   30.14    1.10
  -3  -1   2   30.77    1.19
   2   1  -2  103.24    3.68
  -2  -1   2  102.47    3.94
   1   1  -2  325.89   11.11
  -1  -1   2  310.86   10.63
  -1  -1   2  294.82   11.98
   0   1  -2   31.02    1.11
   0  -1   2   29.85    1.18
   0  -1   2   30.51    1.05
  -1   1  -2  223.17    9.01
   1  -1   2  259.56    8.61
   1  -1   2  272.36    9.66
  -2   1  -2   93.08    3.33
   2  -1   2   92.38    3.18
  -3   1  -2   28.32    1.05
   3  -1   2   29.38    1.00
  -4   1  -2   32.07    1.07
   4  -1   2   26.42    1.02
  -5   1  -2   27.89    1.05
   5  -1   2   28.97    1.00
  -6   1  -2   15.18    0.58
  -7   1  -2    2.75    0.17
  -8   1  -2    7.65    0.41
  -8   1  -2    6.79    0.32
  -9   1  -2    1.08    0.18
  -9   1  -2    1.08    0.11
 -10   1  -2    3.34    0.29
 -11   1  -2    0.63    0.18
 -12   1  -2    0.69    0.20
 -13   1  -2    0.28    0.18
 -13   0   2   -0.18    0.11
 -12   0   2   -0.02    0.11
 -11   0   2    4.06    0.33
 -10   0   2    2.41    0.23
  -9   0   2    4.80    0.31
  -8   0   2   12.51    0.58
   7   0  -2   13.50    0.55
  -7   0   2   16.54    0.65
   6   0  -2   16.40    0.61
  -6   0   2   16.45    0.69
   5   0  -2    8.93    0.34
  -5   0   2    8.83    0.40
   4   0  -2  167.47    6.01
  -4   0   2  166.39    6.40
   3   0  -2  165.92    6.03
  -3   0   2  171.75    6.47
   2   0  -2   34.80    1.26
  -2   0   2   35.32    1.36
   1   0  -2  344.17   12.07
  -1   0   2  342.99   11.39
  -1   0   2  311.76   13.00
   0   0  -2   37.76    1.34
   0   0   2   36.08    1.43
   0   0   2   38.14    1.28
   1   0   2  246.55    8.51
   2   0   2   34.33    1.23
   2   0   2   33.91    1.17
   2   0   2   33.62    1.33
   3   0   2  153.09    5.40
   3   0   2  144.38    5.17
   3   0   2  155.46    5.80
   5   0   2    8.60    0.35
   6   0   2   17.16    0.65
  -8   0  -2   12.83    0.52
  -9   0  -2    4.17    0.24
  -9   0  -2    4.61    0.31
 -10   0  -2    1.77    0.22
 -11   0  -2    3.59    0.33
 -12   0  -2    0.33    0.17
 -14   0  -2   -0.09    0.13
 -13   1   2    0.07    0.13
 -11   1   2    0.75    0.18
 -10   1   2    3.68    0.30
  -9   1   2    1.13    0.16
  -8   1   2    6.95    0.39
  -7   1   2    2.91    0.23
   6  -1  -2   15.98    0.60
  -6   1   2   16.45    0.69
   5  -1  -2   29.00    1.05
  -5   1   2   29.05    1.16
   4  -1  -2   34.36    1.24
  -4   1   2   34.78    1.36
  -3   1   2   30.82    1.21
  -2   1   2  107.51    4.13
   1  -1  -2  285.31   10.86
  -1   1   2  319.57   11.59
   0   1   2   30.45    1.05
   0   1   2   30.93    1.11
   1   1   2  249.87    9.47
   1   1   2  301.77   10.57
   2   1   2   97.43    3.75
   2   1   2   97.82    3.50
   3   1   2   30.19    1.09
   3   1   2   29.40    1.17
   5   1   2   28.76    1.06
   6   1   2   15.99    0.61
   7   1   2    2.95    0.17
   8   1   2    7.28    0.33
  -9  -1  -2    1.29    0.18
 -10  -1  -2    3.25    0.29
 -11  -1  -2    0.66    0.18
 -13  -1  -2    0.21    0.14
 -14  -1  -2    0.22    0.14
 -12   2   2    0.20    0.16
 -11   2   2    0.12    0.15
 -10   2   2    0.43    0.15
  -9   2   2    4.10    0.30
  -8   2   2    3.51    0.26
  -7   2   2   22.19    0.94
  -6   2   2   14.75    0.55
  -6   2   2   15.24    0.65
  -5   2   2  169.80    6.28
  -5   2   2  156.69    5.82
  -4   2   2  156.23    6.01
  -3   2   2   50.77    1.98
  -2   2   2   74.37    2.87
   1  -2  -2   29.18    0.99
  -1   2   2   28.46    1.03
   0  -2  -2    0.48    0.03
   0   2   2    0.50    0.04
   0   2   2    0.43    0.04
  -1  -2  -2   27.96    0.94
   1   2   2   27.74    1.06
   1   2   2   26.36    0.99
   2   2   2   72.70    2.57
   2   2   2   70.29    2.75
   3   2   2   47.52    1.85
   4   2   2  138.74    4.97
   5   2   2  152.35    5.46
   6   2   2   14.66    0.57
   7   2   2   22.07    0.84
   8   2   2    3.84    0.21
  -9  -2  -2    3.55    0.30
   9   2   2    3.79    0.22
 -10  -2  -2    0.48    0.14
 -12  -2  -2    0.28    0.12
 -13  -2  -2    0.44    0.14
 -13   3   2    0.20    0.18
 -12   3   2    0.80    0.20
 -11   3   2    2.81    0.28
 -10   3   2    0.31    0.15
  -9   3   2    1.67    0.20
  -8   3   2   12.02    0.57
  -7   3   2    0.77    0.13
  -6   3   2    4.61    0.27
  -5   3   2   25.47    1.04
  -4   3   2   15.96    0.67
   3  -3  -2   15.56    0.55
  -3   3   2   14.95    0.63
   2  -3  -2  188.48    6.59
  -2   3   2  196.03    6.86
   1  -3  -2    7.45    0.27
  -1   3   2    7.54    0.32
  -1   3   2    7.64    0.28
   0  -3  -2  105.72    3.73
   0   3   2  111.80    3.90
   0   3   2  110.07    4.18
  -1  -3  -2    7.73    0.27
   1   3   2    7.61    0.31
   1   3   2    7.62    0.29
  -2  -3  -2  187.27    6.33
   2   3   2  183.38    7.09
  -3  -3  -2   15.16    0.54
   3   3   2   15.49    0.62
  -4  -3  -2   14.83    0.52
   4   3   2   14.11    0.55
   5   3   2   24.14    0.98
   5   3   2   24.54    0.91
   6   3   2    4.46    0.21
   7   3   2    0.80    0.09
   8   3   2   11.43    0.47
  -9  -3  -2    1.67    0.14
   9   3   2    1.73    0.14
 -10  -3  -2    0.51    0.14
 -10  -3  -2    0.46    0.10
  10   3   2    0.34    0.10
 -11  -3  -2    2.28    0.19
 -12  -3  -2    0.84    0.15
 -13   4   2    0.37    0.20
 -12   4   2    0.07    0.17
 -11   4   2    0.12    0.15
 -10   4   2    0.52    0.16
  -9   4   2    0.92    0.17
  -8   4   2   10.40    0.53
  -7   4   2    2.00    0.20
  -6   4   2   17.67    0.77
  -5   4   2    4.46    0.26
   4  -4  -2   41.09    1.43
  -4   4   2   41.45    1.63
  -4   4   2   40.84    1.47
   3  -4  -2   14.82    0.53
  -3   4   2   14.58    0.54
   2  -4  -2    2.06    0.10
  -2   4   2    2.11    0.09
   1  -4  -2    9.33    0.34
  -1   4   2    9.74    0.36
  -1   4   2    9.28    0.39
   0  -4  -2   64.60    2.19
   0   4   2   64.23    2.47
   0   4   2   63.33    2.30
  -1  -4  -2    9.92    0.34
   1   4   2    9.65    0.39
   1   4   2    9.49    0.37
  -2  -4  -2    2.01    0.09
   2   4   2    2.04    0.12
  -3  -4  -2   14.27    0.50
   3   4   2   14.18    0.54
   3   4   2   14.16    0.58
  -4  -4  -2   38.48    1.27
   4   4   2   33.28    1.44
   4   4   2   38.11    1.34
  -5  -4  -2    4.36    0.18
   5   4   2    3.73    0.22
   5   4   2    4.34    0.20
  -6  -4  -2   16.35    0.60
   6   4   2   16.44    0.64
  -7  -4  -2    2.04    0.14
   7   4   2    1.86    0.14
  -8  -4  -2    9.98    0.40
   8   4   2    9.70    0.42
  -9  -4  -2    0.80    0.11
   9   4   2    0.92    0.11
 -10  -4  -2    0.45    0.11
  10   4   2    0.52    0.10
 -11  -4  -2   -0.04    0.10
 -12  -4  -2    0.28    0.12
 -13   5   2    0.04    0.19
 -12   5   2    1.57    0.24
 -11   5   2    1.05    0.21
 -10   5   2    1.14    0.20
  -9   5   2    2.15    0.23
  -8   5   2    2.66    0.26
  -7   5   2    5.53    0.35
  -6   5   2    1.83    0.18
   5  -5  -2   26.74    0.96
  -5   5   2   27.80    1.11
  -5   5   2   26.22    0.97
   4  -5  -2    7.80    0.30
  -4   5   2    7.65    0.29
   3  -5  -2   56.28    1.94
  -3   5   2   55.98    2.20
  -3   5   2   55.95    2.02
   2  -5  -2   63.90    2.21
  -2   5   2   64.68    2.50
  -2   5   2   64.16    2.31
   1  -5  -2   83.16    2.90
  -1   5   2   86.12    3.04
   0  -5  -2   13.37    0.46
   0   5   2   12.55    0.52
   0   5   2   12.75    0.49
  -1  -5  -2   84.94    2.92
   1   5   2   84.83    3.07
   1   5   2   86.36    3.28
  -2  -5  -2   62.46    2.10
   2   5   2   62.51    2.35
   2   5   2   58.08    2.21
  -3  -5  -2   54.22    1.88
   3   5   2   53.83    1.98
   3   5   2   55.22    2.11
  -4  -5  -2    7.48    0.27
   4   5   2    6.17    0.31
   4   5   2    7.30    0.30
  -5  -5  -2   26.05    0.91
   5   5   2   25.29    0.96
  -6  -5  -2    1.68    0.12
   6   5   2    1.79    0.13
   6   5   2    1.50    0.14
  -7  -5  -2    5.33    0.24
   7   5   2    5.22    0.26
  -8  -5  -2    2.20    0.16
   8   5   2    2.07    0.16
  -9  -5  -2    2.10    0.16
   9   5   2    1.93    0.17
 -10  -5  -2    1.30    0.14
  10   5   2    1.26    0.14
 -11  -5  -2    1.18    0.15
 -13   6   2    0.04    0.20
 -12   6   2    0.53    0.20
 -11   6   2    0.44    0.18
 -10   6   2    0.32    0.16
  -9   6   2    0.54    0.16
  -8   6   2    3.84    0.30
  -7   6   2    4.46    0.31
   6  -6  -2    5.11    0.22
  -6   6   2    4.21    0.28
   5  -6  -2    3.62    0.18
  -5   6   2    3.62    0.16
   4  -6  -2   18.34    0.67
  -4   6   2   18.18    0.68
  -4   6   2   19.04    0.78
   3  -6  -2   18.06    0.64
  -3   6   2   17.60    0.74
  -3   6   2   17.57    0.66
   2  -6  -2   45.83    1.61
  -2   6   2   47.04    1.82
  -2   6   2   46.35    1.68
   1  -6  -2   51.68    1.79
  -1   6   2   52.72    2.03
  -1   6   2   51.66    1.88
   0  -6  -2   22.43    0.77
   0   6   2   21.39    0.81
  -1  -6  -2   51.53    1.71
   1   6   2   52.67    1.81
   1   6   2   45.09    1.92
  -2  -6  -2   45.02    1.57
   2   6   2   45.63    1.76
   2   6   2   45.66    1.66
  -3  -6  -2   16.92    0.61
   3   6   2   17.71    0.70
  -4  -6  -2   17.51    0.62
   4   6   2   17.39    0.67
  -5  -6  -2    3.47    0.16
   5   6   2    3.35    0.18
  -6  -6  -2    5.28    0.23
   6   6   2    4.95    0.25
   6   6   2    5.37    0.28
  -7  -6  -2    4.15    0.21
   7   6   2    4.17    0.23
  -8  -6  -2    4.05    0.20
   8   6   2    3.52    0.22
  -9  -6  -2    0.73    0.11
   9   6   2    0.71    0.11
 -10  -6  -2    0.17    0.09
  10   6   2    0.09    0.09
 -12   7   2    0.04    0.19
 -11   7   2    0.06    0.18
 -10   7   2    0.42    0.17
  -9   7   2    3.90    0.31
  -8   7   2    3.64    0.30
   7  -7  -2    8.43    0.37
  -7   7   2    9.19    0.47
   6  -7  -2    5.87    0.27
  -6   7   2    6.16    0.35
   5  -7  -2    1.48    0.11
   4  -7  -2    3.21    0.17
  -4   7   2    3.29    0.16
  -4   7   2    3.70    0.23
   3  -7  -2    6.11    0.25
  -3   7   2    6.20    0.25
  -3   7   2    5.88    0.31
   2  -7  -2    1.72    0.10
  -2   7   2    1.71    0.11
  -2   7   2    1.74    0.15
   1  -7  -2   10.39    0.38
  -1   7   2   10.11    0.44
  -1   7   2   10.41    0.40
   0  -7  -2    7.43    0.28
   0   7   2    7.40    0.30
   0   7   2    7.40    0.32
  -1  -7  -2   10.72    0.38
   1   7   2   10.36    0.42
  -2  -7  -2    1.73    0.09
   2   7   2    1.62    0.12
   3   7   2    3.59    0.18
  -4  -7  -2    3.31    0.16
   4   7   2    3.25    0.18
  -5  -7  -2    1.43    0.10
   5   7   2    1.25    0.11
   5   7   2    0.77    0.09
  -6  -7  -2    5.70    0.26
   6   7   2    6.12    0.28
  -7  -7  -2    9.05    0.36
   7   7   2    8.49    0.39
  -8  -7  -2    3.33    0.19
   8   7   2    3.13    0.21
  -9  -7  -2    4.28    0.24
   9   7   2    3.96    0.24
  10   7   2    0.51    0.11
  11   7   2    0.11    0.11
 -12   8   2    0.65    0.23
 -11   8   2    0.42    0.19
 -10   8   2    0.90    0.20
  -9   8   2    1.22    0.20
  -8   8   2    2.62    0.26
   7  -8  -2    4.07    0.22
  -7   8   2    3.32    0.28
   6  -8  -2    8.65    0.37
  -6   8   2    9.23    0.47
   5  -8  -2   31.75    1.15
  -5   8   2   32.76    1.33
   4  -8  -2   27.33    0.97
  -4   8   2   27.28    1.00
  -4   8   2   26.79    1.13
   3  -8  -2   16.35    0.60
  -3   8   2   16.24    0.62
  -3   8   2   16.45    0.71
   2  -8  -2    6.59    0.26
  -2   8   2    5.93    0.31
  -2   8   2    6.35    0.27
   1  -8  -2   10.83    0.39
  -1   8   2   10.44    0.42
  -1   8   2   10.55    0.46
   0  -8  -2    2.70    0.13
   0   8   2    2.88    0.15
   0   8   2    2.86    0.16
  -1  -8  -2   10.99    0.40
   1   8   2   10.86    0.44
   1   8   2   10.81    0.45
  -2  -8  -2    6.32    0.23
   2   8   2    4.75    0.25
   2   8   2    6.05    0.26
  -3  -8  -2   15.48    0.56
  -4  -8  -2   25.72    0.91
  -5  -8  -2   30.47    1.10
   5   8   2   31.97    1.18
  -6  -8  -2    8.88    0.36
   6   8   2    8.58    0.39
  -7  -8  -2    4.08    0.21
   7   8   2    3.49    0.22
   8   8   2    2.83    0.20
   9   8   2    1.19    0.14
  10   8   2    0.85    0.14
  11   8   2    0.58    0.13
 -12   9   2    0.59    0.22
 -11   9   2    1.16    0.24
 -10   9   2    1.50    0.24
  -9   9   2    3.91    0.34
   8  -9  -2    0.97    0.13
  -8   9   2    1.28    0.20
   7  -9  -2    6.48    0.31
  -7   9   2    6.91    0.41
   6  -9  -2    6.20    0.29
  -6   9   2    6.56    0.38
   5  -9  -2   16.33    0.63
  -5   9   2   17.06    0.75
   4  -9  -2    2.53    0.16
  -4   9   2    2.57    0.15
  -4   9   2    2.51    0.22
   3  -9  -2   21.53    0.78
  -3   9   2   21.58    0.90
  -3   9   2   21.23    0.81
   2  -9  -2    5.45    0.22
  -2   9   2    4.96    0.28
  -2   9   2    5.02    0.24
   1  -9  -2    7.77    0.30
  -1   9   2    7.99    0.33
  -1   9   2    7.40    0.36
   0  -9  -2   19.01    0.68
   0   9   2   18.73    0.77
   0   9   2   19.26    0.73
  -1  -9  -2    8.03    0.30
   1   9   2    7.82    0.34
   1   9   2    7.83    0.35
  -2  -9  -2    4.71    0.20
   2   9   2    4.89    0.24
   2   9   2    5.02    0.23
  -3  -9  -2   20.48    0.73
   3   9   2   20.34    0.82
  -4  -9  -2    2.29    0.14
   4   9   2    1.46    0.14
  -5  -9  -2   15.01    0.58
   5   9   2   15.95    0.63
  -6  -9  -2    5.74    0.27
   6   9   2    5.97    0.30
   7   9   2    5.79    0.30
   8   9   2    1.10    0.14
   9   9   2    3.70    0.25
  10   9   2    1.67    0.18
  11   9   2    1.18    0.16
 -11  10   2    0.06    0.18
 -10  10   2    0.06    0.17
  -9  10   2    0.73    0.19
   8 -10  -2    0.03    0.08
  -8  10   2    0.31    0.16
   7 -10  -2    0.89    0.11
  -7  10   2    0.84    0.18
   6 -10  -2    2.17    0.17
  -6  10   2    2.36    0.24
   5 -10  -2    3.09    0.19
  -5  10   2    3.24    0.26
   4 -10  -2    0.84    0.10
  -4  10   2    0.97    0.09
  -4  10   2    1.21    0.16
   3 -10  -2    1.49    0.12
  -3  10   2    1.70    0.17
  -3  10   2    1.55    0.12
   2 -10  -2    0.58    0.08
  -2  10   2    0.44    0.08
  -2  10   2    0.52    0.10
   1 -10  -2    3.81    0.17
  -1  10   2    3.52    0.19
  -1  10   2    3.53    0.21
   0 -10  -2    2.23    0.12
   0  10   2    2.35    0.16
   0  10   2    2.44    0.16
  -1 -10  -2    3.50    0.17
   1  10   2    3.64    0.20
   1  10   2    3.79    0.20
  -2 -10  -2    0.54    0.06
   2  10   2    0.32    0.08
   2  10   2    0.46    0.07
  -3 -10  -2    1.52    0.12
   3  10   2    1.71    0.14
  -4 -10  -2    0.80    0.09
   4  10   2    0.98    0.11
  -5 -10  -2    3.23    0.20
   5  10   2    3.64    0.22
   6  10   2    2.09    0.18
   7  10   2    0.94    0.13
   8  10   2    0.02    0.09
   9  10   2    1.13    0.15
  10  10   2    0.07    0.11
  11  10   2    0.40    0.14
 -10  11   2    0.14    0.19
  -9  11   2    0.04    0.17
   8 -11  -2    1.34    0.15
  -8  11   2    1.35    0.22
   7 -11  -2    1.06    0.13
  -7  11   2    1.23    0.20
   6 -11  -2    0.61    0.11
  -6  11   2    0.39    0.15
   5 -11  -2    0.21    0.09
  -5  11   2    0.05    0.12
   4 -11  -2    3.69    0.20
  -4  11   2    3.86    0.27
   3 -11  -2    4.49    0.22
  -3  11   2    4.78    0.30
  -3  11   2    4.73    0.23
   2 -11  -2    8.85    0.35
  -2  11   2    8.56    0.37
  -2  11   2    8.32    0.41
   1 -11  -2    0.39    0.07
  -1  11   2    0.55    0.10
  -1  11   2    0.38    0.08
   0 -11  -2    0.12    0.06
   0  11   2    0.07    0.07
   0  11   2    0.26    0.08
  -1 -11  -2    0.41    0.07
   1  11   2    0.35    0.08
   1  11   2    0.41    0.08
  -2 -11  -2    8.86    0.34
   2  11   2    9.12    0.39
   2  11   2    8.39    0.38
  -3 -11  -2    4.33    0.20
   3  11   2    4.60    0.25
   4  11   2    4.01    0.24
   5  11   2    0.12    0.09
   6  11   2    0.46    0.11
   7  11   2    1.18    0.15
   8  11   2    1.61    0.17
   9  11   2    0.21    0.12
  10  11   2    0.06    0.12
  11  11   2    0.09    0.13
 -10  12   2    0.57    0.21
  -9  12   2    0.09    0.18
   8 -12  -2    1.71    0.17
  -8  12   2    1.54    0.24
   7 -12  -2   -0.06    0.09
  -7  12   2    0.17    0.16
   6 -12  -2    0.87    0.12
  -6  12   2    0.88    0.18
   5 -12  -2    3.85    0.22
  -5  12   2    3.33    0.29
   4 -12  -2    0.87    0.11
  -4  12   2    0.87    0.16
   3 -12  -2   16.20    0.61
  -3  12   2   16.45    0.72
  -3  12   2   15.98    0.64
   2 -12  -2    3.71    0.19
  -2  12   2    3.96    0.26
  -2  12   2    3.95    0.22
   1 -12  -2    1.61    0.12
  -1  12   2    1.45    0.13
  -1  12   2    1.59    0.15
   0 -12  -2    0.52    0.08
   0  12   2    0.16    0.08
   0  12   2    0.09    0.09
  -1 -12  -2    1.54    0.12
   1  12   2    1.51    0.14
   1  12   2    1.58    0.15
  -2 -12  -2    3.81    0.18
   2  12   2    3.84    0.23
   3  12   2   17.09    0.70
   4  12   2    0.81    0.12
   5  12   2    3.41    0.23
   6  12   2    0.69    0.12
   7  12   2    0.07    0.10
   8  12   2    1.66    0.18
   9  12   2    0.05    0.12
  10  12   2    0.52    0.15
  -9  13   2    0.20    0.18
   8 -13  -2    0.32    0.12
  -8  13   2    0.34    0.19
   7 -13  -2    0.28    0.11
  -7  13   2    0.58    0.18
   6 -13  -2    0.55    0.11
  -6  13   2    0.58    0.16
   5 -13  -2    1.75    0.15
  -5  13   2    1.75    0.21
   4 -13  -2    0.87    0.12
  -4  13   2    1.05    0.17
   3 -13  -2    1.21    0.12
  -3  13   2    1.02    0.12
  -3  13   2    0.84    0.16
   2 -13  -2    0.98    0.11
  -2  13   2    1.10    0.15
  -2  13   2    1.17    0.12
   1 -13  -2    2.02    0.14
  -1  13   2    1.86    0.17
  -1  13   2    2.21    0.17
   0 -13  -2    8.45    0.34
   0  13   2    8.57    0.39
   0  13   2    8.53    0.40
  -1 -13  -2    2.15    0.14
   1  13   2    2.43    0.19
   2  13   2    1.07    0.13
   3  13   2    0.96    0.13
   4  13   2    0.90    0.13
   5  13   2    1.85    0.18
   6  13   2    0.38    0.12
   7  13   2    0.21    0.12
   8  13   2    0.26    0.12
   9  13   2    0.03    0.12
  10  13   2    0.19    0.14
   9 -14  -2    0.66    0.15
  -9  14   2    0.67    0.22
   8 -14  -2    0.64    0.14
  -8  14   2    0.90    0.21
   7 -14  -2    1.79    0.17
  -7  14   2    1.67    0.24
   6 -14  -2    0.59    0.12
  -6  14   2    0.81    0.20
   5 -14  -2    1.68    0.16
  -5  14   2    1.62    0.21
   4 -14  -2    0.23    0.10
  -4  14   2    0.40    0.15
   3 -14  -2    1.89    0.15
  -3  14   2    2.16    0.21
   2 -14  -2    0.07    0.08
  -2  14   2    0.08    0.11
  -2  14   2    0.19    0.09
   1 -14  -2    0.29    0.08
  -1  14   2    0.23    0.09
  -1  14   2    0.28    0.11
   0  14   2    0.17    0.09
   1  14   2    0.25    0.09
   2  14   2    0.15    0.09
   3  14   2    1.89    0.18
   4  14   2    0.42    0.12
   5  14   2    1.54    0.17
   6  14   2    0.49    0.13
   7  14   2    1.79    0.19
   8  14   2    0.62    0.15
   9  14   2    0.57    0.15
   8 -15  -2    1.13    0.17
  -8  15   2    1.10    0.24
   7 -15  -2    1.92    0.18
  -7  15   2    1.59    0.25
   6 -15  -2    1.17    0.16
  -6  15   2    1.09    0.21
   5 -15  -2    3.41    0.23
  -5  15   2    3.27    0.31
   4 -15  -2    0.82    0.13
  -4  15   2    0.93    0.18
   3 -15  -2    3.78    0.22
  -3  15   2    4.27    0.29
   2 -15  -2    0.43    0.10
  -2  15   2    0.63    0.12
  -2  15   2    0.78    0.15
  -1  15   2    1.49    0.16
   0  15   2    2.26    0.20
   1  15   2    1.44    0.16
   2  15   2    0.57    0.12
   3  15   2    3.71    0.26
   4  15   2    0.69    0.14
   5  15   2    3.57    0.26
   6  15   2    0.91    0.16
   7  15   2    1.86    0.21
   8  15   2    0.90    0.17
   8 -16  -2    0.13    0.13
   7 -16  -2    0.64    0.15
  -7  16   2    0.69    0.22
   6 -16  -2    0.19    0.12
  -6  16   2    0.09    0.18
   5 -16  -2    0.04    0.12
  -5  16   2   -0.20    0.15
   4 -16  -2    0.35    0.12
  -4  16   2    0.03    0.16
  -1  16   2    0.58    0.13
   0  16   2    0.03    0.10
   1  16   2    0.52    0.13
   2  16   2    0.13    0.12
   3  16   2    0.61    0.14
   4  16   2    0.15    0.13
   5  16   2    0.26    0.14
   6  16   2    0.38    0.14
   7  16   2    0.73    0.17
   7 -17  -2    0.11    0.13
   6 -17  -2   -0.10    0.12
  -6  17   2    0.18    0.18
  -5  17   2    0.47    0.19
  -1  17   2    0.13    0.12
   0  17   2    0.32    0.13
   1  17   2    0.12    0.12
   2  17   2    0.39    0.14
   3  17   2    1.53    0.19
   4  17   2    1.37    0.19
   5  17   2    0.50    0.15
   0  18   2   15.20    0.68
   1  18   2    0.34    0.16
   2  18   2    4.60    0.32
   3  18   2    0.62    0.16
   4  18   2    0.67    0.17
   0  19   2    4.68    0.33
   1  19   2    0.02    0.14
   2  19   2    1.98    0.22
   0  19  -3    0.68    0.16
  -1  19  -3    0.06    0.13
   1 -19   3    0.11    0.12
  -2  19  -3    0.36    0.14
   2 -19   3    0.29    0.13
   3  18  -3    1.79    0.22
   2  18  -3    6.18    0.38
   1  18  -3    2.58    0.25
  -1 -18   3    3.44    0.24
   0  18  -3    9.01    0.47
   0 -18   3    9.05    0.42
  -1  18  -3    2.53    0.24
   1 -18   3    2.92    0.24
  -2  18  -3    6.24    0.36
   2 -18   3    5.55    0.32
   3 -18   3    1.68    0.18
   4 -18   3    0.91    0.16
   5  17  -3    3.46    0.28
   4  17  -3    0.25    0.14
   3  17  -3    6.96    0.39
  -3 -17   3    6.91    0.33
   2  17  -3    1.26    0.18
  -2 -17   3    0.90    0.13
   1  17  -3    2.00    0.21
  -1 -17   3    1.71    0.16
   0  17  -3    4.13    0.29
   0 -17   3    4.21    0.25
  -1  17  -3    1.78    0.20
   1 -17   3    1.82    0.17
  -2  17  -3    1.08    0.17
   2 -17   3    1.34    0.16
  -3  17  -3    7.02    0.38
   3 -17   3    5.86    0.33
   4 -17   3    0.29    0.13
   5 -17   3    3.34    0.25
   6 -17   3    0.40    0.15
   7  16  -3    2.64    0.25
   6  16  -3    1.04    0.18
   5  16  -3    2.12    0.21
   4  16  -3    0.21    0.13
  -4 -16   3    0.21    0.10
   3  16  -3    1.35    0.18
  -3 -16   3    1.45    0.15
   2  16  -3    1.02    0.16
  -2 -16   3    1.18    0.14
   1  16  -3    1.88    0.19
  -1 -16   3    1.53    0.15
   0  16  -3    0.31    0.12
   0 -16   3    0.20    0.10
  -1  16  -3    1.39    0.18
   1 -16   3    1.76    0.16
  -2  16  -3    1.12    0.16
   2 -16   3    1.13    0.15
  -3  16  -3    1.19    0.17
   3 -16   3    1.50    0.16
  -4  16  -3    0.20    0.12
   4 -16   3    0.12    0.10
   5 -16   3    1.78    0.18
  -6  16  -3    0.83    0.22
   6 -16   3    0.60    0.14
  -7  16  -3    3.21    0.33
   7 -16   3    2.76    0.24
   8  15  -3    0.31    0.15
   7  15  -3    0.33    0.13
   6  15  -3    0.98    0.16
  -6 -15   3    0.78    0.14
   5  15  -3    0.75    0.15
  -5 -15   3    0.64    0.13
   4  15  -3    2.79    0.24
  -4 -15   3    3.23    0.21
   3  15  -3    1.42    0.18
  -3 -15   3    2.11    0.17
   2  15  -3    2.08    0.20
  -2 -15   3    2.87    0.19
   1  15  -3    1.01    0.15
  -1 -15   3    1.34    0.13
   0  15  -3    1.76    0.18
   0 -15   3    1.93    0.16
  -1  15  -3    1.11    0.15
   1 -15   3    1.37    0.13
  -2  15  -3    2.46    0.22
   2 -15   3    2.55    0.19
  -3  15  -3    1.55    0.18
   3 -15   3    1.43    0.15
  -4  15  -3    3.15    0.25
   4 -15   3    2.91    0.21
  -5  15  -3    1.14    0.21
   5 -15   3    0.72    0.14
  -6  15  -3    0.72    0.20
   6 -15   3    0.48    0.13
  -7  15  -3    0.53    0.20
   7 -15   3    0.06    0.13
  -8  15  -3    0.21    0.19
   8 -15   3    0.18    0.14
   9  14  -3    1.74    0.20
   8  14  -3   -0.06    0.11
   7  14  -3    0.14    0.12
  -7 -14   3    0.00    0.12
   6  14  -3    0.20    0.12
  -6 -14   3    0.15    0.12
   5  14  -3    1.54    0.18
  -5 -14   3    1.57    0.15
   4  14  -3    1.63    0.18
  -4 -14   3    2.16    0.17
   3  14  -3    0.32    0.11
  -3 -14   3    0.33    0.09
   2  14  -3    0.31    0.11
  -2 -14   3    0.44    0.09
   1  14  -3    0.41    0.11
  -1 -14   3    0.36    0.09
   0  14  -3    2.09    0.19
   0 -14   3    2.41    0.17
  -1  14  -3    0.30    0.10
   1 -14   3    0.25    0.09
  -2  14  -3    0.18    0.10
   2 -14   3    0.42    0.10
  -3  14  -3    0.14    0.10
   3 -14   3    0.18    0.10
  -4  14  -3    1.80    0.22
  -4  14  -3    1.65    0.17
   4 -14   3    2.20    0.18
  -5  14  -3    1.10    0.20
   5 -14   3    1.69    0.16
  -6  14  -3    0.26    0.17
   6 -14   3    0.41    0.13
  -7  14  -3    0.32    0.18
   7 -14   3    0.01    0.12
  -8  14  -3   -0.12    0.17
   8 -14   3   -0.06    0.12
  -9  14  -3    1.80    0.28
  10  13  -3    1.20    0.17
   9  13  -3    0.37    0.13
   8  13  -3    1.15    0.17
  -8 -13   3    0.95    0.17
   7  13  -3    3.22    0.25
  -7 -13   3    3.17    0.26
   6  13  -3    0.13    0.11
  -6 -13   3    0.14    0.11
   5  13  -3    0.89    0.14
  -5 -13   3    0.80    0.13
   4  13  -3    1.50    0.16
  -4 -13   3    1.19    0.13
   3  13  -3    4.56    0.28
  -3 -13   3    4.77    0.25
   2  13  -3    2.77    0.21
  -2 -13   3    2.33    0.17
   1  13  -3    0.02    0.09
  -1 -13   3    0.10    0.08
   0  13  -3    0.63    0.12
   0 -13   3    0.51    0.09
  -1  13  -3    0.09    0.09
   1 -13   3    0.11    0.08
  -2  13  -3    2.43    0.22
  -2  13  -3    2.61    0.21
   2 -13   3    2.43    0.16
  -3  13  -3    4.37    0.28
  -3  13  -3    5.00    0.32
   3 -13   3    4.51    0.24
  -4  13  -3    1.00    0.18
  -4  13  -3    1.19    0.15
   4 -13   3    1.21    0.13
  -5  13  -3    1.11    0.19
  -5  13  -3    0.94    0.14
   5 -13   3    0.84    0.13
  -6  13  -3    0.14    0.16
   6 -13   3    0.20    0.11
  -7  13  -3    3.36    0.33
   7 -13   3    3.68    0.24
  -8  13  -3    1.12    0.24
   8 -13   3    1.20    0.16
  -9  13  -3    0.80    0.24
   9 -13   3    0.78    0.15
  10  12  -3    0.00    0.12
   9  12  -3    1.45    0.17
  -9 -12   3    1.17    0.17
   8  12  -3    1.25    0.16
  -8 -12   3    1.24    0.17
   7  12  -3    0.45    0.12
  -7 -12   3    0.24    0.13
   6  12  -3    0.60    0.12
  -6 -12   3    0.49    0.12
   5  12  -3    4.53    0.27
  -5 -12   3    4.52    0.26
   4  12  -3    2.44    0.20
  -4 -12   3    2.73    0.20
   3  12  -3    0.58    0.11
  -3 -12   3    0.68    0.10
   2  12  -3    3.54    0.23
  -2 -12   3    3.08    0.19
   1  12  -3    2.05    0.18
  -1 -12   3    2.01    0.15
   0  12  -3   17.50    0.71
   0 -12   3   17.09    0.65
  -1  12  -3    2.28    0.19
   1 -12   3    2.16    0.16
  -2  12  -3    3.45    0.23
  -2  12  -3    3.45    0.25
   2 -12   3    3.38    0.20
  -3  12  -3    0.67    0.15
  -3  12  -3    0.69    0.12
   3 -12   3    0.66    0.11
  -4  12  -3    2.68    0.22
  -4  12  -3    3.04    0.26
   4 -12   3    2.95    0.18
  -5  12  -3    4.81    0.29
  -5  12  -3    4.90    0.34
   5 -12   3    4.76    0.25
  -6  12  -3    0.56    0.17
   6 -12   3    0.81    0.13
  -7  12  -3    0.50    0.18
   7 -12   3    0.49    0.12
  -8  12  -3    1.08    0.23
   8 -12   3    1.39    0.16
  -9  12  -3    1.36    0.26
   9 -12   3    1.51    0.17
 -10  12  -3    0.05    0.21
  10 -12   3    0.17    0.12
  10  11  -3    0.74    0.14
 -10 -11   3    0.63    0.16
   9  11  -3    0.73    0.14
  -9 -11   3    0.64    0.15
   8  11  -3    1.37    0.16
  -8 -11   3    1.39    0.16
   7  11  -3    5.23    0.30
  -7 -11   3    5.31    0.29
   6  11  -3    4.43    0.26
  -6 -11   3    4.46    0.26
   5  11  -3   15.51    0.65
  -5 -11   3   15.93    0.62
   4  11  -3    4.36    0.25
  -4 -11   3    3.95    0.24
   3  11  -3   17.96    0.72
  -3 -11   3   17.20    0.66
   2  11  -3    7.26    0.36
  -2 -11   3    7.80    0.33
   1  11  -3    9.90    0.44
  -1 -11   3    9.22    0.38
   0  11  -3    9.93    0.46
   0 -11   3   10.51    0.41
  -1  11  -3    9.89    0.46
  -1  11  -3    9.71    0.45
   1 -11   3   10.03    0.40
  -2  11  -3    7.65    0.37
  -2  11  -3    7.82    0.41
   2 -11   3    8.03    0.33
  -3  11  -3   17.32    0.77
  -3  11  -3   17.44    0.71
   3 -11   3   17.56    0.66
  -4  11  -3    4.42    0.26
  -4  11  -3    4.30    0.31
   4 -11   3    4.22    0.22
  -5  11  -3   15.95    0.75
  -5  11  -3   16.28    0.68
   5 -11   3   16.57    0.63
  -6  11  -3    4.49    0.36
  -6  11  -3    4.96    0.28
   6 -11   3    4.75    0.26
  -7  11  -3    5.56    0.39
   7 -11   3    5.75    0.29
  -8  11  -3    1.40    0.24
   8 -11   3    1.31    0.15
  -9  11  -3    0.87    0.22
   9 -11   3    0.81    0.14
 -10  11  -3    0.88    0.23
  10 -11   3    0.58    0.14
 -11 -10   3    0.28    0.14
  10  10  -3    1.00    0.15
 -10 -10   3    1.28    0.17
   9  10  -3   -0.11    0.09
  -9 -10   3    0.18    0.12
   8  10  -3    0.61    0.12
  -8 -10   3    0.53    0.12
   7  10  -3    1.11    0.13
  -7 -10   3    1.25    0.14
   6  10  -3    0.43    0.10
  -6 -10   3    0.48    0.11
   5  10  -3    9.48    0.43
  -5 -10   3    9.91    0.42
   4  10  -3    2.24    0.18
  -4 -10   3    2.39    0.19
   3  10  -3    5.31    0.28
  -3 -10   3    4.81    0.25
   2  10  -3    1.79    0.16
  -2 -10   3    2.78    0.17
   1  10  -3    1.86    0.17
  -1 -10   3    1.79    0.14
   0  10  -3    4.06    0.24
   0  10  -3    3.70    0.22
   0 -10   3    4.00    0.20
  -1  10  -3    1.86    0.16
  -1  10  -3    1.89    0.17
   1 -10   3    2.01    0.13
  -2  10  -3    2.40    0.20
  -2  10  -3    2.87    0.22
   2 -10   3    2.69    0.17
  -3  10  -3    4.91    0.28
  -3  10  -3    4.84    0.30
   3 -10   3    5.35    0.25
  -4  10  -3    2.36    0.20
  -4  10  -3    2.42    0.22
   4 -10   3    2.54    0.17
  -5  10  -3    9.31    0.50
  -5  10  -3    9.90    0.44
   5 -10   3    9.70    0.40
  -6  10  -3    0.73    0.12
  -6  10  -3    0.70    0.17
   6 -10   3    0.85    0.12
  -7  10  -3    0.97    0.19
   7 -10   3    1.21    0.13
  -8  10  -3    0.80    0.19
   8 -10   3    0.74    0.12
  -9  10  -3    0.03    0.18
   9 -10   3    0.03    0.11
 -10  10  -3    1.73    0.26
  10 -10   3    1.27    0.16
 -11  10  -3    0.38    0.21
  11 -10   3    0.45    0.14
 -12  -9   3    0.56    0.16
 -11  -9   3    0.39    0.13
 -10  -9   3    1.41    0.17
   9   9  -3    0.57    0.12
  -9  -9   3    0.73    0.13
   8   9  -3    0.88    0.12
  -8  -9   3    1.11    0.14
   7   9  -3    4.64    0.26
  -7  -9   3    4.91    0.26
   6   9  -3   11.51    0.49
  -6  -9   3   11.16    0.47
   5   9  -3    2.24    0.18
  -5  -9   3    2.56    0.19
   4   9  -3   23.95    0.94
  -4  -9   3   24.42    0.89
   3   9  -3   23.71    0.93
  -3  -9   3   24.46    0.88
   1   9  -3   25.85    1.00
  -1  -9   3   25.03    0.91
   0   9  -3   19.66    0.76
   0  -9   3   18.71    0.70
  -1   9  -3   25.12    1.01
  -1   9  -3   24.82    0.96
   1  -9   3   24.76    0.90
  -2   9  -3   45.81    1.70
  -2   9  -3   44.61    1.81
   2  -9   3   46.80    1.61
  -3   9  -3   23.51    0.93
  -3   9  -3   23.42    1.00
   3  -9   3   24.85    0.87
  -4   9  -3   24.23    1.02
  -4   9  -3   23.20    0.93
   4  -9   3   24.48    0.88
  -5   9  -3    3.09    0.26
  -5   9  -3    3.02    0.21
   5  -9   3    2.54    0.18
  -6   9  -3   11.75    0.49
  -6   9  -3   10.97    0.57
   6  -9   3   11.25    0.46
  -7   9  -3    4.74    0.36
   7  -9   3    4.91    0.26
  -8   9  -3    0.96    0.20
   8  -9   3    1.29    0.13
  -9   9  -3    0.60    0.19
   9  -9   3    0.54    0.12
 -10   9  -3    1.15    0.23
  10  -9   3    1.30    0.16
 -11   9  -3    0.43    0.22
 -12  -8   3    0.26    0.14
 -10  -8   3    0.59    0.13
   9   8  -3    0.85    0.12
  -9  -8   3    0.61    0.13
   8   8  -3    0.52    0.10
  -8  -8   3    0.47    0.11
   7   8  -3    1.97    0.17
  -7  -8   3    2.01    0.17
   6   8  -3   17.21    0.67
  -6  -8   3   16.14    0.64
   5   8  -3   10.08    0.44
  -5  -8   3   10.11    0.42
   4   8  -3   18.77    0.73
  -4  -8   3   18.38    0.69
   3   8  -3    6.72    0.32
  -3  -8   3    7.08    0.30
   2   8  -3    2.07    0.15
  -2  -8   3    2.22    0.15
   1   8  -3    0.65    0.07
   1   8  -3    0.43    0.07
  -1  -8   3    0.44    0.07
   0   8  -3   14.69    0.59
   0  -8   3   14.41    0.54
  -1   8  -3    0.59    0.08
  -1   8  -3    0.43    0.08
   1  -8   3    0.58    0.07
  -2   8  -3    2.11    0.18
  -2   8  -3    1.85    0.15
   2  -8   3    2.39    0.13
  -3   8  -3    6.58    0.29
  -3   8  -3    6.13    0.32
   3  -8   3    4.84    0.24
  -4   8  -3   17.79    0.72
  -4   8  -3   18.98    0.81
  -5   8  -3    9.50    0.42
  -5   8  -3   10.06    0.49
   5  -8   3    9.03    0.38
  -6   8  -3   15.78    0.66
  -6   8  -3   16.58    0.76
   6  -8   3   16.74    0.62
  -7   8  -3    1.84    0.22
  -7   8  -3    2.00    0.18
   7  -8   3    2.32    0.16
  -8   8  -3    0.54    0.17
   8  -8   3    0.55    0.11
  -9   8  -3    0.62    0.18
   9  -8   3    0.67    0.12
 -10   8  -3    0.27    0.17
  10  -8   3    0.44    0.12
 -11   8  -3    0.30    0.18
 -12   8  -3    0.20    0.20
 -12  -7   3    0.55    0.15
 -11  -7   3    0.48    0.13
 -10  -7   3    2.47    0.21
   9   7  -3    1.58    0.14
  -9  -7   3    1.73    0.16
   8   7  -3    9.11    0.40
  -8  -7   3    8.86    0.40
   7   7  -3    1.95    0.16
  -7  -7   3    1.92    0.17
   6   7  -3    1.00    0.11
  -6  -7   3    0.95    0.11
   5   7  -3    1.19    0.11
  -5  -7   3    1.28    0.11
   4   7  -3    6.16    0.29
  -4  -7   3    6.40    0.28
   3   7  -3    6.44    0.30
  -3  -7   3    6.64    0.28
   2   7  -3   18.63    0.71
  -2  -7   3   18.11    0.67
   1   7  -3   26.50    1.03
  -1  -7   3   26.37    0.94
   0   7  -3    0.12    0.05
   0   7  -3    0.14    0.05
   0  -7   3    0.15    0.05
  -1   7  -3   21.42    0.99
  -1   7  -3   25.72    0.94
   1  -7   3   26.97    0.88
  -2   7  -3   17.74    0.68
  -2   7  -3   16.59    0.73
   2  -7   3   17.96    0.63
  -3   7  -3    6.42    0.33
  -3   7  -3    6.21    0.29
  -4   7  -3    5.76    0.33
  -4   7  -3    6.01    0.28
  -5   7  -3    0.99    0.15
  -5   7  -3    1.20    0.11
  -6   7  -3    0.83    0.10
  -6   7  -3    0.87    0.16
   6  -7   3    0.99    0.10
  -7   7  -3    1.57    0.14
  -7   7  -3    1.66    0.20
   7  -7   3    1.76    0.15
  -8   7  -3    8.05    0.47
   8  -7   3    8.50    0.37
  -9   7  -3    1.13    0.21
   9  -7   3    1.59    0.15
 -10   7  -3    1.86    0.25
  10  -7   3    2.47    0.19
 -11   7  -3    0.32    0.19
 -12   7  -3    0.74    0.23
 -13  -6   3    0.28    0.14
 -12  -6   3    1.03    0.17
 -11  -6   3    1.64    0.18
 -10  -6   3    1.02    0.14
   9   6  -3    5.23    0.26
  -9  -6   3    4.56    0.27
   8   6  -3    3.74    0.22
  -8  -6   3    3.85    0.23
   7   6  -3    0.05    0.06
  -7  -6   3    0.03    0.07
   6   6  -3    4.75    0.23
  -6  -6   3    4.59    0.23
   5   6  -3    5.96    0.27
  -5  -6   3    5.94    0.27
   4   6  -3   37.51    1.40
  -4  -6   3   38.04    1.34
   3   6  -3    5.08    0.24
  -3  -6   3    5.07    0.22
   2   6  -3   25.78    0.97
  -2  -6   3   25.60    0.92
   1   6  -3    3.03    0.17
   1   6  -3    3.56    0.16
  -1  -6   3    3.50    0.16
   0   6  -3   11.96    0.48
   0   6  -3   11.65    0.49
   0  -6   3   11.89    0.44
  -1   6  -3    3.92    0.20
   1  -6   3    3.77    0.17
  -2   6  -3   25.03    1.01
  -2   6  -3   25.02    0.94
  -3   6  -3    4.84    0.26
  -3   6  -3    4.89    0.24
  -4   6  -3   37.93    1.52
  -4   6  -3   37.05    1.40
   4  -6   3   38.15    1.33
  -5   6  -3    5.60    0.27
  -5   6  -3    5.65    0.33
   5  -6   3    5.99    0.25
  -6   6  -3    4.48    0.31
  -6   6  -3    4.54    0.24
   6  -6   3    4.71    0.22
  -7   6  -3   -0.19    0.11
  -7   6  -3    0.09    0.07
   7  -6   3   -0.09    0.07
  -8   6  -3    3.71    0.30
   8  -6   3    3.50    0.20
  -9   6  -3    4.43    0.34
   9  -6   3    4.75    0.24
 -10   6  -3    0.88    0.20
 -11   6  -3    1.03    0.22
 -12   6  -3    1.14    0.24
 -13  -5   3    0.20    0.14
 -12  -5   3    0.00    0.11
 -11  -5   3    1.20    0.16
 -10  -5   3    1.10    0.14
  -9  -5   3    1.73    0.15
   8   5  -3    0.45    0.08
  -8  -5   3    0.52    0.10
   7   5  -3    1.90    0.14
  -7  -5   3    1.81    0.16
   6   5  -3   11.90    0.47
  -6  -5   3   11.65    0.47
   5   5  -3    3.34    0.18
  -5  -5   3    3.46    0.17
   4   5  -3    4.39    0.21
  -4  -5   3    4.53    0.21
   3   5  -3    8.23    0.34
  -3  -5   3    8.30    0.32
   2   5  -3   26.46    1.00
  -2  -5   3   27.03    0.95
   1   5  -3   19.53    0.76
   1   5  -3   20.19    0.79
  -1  -5   3   20.39    0.72
   0   5  -3    1.73    0.12
   0  -5   3    2.36    0.11
  -1   5  -3   19.39    0.74
  -2   5  -3   25.44    0.88
   2  -5   3   21.11    0.82
  -3   5  -3    8.03    0.35
   3  -5   3    8.74    0.32
  -4   5  -3    4.12    0.22
   4  -5   3    4.73    0.19
  -5   5  -3    3.54    0.24
  -5   5  -3    3.39    0.20
   5  -5   3    3.37    0.17
  -6   5  -3   11.03    0.47
   6  -5   3   11.56    0.44
  -7   5  -3    1.79    0.20
  -7   5  -3    1.94    0.16
   7  -5   3    1.96    0.13
  -8   5  -3    0.66    0.16
  -8   5  -3    0.46    0.09
   8  -5   3    0.48    0.09
  -9   5  -3    1.89    0.23
   9  -5   3    1.87    0.16
 -10   5  -3    1.06    0.20
 -11   5  -3    0.83    0.21
 -12   5  -3    0.39    0.20
 -13   5  -3    0.14    0.19
 -13  -4   3    0.31    0.14
 -12  -4   3    0.96    0.16
 -11  -4   3    2.76    0.23
 -10  -4   3    1.04    0.14
  -9  -4   3    0.44    0.10
   8   4  -3    6.83    0.30
  -8  -4   3    6.78    0.32
   7   4  -3    0.21    0.06
  -7  -4   3    0.18    0.08
   6   4  -3   13.16    0.51
  -6  -4   3   13.31    0.51
  -6  -4   3   13.00    0.53
   5   4  -3   21.78    0.81
  -5  -4   3   20.93    0.84
  -5  -4   3   22.03    0.79
   4   4  -3    0.97    0.09
  -4  -4   3    0.86    0.06
  -4  -4   3    0.81    0.08
   3   4  -3    2.98    0.15
  -3  -4   3    3.04    0.14
   2   4  -3    3.42    0.16
   1   4  -3   -0.01    0.01
   0   4  -3    0.00    0.01
   0  -4   3   -0.01    0.01
  -2   4  -3    5.26    0.23
   2  -4   3    5.16    0.21
  -3   4  -3    3.20    0.17
   3  -4   3    3.20    0.15
  -4   4  -3    0.83    0.09
   4  -4   3    0.90    0.07
  -5   4  -3   21.35    0.81
   5  -4   3   21.34    0.77
  -6   4  -3   12.60    0.51
   6  -4   3   12.64    0.48
  -7   4  -3    0.20    0.08
  -7   4  -3    0.20    0.12
   7  -4   3    0.24    0.07
  -8   4  -3    6.39    0.39
  -8   4  -3    6.35    0.31
   8  -4   3    5.95    0.28
  -9   4  -3    0.32    0.15
 -10   4  -3    1.15    0.21
 -11   4  -3    2.35    0.28
 -12   4  -3    0.95    0.23
 -13   4  -3    0.11    0.20
 -13  -3   3    0.13    0.13
 -12  -3   3    1.58    0.18
 -11  -3   3    0.73    0.14
 -10  -3   3    5.51    0.30
  -9  -3   3    2.23    0.19
   8   3  -3    3.94    0.20
  -8  -3   3    3.65    0.21
   7   3  -3   22.49    0.84
  -7  -3   3   22.07    0.82
  -7  -3   3   22.35    0.90
   6   3  -3   23.06    0.85
  -6  -3   3   22.13    0.91
  -6  -3   3   23.06    0.83
   5   3  -3    9.33    0.37
  -5  -3   3    9.21    0.39
  -5  -3   3    9.73    0.37
  -4  -3   3   56.22    2.14
  -4  -3   3   55.32    1.94
  -3  -3   3   43.32    1.64
  -3  -3   3   42.26    1.49
   2   3  -3   69.70    2.47
  -2  -3   3   67.23    2.62
   1   3  -3  128.16    4.48
  -1  -3   3  121.84    4.78
   0  -3   3    2.11    0.11
   0  -3   3    2.44    0.12
  -1   3  -3  129.11    4.43
   1  -3   3  122.97    4.73
   1  -3   3  118.00    4.22
  -2   3  -3   68.93    2.49
  -3   3  -3   43.16    1.57
   3  -3   3   42.60    1.49
  -4   3  -3   54.51    1.96
   4  -3   3   53.20    1.86
  -5   3  -3    8.86    0.37
   5  -3   3    9.08    0.35
  -6   3  -3   21.45    0.82
   6  -3   3   21.65    0.78
  -7   3  -3   21.07    0.82
   7  -3   3   21.85    0.78
  -8   3  -3    3.68    0.29
  -8   3  -3    3.61    0.23
   8  -3   3    3.67    0.20
  -9   3  -3    2.09    0.23
 -10   3  -3    4.98    0.36
 -11   3  -3    0.53    0.19
 -12   3  -3    1.19    0.24
 -13   3  -3   -0.06    0.19
 -13  -2   3    0.70    0.15
 -12  -2   3    0.07    0.11
 -11  -2   3    0.79    0.14
 -10  -2   3   -0.04    0.09
  -9  -2   3    0.98    0.12
  -8  -2   3    7.52    0.34
  -8  -2   3    7.92    0.38
   7   2  -3   14.80    0.56
  -7  -2   3   14.27    0.62
  -7  -2   3   14.69    0.57
   6   2  -3    1.83    0.11
  -6  -2   3    2.40    0.14
  -6  -2   3    2.10    0.16
  -5  -2   3   60.31    2.38
  -5  -2   3   62.48    2.14
   4   2  -3   35.58    1.26
  -4  -2   3   32.85    1.21
  -4  -2   3   35.14    1.34
   3   2  -3   21.03    0.77
  -3  -2   3   20.77    0.81
   2   2  -3    0.18    0.03
  -2  -2   3    0.18    0.02
   1   2  -3   51.71    1.91
  -1  -2   3   52.96    2.03
  -1  -2   3   53.88    1.82
   0   2  -3  235.69    8.00
   0  -2   3  219.41    8.57
   0  -2   3  214.99    7.66
   1  -2   3   52.35    1.99
   1  -2   3   50.20    1.76
  -2   2  -3    0.14    0.04
   2  -2   3    0.23    0.03
   2  -2   3    0.13    0.05
  -3   2  -3   21.40    0.80
  -4   2  -3   34.69    1.28
   4  -2   3   34.68    1.21
  -5   2  -3   61.27    2.21
   5  -2   3   60.17    2.10
  -6   2  -3    2.37    0.16
   6  -2   3    2.36    0.14
  -7   2  -3   13.76    0.56
   7  -2   3   14.14    0.53
  -8   2  -3    7.01    0.33
  -9   2  -3    0.96    0.17
  -9   2  -3    1.04    0.12
 -10   2  -3    0.07    0.14
 -11   2  -3    0.82    0.20
 -12   2  -3    0.02    0.16
 -13   2  -3    0.30    0.19
 -13  -1   3    0.58    0.15
 -12  -1   3    0.21    0.13
 -11  -1   3    0.70    0.14
 -10  -1   3    0.62    0.12
  -9  -1   3    0.59    0.13
  -9  -1   3    0.46    0.10
  -8  -1   3    9.03    0.38
  -8  -1   3    8.85    0.44
  -7  -1   3   10.42    0.42
  -7  -1   3   10.36    0.47
   6   1  -3   11.15    0.43
  -6  -1   3   11.43    0.49
  -6  -1   3   11.25    0.44
   5   1  -3   71.40    2.53
  -5  -1   3   69.70    2.73
   4   1  -3   27.55    0.99
  -4  -1   3   27.18    1.08
   3   1  -3   15.77    0.57
  -3  -1   3   15.30    0.62
   2   1  -3  112.76    4.00
  -2  -1   3  110.89    4.28
  -2  -1   3  111.79    3.83
   1   1  -3  122.70    4.32
  -1  -1   3  119.28    4.13
  -1  -1   3  120.28    4.62
   0   1  -3    9.24    0.35
   0  -1   3    9.06    0.37
   0  -1   3    8.95    0.33
   1  -1   3  111.05    3.90
   1  -1   3  116.42    4.36
  -2   1  -3  106.94    3.78
   2  -1   3  104.16    3.61
  -3   1  -3   14.72    0.57
   3  -1   3   15.36    0.53
  -4   1  -3   25.76    0.89
   4  -1   3   21.97    0.84
  -5   1  -3   65.64    2.39
   5  -1   3   66.50    2.28
  -6   1  -3   10.56    0.44
   6  -1   3   11.14    0.41
  -7   1  -3    9.51    0.40
  -8   1  -3    8.04    0.36
  -9   1  -3    0.38    0.09
  -9   1  -3    0.46    0.14
 -10   1  -3    0.59    0.17
 -11   1  -3    0.70    0.19
 -12   1  -3   -0.02    0.17
 -13   1  -3    0.71    0.22
 -13   0   3    0.13    0.13
 -12   0   3    3.15    0.25
 -11   0   3    0.83    0.14
 -10   0   3    1.43    0.18
  -9   0   3    1.18    0.16
  -8   0   3    6.98    0.37
  -7   0   3    0.21    0.10
   6   0  -3    9.45    0.36
  -6   0   3    9.44    0.43
   5   0  -3   -0.02    0.02
  -5   0   3    0.05    0.06
   4   0  -3   25.08    0.89
  -4   0   3   23.97    0.98
   3   0  -3    1.36    0.06
  -3   0   3    1.18    0.09
   2   0  -3  234.51    8.17
  -2   0   3  223.81    8.76
  -2   0   3  227.98    7.84
   1   0  -3    2.32    0.11
  -1   0   3    2.36    0.11
  -1   0   3    2.33    0.10
   0   0  -3    0.06    0.03
   0   0   3    0.06    0.02
   0   0   3    0.07    0.03
  -1   0  -3    2.00    0.10
   1   0   3    2.11    0.08
  -2   0  -3  212.49    7.47
   2   0   3  219.26    7.98
   2   0   3  193.59    7.12
   4   0   3   23.78    0.88
   4   0   3   23.84    0.97
   5   0   3    0.00    0.04
  -7   0  -3    0.32    0.07
  -8   0  -3    6.69    0.31
  -9   0  -3    1.27    0.12
 -10   0  -3    1.16    0.19
 -11   0  -3    0.65    0.18
 -12   0  -3    3.14    0.32
 -13   1   3    0.31    0.14
 -12   1   3    0.08    0.12
 -11   1   3    0.59    0.17
 -10   1   3    0.63    0.15
  -9   1   3    0.45    0.14
  -8   1   3    8.93    0.45
  -7   1   3   11.04    0.51
   6  -1  -3   11.00    0.41
  -6   1   3   11.24    0.50
   5  -1  -3   68.68    2.50
  -5   1   3   71.14    2.72
  -4   1   3   27.75    1.10
  -3   1   3   16.01    0.65
   2  -1  -3  114.58    4.07
  -2   1   3  113.56    4.37
   1  -1  -3  116.00    4.22
  -1   1   3  119.84    4.52
   0   1   3    9.12    0.34
   0   1   3    9.05    0.32
   1   1   3  109.83    3.87
   1   1   3  110.73    4.05
   1   1   3  118.96    4.34
   2   1   3   93.77    3.69
   2   1   3  106.16    3.56
   2   1   3  108.80    3.95
   3   1   3   15.99    0.56
   4   1   3   27.75    1.01
   4   1   3   26.91    1.10
   5   1   3   67.04    2.64
   5   1   3   68.11    2.45
   6   1   3   10.89    0.44
   7   1   3   10.39    0.43
   8   1   3    8.38    0.37
 -10  -1  -3    0.71    0.11
 -10  -1  -3    0.78    0.17
 -11  -1  -3    0.48    0.17
 -13   2   3    0.43    0.13
 -12   2   3    0.05    0.16
 -11   2   3    1.06    0.19
 -10   2   3   -0.22    0.12
  -9   2   3    1.20    0.17
  -8   2   3    7.50    0.41
  -7   2   3   15.01    0.67
  -6   2   3    2.11    0.19
  -5   2   3   64.59    2.52
  -4   2   3   35.76    1.42
  -3   2   3   22.26    0.89
   2  -2  -3    0.22    0.02
  -2   2   3    0.20    0.04
  -1   2   3   54.66    1.96
   0   2   3  240.04    9.18
   0   2   3  234.71    8.51
   1   2   3   54.62    2.13
   1   2   3   55.61    1.99
   2   2   3    0.15    0.05
   3   2   3   14.19    0.50
   3   2   3   11.88    0.54
   4   2   3   33.49    1.37
   4   2   3   35.67    1.27
   5   2   3   61.61    2.25
   5   2   3   62.31    2.42
   6   2   3    2.28    0.15
   7   2   3   14.37    0.57
   8   2   3    7.28    0.33
   9   2   3    1.16    0.12
 -10  -2  -3    0.04    0.13
 -11  -2  -3    1.02    0.20
 -12  -2  -3    0.08    0.12
 -12   3   3    1.34    0.22
 -11   3   3    0.78    0.17
 -10   3   3    5.86    0.38
  -9   3   3    1.81    0.20
  -8   3   3    3.51    0.26
  -7   3   3   24.03    1.01
  -6   3   3   23.07    0.96
  -5   3   3    9.37    0.43
  -4   3   3   60.61    2.37
  -3   3   3   46.25    1.81
  -2   3   3   71.84    2.57
   1  -3  -3  136.14    4.63
  -1   3   3  134.50    4.84
   0  -3  -3    2.58    0.09
   0   3   3    2.23    0.12
   0   3   3    2.39    0.11
   1   3   3  131.45    5.06
   1   3   3  132.61    4.72
  -2  -3  -3   72.79    2.43
   2   3   3   69.23    2.74
  -3  -3  -3   44.73    1.54
   3   3   3   44.54    1.62
   4   3   3   53.00    2.12
   4   3   3   55.84    1.98
   5   3   3    9.77    0.44
   5   3   3    9.46    0.39
   6   3   3   22.26    0.92
   6   3   3   22.21    0.84
   7   3   3   21.78    0.83
   8   3   3    3.97    0.22
   9   3   3    2.06    0.17
 -10  -3  -3    5.06    0.26
  10   3   3    4.74    0.27
 -11  -3  -3    0.68    0.13
 -13   4   3    0.50    0.21
 -12   4   3    0.94    0.22
 -11   4   3    3.14    0.30
 -10   4   3    1.72    0.22
  -9   4   3    0.72    0.16
  -8   4   3    6.62    0.39
  -7   4   3    0.28    0.11
  -6   4   3   13.81    0.62
  -5   4   3   23.76    0.98
  -4   4   3    0.96    0.11
   3  -4  -3    3.26    0.14
  -3   4   3    3.24    0.13
   2  -4  -3    5.70    0.22
  -2   4   3    5.90    0.22
   1  -4  -3    1.97    0.09
  -1   4   3    1.88    0.09
   0  -4  -3   69.79    2.27
   0   4   3   58.16    2.56
   0   4   3   71.28    2.39
  -1  -4  -3    2.08    0.08
   1   4   3    2.09    0.11
   1   4   3    2.00    0.11
  -2  -4  -3    5.78    0.20
   2   4   3    5.48    0.23
   2   4   3    5.70    0.25
  -3  -4  -3    3.47    0.13
   3   4   3    3.15    0.16
  -4  -4  -3    0.92    0.07
   4   4   3    0.91    0.10
   4   4   3    0.93    0.08
  -5  -4  -3   21.15    0.76
   5   4   3   21.32    0.81
   5   4   3   22.03    0.88
  -6  -4  -3   13.46    0.49
   6   4   3   13.25    0.58
   6   4   3   12.55    0.52
  -7  -4  -3    0.30    0.07
   7   4   3    0.26    0.07
  -8  -4  -3    6.65    0.29
   8   4   3    6.31    0.31
  -9  -4  -3    0.26    0.08
   9   4   3    0.44    0.10
 -10  -4  -3    1.24    0.13
  10   4   3    1.11    0.13
 -13   5   3    0.52    0.20
 -12   5   3    0.11    0.19
 -11   5   3    0.88    0.20
 -10   5   3    1.24    0.20
  -9   5   3    1.85    0.22
  -8   5   3    0.61    0.15
  -7   5   3    2.01    0.20
  -6   5   3   12.49    0.57
  -5   5   3    3.73    0.25
  -4   5   3    2.17    0.16
   3  -5  -3    8.67    0.32
  -3   5   3    8.49    0.39
  -3   5   3    8.57    0.32
   2  -5  -3   27.17    0.95
  -2   5   3   27.07    1.09
  -2   5   3   27.41    0.99
   1  -5  -3   21.16    0.73
  -1   5   3   20.87    0.84
  -1   5   3   20.79    0.77
   0  -5  -3    2.72    0.11
   0   5   3    2.59    0.13
  -1  -5  -3   22.03    0.74
   1   5   3   20.79    0.80
  -2  -5  -3   27.27    0.94
   2   5   3   27.38    1.01
  -3  -5  -3    8.32    0.30
  -4  -5  -3    4.66    0.18
   4   5   3    4.29    0.24
   4   5   3    4.72    0.22
  -5  -5  -3    3.63    0.16
   5   5   3    3.24    0.18
   5   5   3    3.42    0.21
  -6  -5  -3   11.46    0.44
   6   5   3   11.32    0.48
   6   5   3   12.70    0.53
  -7  -5  -3    1.80    0.13
   7   5   3    1.88    0.15
  -8  -5  -3    0.59    0.08
   8   5   3    0.44    0.09
  -9  -5  -3    2.08    0.16
   9   5   3    1.76    0.16
  10   5   3    0.84    0.13
  11   5   3    0.96    0.14
 -13   6   3    0.28    0.21
 -12   6   3    0.73    0.21
 -11   6   3    1.26    0.23
 -10   6   3    0.73    0.19
  -9   6   3    5.02    0.35
  -8   6   3    3.91    0.30
  -7   6   3    0.06    0.12
  -6   6   3    5.27    0.32
   4  -6  -3   39.75    1.36
  -4   6   3   37.31    1.55
  -4   6   3   39.19    1.40
   3  -6  -3    5.32    0.22
  -3   6   3    5.24    0.21
  -3   6   3    5.27    0.27
   2  -6  -3   26.61    0.92
  -2   6   3   25.68    0.96
  -2   6   3   26.43    1.05
   1  -6  -3    3.59    0.15
  -1   6   3    3.63    0.19
  -1   6   3    3.60    0.16
   0  -6  -3   12.29    0.43
   0   6   3   11.97    0.50
   0   6   3   12.36    0.47
  -1  -6  -3    3.86    0.14
   1   6   3    3.44    0.18
   1   6   3    3.57    0.17
  -2  -6  -3   25.72    0.90
   2   6   3   26.35    0.97
  -3  -6  -3    5.01    0.18
   3   6   3    3.94    0.22
  -4  -6  -3   37.52    1.33
   4   6   3   38.88    1.51
   4   6   3   38.30    1.41
  -5  -6  -3    5.75    0.24
   5   6   3    5.91    0.27
   5   6   3    6.01    0.30
  -6  -6  -3    4.47    0.21
   6   6   3    4.84    0.27
   6   6   3    4.70    0.24
  -7  -6  -3    0.01    0.06
   7   6   3   -0.11    0.10
   7   6   3   -0.18    0.06
  -8  -6  -3    3.72    0.20
   8   6   3    3.88    0.23
   9   6   3    4.66    0.26
  10   6   3    0.97    0.13
  11   6   3    1.21    0.16
 -12   7   3    0.55    0.21
 -11   7   3    0.53    0.20
 -10   7   3    2.44    0.27
  -9   7   3    1.40    0.21
  -8   7   3    9.04    0.49
  -7   7   3    2.04    0.22
   6  -7  -3    1.03    0.11
  -6   7   3    1.08    0.16
   5  -7  -3    1.19    0.10
   4  -7  -3    6.63    0.27
  -4   7   3    6.42    0.26
  -4   7   3    6.59    0.34
   3  -7  -3    7.00    0.28
  -3   7   3    7.14    0.35
  -3   7   3    6.88    0.28
   2  -7  -3   18.43    0.66
  -2   7   3   18.58    0.69
  -2   7   3   18.40    0.76
   1  -7  -3   25.94    0.93
  -1   7   3   26.87    1.06
  -1   7   3   26.78    0.98
   0  -7  -3    0.20    0.04
   0   7   3    0.14    0.04
   0   7   3    0.11    0.05
  -1  -7  -3   27.07    0.92
   1   7   3   26.57    0.99
   1   7   3   25.95    1.05
  -2  -7  -3   17.62    0.63
   2   7   3   18.09    0.72
   2   7   3   17.91    0.68
  -3  -7  -3    6.60    0.26
   3   7   3    6.71    0.31
   3   7   3    6.76    0.29
  -4  -7  -3    5.97    0.24
   4   7   3    6.18    0.30
  -5  -7  -3    1.46    0.11
   5   7   3    1.45    0.14
   5   7   3    1.26    0.12
  -6  -7  -3    1.00    0.09
   6   7   3    1.00    0.11
   6   7   3    1.14    0.14
  -7  -7  -3    2.02    0.14
   7   7   3    1.54    0.14
   8   7   3    8.07    0.37
   9   7   3    1.40    0.15
  10   7   3    2.35    0.20
  11   7   3    0.42    0.13
 -12   8   3    0.14    0.19
 -11   8   3    0.41    0.19
 -10   8   3    0.44    0.18
  -9   8   3    0.65    0.18
  -8   8   3    0.75    0.17
  -7   8   3    1.73    0.21
   6  -8  -3   16.66    0.64
  -6   8   3   17.58    0.77
   5  -8  -3   10.35    0.41
  -5   8   3   10.55    0.51
   4  -8  -3   19.47    0.72
  -4   8   3   20.29    0.85
  -4   8   3   19.29    0.73
   3  -8  -3    6.80    0.27
  -3   8   3    6.70    0.28
  -3   8   3    6.65    0.34
   2  -8  -3    2.23    0.12
  -2   8   3    2.21    0.12
  -2   8   3    2.13    0.16
   1  -8  -3    0.68    0.06
  -1   8   3    0.56    0.06
  -1   8   3    0.59    0.08
   0  -8  -3   15.64    0.54
   0   8   3   14.76    0.62
   0   8   3   14.58    0.58
  -1  -8  -3    0.54    0.05
   1   8   3    0.54    0.07
   1   8   3    0.63    0.08
  -2  -8  -3    2.13    0.11
   2   8   3    2.30    0.15
   2   8   3    2.32    0.14
  -3  -8  -3    6.65    0.25
   3   8   3    5.81    0.29
   3   8   3    6.80    0.31
  -4  -8  -3   19.14    0.69
   4   8   3   19.24    0.79
  -5  -8  -3   10.01    0.39
   5   8   3    9.84    0.43
   5   8   3   10.18    0.45
  -6  -8  -3   16.42    0.61
   6   8   3   16.47    0.66
   7   8   3    2.04    0.17
   8   8   3    0.79    0.12
   9   8   3    0.76    0.12
  10   8   3    0.21    0.11
  11   8   3    0.18    0.12
 -11   9   3    0.66    0.21
 -10   9   3    1.35    0.23
  -9   9   3    0.70    0.19
  -8   9   3    0.97    0.18
   7  -9  -3    5.03    0.26
  -7   9   3    4.93    0.34
   6  -9  -3   11.25    0.46
  -6   9   3   11.88    0.58
   5  -9  -3    3.19    0.18
  -5   9   3    3.01    0.26
   4  -9  -3   24.63    0.90
  -4   9   3   24.59    0.92
  -4   9   3   25.60    1.05
   3  -9  -3   25.45    0.91
  -3   9   3   25.83    0.94
  -3   9   3   24.71    1.05
   2  -9  -3   46.82    1.64
  -2   9   3   47.12    1.72
  -2   9   3   47.64    1.87
   1  -9  -3   25.84    0.91
  -1   9   3   25.98    0.97
  -1   9   3   25.50    1.04
   0  -9  -3   20.15    0.72
   0   9   3   20.75    0.78
   0   9   3   20.05    0.83
  -1  -9  -3   26.17    0.91
   1   9   3   25.48    1.04
   1   9   3   26.30    0.98
  -2  -9  -3   47.79    1.63
   2   9   3   46.33    1.84
   2   9   3   47.16    1.74
  -3  -9  -3   24.67    0.87
   3   9   3   24.78    1.00
   3   9   3   25.09    0.95
  -4  -9  -3   24.72    0.86
   4   9   3   23.38    0.93
   4   9   3   24.42    0.98
   5   9   3    2.50    0.18
   6   9   3   11.61    0.50
   7   9   3    4.55    0.26
   8   9   3    1.00    0.13
   9   9   3    0.73    0.13
  10   9   3    1.20    0.16
  11   9   3    0.26    0.13
 -11  10   3    0.50    0.21
 -10  10   3    1.41    0.24
  -9  10   3    0.18    0.16
  -8  10   3    0.60    0.17
   7 -10  -3    1.47    0.14
  -7  10   3    1.29    0.20
   6 -10  -3    0.84    0.11
  -6  10   3    0.61    0.16
   5 -10  -3    9.87    0.41
  -5  10   3   10.27    0.51
   4 -10  -3    2.55    0.16
  -4  10   3    3.09    0.25
   3 -10  -3    5.60    0.25
  -3  10   3    5.68    0.26
  -3  10   3    5.66    0.32
   2 -10  -3    3.48    0.17
  -2  10   3    2.91    0.22
  -2  10   3    3.37    0.18
   1 -10  -3    2.29    0.13
  -1  10   3    2.35    0.15
  -1  10   3    2.17    0.18
   0 -10  -3    4.44    0.19
   0  10   3    4.29    0.24
   0  10   3    4.73    0.23
  -1 -10  -3    2.14    0.12
   1  10   3    2.20    0.15
   1  10   3    2.18    0.15
  -2 -10  -3    3.24    0.15
   2  10   3    3.40    0.19
   2  10   3    3.32    0.20
  -3 -10  -3    5.14    0.22
   3  10   3    5.48    0.28
   3  10   3    5.30    0.27
   4  10   3    2.60    0.18
   5  10   3    9.50    0.43
   6  10   3    0.67    0.11
   7  10   3    1.26    0.15
   8  10   3    0.71    0.13
   9  10   3    0.19    0.11
  10  10   3    1.17    0.16
  11  10   3    0.42    0.14
  12  10   3   -0.05    0.13
 -10  11   3    0.77    0.21
  -9  11   3    0.80    0.20
  -8  11   3    1.46    0.23
   7 -11  -3    5.92    0.29
  -7  11   3    5.65    0.39
   6 -11  -3    4.73    0.25
  -6  11   3    5.02    0.34
   5 -11  -3   16.68    0.65
  -5  11   3   17.44    0.78
   4 -11  -3    4.53    0.23
  -4  11   3    4.38    0.30
   3 -11  -3   18.59    0.68
  -3  11   3   17.92    0.79
  -3  11   3   18.32    0.71
   2 -11  -3    8.26    0.33
  -2  11   3    8.20    0.36
  -2  11   3    8.39    0.40
   1 -11  -3    9.83    0.39
  -1  11   3   10.41    0.47
  -1  11   3   10.70    0.43
   0 -11  -3   10.92    0.42
   0  11   3   11.17    0.49
   0  11   3   11.18    0.46
  -1 -11  -3   10.20    0.39
   1  11   3   10.38    0.44
   1  11   3   10.15    0.45
  -2 -11  -3    8.01    0.32
   2  11   3    7.97    0.37
   2  11   3    8.59    0.37
   3  11   3   19.23    0.76
   4  11   3    4.41    0.25
   5  11   3   16.44    0.68
   6  11   3    4.51    0.27
   7  11   3    6.06    0.33
   8  11   3    1.61    0.17
   9  11   3    0.72    0.14
  10  11   3    0.71    0.15
  11  11   3    0.24    0.14
 -10  12   3    0.31    0.20
  -9  12   3    1.73    0.26
   8 -12  -3    1.40    0.16
  -8  12   3    1.38    0.23
   7 -12  -3    0.74    0.12
  -7  12   3    0.58    0.17
   6 -12  -3    0.59    0.11
  -6  12   3    0.69    0.18
   5 -12  -3    4.98    0.25
  -5  12   3    4.89    0.33
   4 -12  -3    3.11    0.19
  -4  12   3    2.84    0.25
   3 -12  -3    0.61    0.09
  -3  12   3    0.72    0.10
  -3  12   3    0.63    0.13
   2 -12  -3    3.38    0.18
  -2  12   3    3.33    0.20
  -2  12   3    3.35    0.24
   1 -12  -3    1.82    0.14
  -1  12   3    2.36    0.19
  -1  12   3    2.00    0.16
   0 -12  -3   17.89    0.66
   0  12   3   18.17    0.72
   0  12   3   18.52    0.76
   1  12   3    2.15    0.17
   1  12   3    2.01    0.17
   2  12   3    3.37    0.22
   3  12   3    0.48    0.11
   4  12   3    2.93    0.21
   5  12   3    4.90    0.28
   6  12   3    0.62    0.12
   7  12   3    0.37    0.12
   8  12   3    1.61    0.18
   9  12   3    1.43    0.18
  10  12   3    0.01    0.12
  -9  13   3    0.70    0.21
   8 -13  -3    1.09    0.15
  -8  13   3    0.98    0.22
   7 -13  -3    3.44    0.23
  -7  13   3    3.88    0.32
   6 -13  -3    0.17    0.10
  -6  13   3    0.00    0.15
   5 -13  -3    0.87    0.12
  -5  13   3    1.00    0.18
   4 -13  -3    1.37    0.13
  -4  13   3    1.38    0.19
   3 -13  -3    4.69    0.24
  -3  13   3    4.97    0.30
   2 -13  -3    2.32    0.16
  -2  13   3    2.66    0.18
  -2  13   3    2.64    0.22
   1 -13  -3   -0.03    0.07
  -1  13   3    0.17    0.10
  -1  13   3    0.05    0.08
   0  13   3    0.76    0.12
   0  13   3    0.59    0.10
   1  13   3    0.02    0.08
   2  13   3    2.55    0.20
   3  13   3    4.81    0.28
   4  13   3    1.24    0.14
   5  13   3    1.02    0.15
   6  13   3    0.13    0.10
   7  13   3    3.35    0.25
   8  13   3    1.06    0.17
   9  13   3    0.70    0.16
   8 -14  -3   -0.05    0.11
  -8  14   3    0.09    0.18
   7 -14  -3    0.10    0.11
  -7  14   3    0.18    0.17
   6 -14  -3    0.25    0.11
  -6  14   3    0.40    0.17
   5 -14  -3    1.69    0.16
  -5  14   3    1.75    0.22
   4 -14  -3    2.19    0.17
  -4  14   3    2.06    0.22
   3 -14  -3    0.15    0.09
  -3  14   3    0.11    0.12
   2 -14  -3    0.31    0.09
  -2  14   3    0.39    0.10
  -2  14   3    0.50    0.13
  -1  14   3    0.33    0.12
  -1  14   3    0.50    0.10
   0  14   3    2.25    0.19
   1  14   3    0.53    0.11
   2  14   3    0.41    0.11
   3  14   3    0.29    0.11
   4  14   3    1.84    0.18
   5  14   3    1.45    0.17
   6  14   3    0.15    0.11
   7  14   3   -0.07    0.12
   8  14   3    0.21    0.13
   9  14   3    1.98    0.22
   8 -15  -3    0.37    0.14
  -8  15   3    0.27    0.19
   7 -15  -3    0.44    0.13
  -7  15   3    0.16    0.19
   6 -15  -3    0.57    0.13
  -6  15   3    0.71    0.18
   5 -15  -3    0.81    0.13
  -5  15   3    0.82    0.18
   4 -15  -3    3.31    0.22
  -4  15   3    3.96    0.29
  -3  15   3    1.84    0.21
  -2  15   3    2.82    0.25
  -2  15   3    3.12    0.22
  -1  15   3    1.14    0.14
   0  15   3    2.35    0.20
   1  15   3    1.33    0.16
   2  15   3    2.72    0.22
   3  15   3    1.71    0.18
   4  15   3    2.99    0.24
   5  15   3    1.05    0.17
   6  15   3    0.60    0.15
   7  15   3    0.28    0.14
   8  15   3    0.31    0.15
   8 -16  -3    0.17    0.13
   7 -16  -3    2.75    0.23
  -7  16   3    2.73    0.29
   6 -16  -3    0.66    0.14
  -6  16   3    0.96    0.22
  -5  16   3    2.09    0.25
  -4  16   3    0.24    0.16
  -3  16   3    1.17    0.19
  -1  16   3    1.88    0.18
   0  16   3    0.38    0.12
   1  16   3    1.47    0.17
   2  16   3    1.13    0.16
   3  16   3    1.38    0.18
   4  16   3    0.32    0.13
   5  16   3    2.31    0.23
   6  16   3    0.66    0.16
  -6  17   3    0.53    0.20
  -5  17   3    3.75    0.34
  -1  17   3    1.70    0.19
   0  17   3    4.44    0.29
   1  17   3    2.21    0.21
   2  17   3    1.32    0.18
   3  17   3    6.40    0.37
   4  17   3    0.18    0.14
   5  17   3    3.29    0.28
   0  18   3    9.45    0.48
   1  18   3    2.74    0.25
   2  18   3    5.60    0.36
   3  18   3    1.63    0.21
   4  18   3    0.59    0.16
   1  19   3   -0.09    0.13
   2  19   3    0.30    0.15
  -1 -19   4    0.23    0.12
   0 -19   4    0.97    0.15
  -1  19  -4    0.37    0.15
   1 -19   4    0.16    0.13
  -2  19  -4    0.02    0.13
   3  18  -4    0.28    0.14
   2  18  -4    0.54    0.16
  -2 -18   4    0.75    0.13
   1  18  -4    3.12    0.28
  -1 -18   4    3.28    0.23
   0 -18   4    0.33    0.13
  -1  18  -4    2.86    0.26
   1 -18   4    3.11    0.23
  -2  18  -4    0.73    0.17
   2 -18   4    0.74    0.15
  -3  18  -4    0.24    0.14
   3 -18   4    0.28    0.14
   4 -18   4    0.53    0.14
   5  17  -4    0.53    0.16
   4  17  -4    2.51    0.24
  -4 -17   4    2.96    0.21
   3  17  -4    1.39    0.19
  -3 -17   4    1.65    0.16
   2  17  -4    1.62    0.20
  -2 -17   4    1.52    0.16
   1  17  -4    3.66    0.28
  -1 -17   4    3.52    0.23
   0  17  -4    0.34    0.13
   0 -17   4    0.23    0.11
  -1  17  -4    3.73    0.29
   1 -17   4    3.87    0.24
  -2  17  -4    1.71    0.20
   2 -17   4    1.85    0.18
  -3  17  -4    1.24    0.18
   3 -17   4    1.34    0.16
   4 -17   4    3.15    0.24
   5 -17   4    0.67    0.15
   6  16  -4    1.64    0.20
   5  16  -4    0.98    0.17
  -5 -16   4    1.20    0.15
   4  16  -4    2.41    0.23
  -4 -16   4    2.10    0.18
   3  16  -4    0.35    0.13
  -3 -16   4    0.32    0.11
   2  16  -4    4.99    0.33
  -2 -16   4    5.92    0.29
   1  16  -4    0.74    0.15
  -1 -16   4    1.20    0.14
   0  16  -4    4.13    0.29
   0 -16   4    4.28    0.25
  -1  16  -4    0.92    0.16
   1 -16   4    1.03    0.14
  -2  16  -4    5.82    0.34
   2 -16   4    5.55    0.30
  -3  16  -4    0.26    0.13
   3 -16   4    0.52    0.13
  -4  16  -4    1.75    0.20
   4 -16   4    2.45    0.20
   5 -16   4    1.08    0.16
   6 -16   4    1.54    0.18
  -7  16  -4    1.38    0.26
   8  15  -4    0.47    0.15
   7  15  -4    0.98    0.17
  -7 -15   4    0.75    0.15
   6  15  -4    0.89    0.16
  -6 -15   4    0.51    0.13
   5  15  -4    0.30    0.12
  -5 -15   4    0.26    0.11
   4  15  -4    5.54    0.33
  -4 -15   4    5.61    0.29
   3  15  -4    1.29    0.17
  -3 -15   4    1.26    0.14
   2  15  -4    5.43    0.33
  -2 -15   4    5.55    0.28
   1  15  -4    0.68    0.14
  -1 -15   4    0.48    0.11
   0  15  -4    1.77    0.19
   0 -15   4    1.98    0.16
  -1  15  -4    0.48    0.13
   1 -15   4    0.65    0.11
  -2  15  -4    5.23    0.32
   2 -15   4    5.26    0.28
  -3  15  -4    1.53    0.18
   3 -15   4    1.36    0.16
  -4  15  -4    5.02    0.31
   4 -15   4    4.94    0.28
  -5  15  -4    0.11    0.16
   5 -15   4    0.20    0.12
  -6  15  -4    0.90    0.22
   6 -15   4    0.81    0.15
  -7  15  -4    0.81    0.22
   7 -15   4    0.69    0.16
  -8  15  -4    0.58    0.22
   9  14  -4    0.31    0.14
   8  14  -4   -0.06    0.12
  -8 -14   4   -0.15    0.13
   7  14  -4    0.67    0.14
  -7 -14   4    0.54    0.15
   6  14  -4   -0.06    0.11
  -6 -14   4    0.01    0.11
   5  14  -4    1.44    0.17
  -5 -14   4    1.31    0.15
   4  14  -4    0.29    0.11
  -4 -14   4    0.37    0.11
   3  14  -4    0.32    0.11
  -3 -14   4    0.51    0.11
   2  14  -4    0.29    0.11
  -2 -14   4    0.34    0.09
   1  14  -4    0.73    0.13
  -1 -14   4    0.79    0.11
   0  14  -4    2.04    0.19
   0 -14   4    2.53    0.17
  -1  14  -4    0.74    0.14
   1 -14   4    0.80    0.11
  -2  14  -4    0.22    0.11
   2 -14   4    0.15    0.09
  -3  14  -4    0.37    0.12
   3 -14   4    0.37    0.11
  -4  14  -4    0.43    0.12
  -4  14  -4    0.25    0.14
   4 -14   4    0.22    0.11
  -5  14  -4    1.59    0.18
  -5  14  -4    1.76    0.23
   5 -14   4    1.49    0.16
  -6  14  -4   -0.14    0.15
   6 -14   4   -0.13    0.10
  -7  14  -4    0.46    0.21
   7 -14   4    0.60    0.14
  -8  14  -4    0.22    0.19
   8 -14   4    0.14    0.13
  -9  14  -4    0.34    0.21
  10  13  -4    0.04    0.12
   9  13  -4   -0.06    0.11
  -9 -13   4   -0.17    0.14
   8  13  -4    0.00    0.11
  -8 -13   4   -0.38    0.12
   7  13  -4    0.13    0.11
  -7 -13   4   -0.14    0.12
   6  13  -4    0.00    0.10
  -6 -13   4    0.03    0.12
   5  13  -4    0.57    0.12
  -5 -13   4    0.81    0.13
   4  13  -4    0.40    0.11
  -4 -13   4    0.18    0.10
   3  13  -4    2.41    0.20
  -3 -13   4    2.26    0.18
   2  13  -4    1.42    0.16
  -2 -13   4    1.46    0.13
   1  13  -4    0.21    0.10
  -1 -13   4    0.53    0.10
   0  13  -4   -0.09    0.09
   0 -13   4   -0.16    0.07
  -1  13  -4    0.43    0.11
   1 -13   4    0.33    0.09
  -2  13  -4    1.69    0.17
   2 -13   4    1.62    0.14
  -3  13  -4    1.83    0.18
  -3  13  -4    1.80    0.20
   3 -13   4    1.97    0.16
  -4  13  -4    0.18    0.10
  -4  13  -4    0.48    0.15
   4 -13   4    0.21    0.10
  -5  13  -4    0.87    0.14
  -5  13  -4    0.53    0.17
   5 -13   4    0.81    0.12
  -6  13  -4    0.03    0.16
   6 -13   4   -0.05    0.10
  -7  13  -4   -0.02    0.17
   7 -13   4    0.21    0.11
  -8  13  -4   -0.23    0.16
   8 -13   4    0.00    0.12
  -9  13  -4    0.02    0.20
   9 -13   4    0.21    0.13
 -10 -12   4   -0.16    0.14
   9  12  -4    0.33    0.13
  -9 -12   4   -0.03    0.14
   8  12  -4    0.78    0.14
  -8 -12   4    0.55    0.15
   7  12  -4    4.28    0.27
  -7 -12   4    3.97    0.27
   6  12  -4    0.36    0.11
  -6 -12   4    0.03    0.11
   5  12  -4    1.60    0.17
  -5 -12   4    1.42    0.16
   4  12  -4    2.74    0.21
  -4 -12   4    2.05    0.17
   3  12  -4    7.22    0.36
  -3 -12   4    6.60    0.32
   2  12  -4    1.80    0.17
  -2 -12   4    1.70    0.14
   1  12  -4    1.62    0.16
  -1 -12   4    1.44    0.13
   0 -12   4    0.87    0.11
  -1  12  -4    2.20    0.19
   1 -12   4    1.82    0.15
  -2  12  -4    1.39    0.16
  -2  12  -4    1.67    0.17
   2 -12   4    1.65    0.14
  -3  12  -4    7.28    0.41
  -3  12  -4    6.71    0.36
   3 -12   4    7.01    0.32
  -4  12  -4    2.61    0.24
  -4  12  -4    2.62    0.22
   4 -12   4    2.29    0.17
  -5  12  -4    1.58    0.17
  -5  12  -4    1.53    0.20
   5 -12   4    1.59    0.14
  -6  12  -4    0.27    0.16
  -6  12  -4    0.37    0.12
   6 -12   4    0.42    0.11
  -7  12  -4    4.50    0.36
   7 -12   4    4.69    0.26
  -8  12  -4    1.07    0.23
   8 -12   4    0.67    0.14
  -9  12  -4    0.19    0.20
   9 -12   4    0.16    0.12
 -10  12  -4   -0.07    0.18
  10 -12   4    0.05    0.11
 -11 -11   4    0.21    0.15
 -10 -11   4    0.50    0.15
   9  11  -4    2.35    0.21
  -9 -11   4    2.27    0.21
   8  11  -4    0.26    0.11
  -8 -11   4    0.24    0.13
   7  11  -4    2.35    0.20
  -7 -11   4    2.19    0.19
   6  11  -4    0.41    0.11
  -6 -11   4    0.41    0.12
   5  11  -4    0.38    0.11
  -5 -11   4    0.29    0.11
   4  11  -4    5.09    0.28
  -4 -11   4    4.82    0.27
   3  11  -4    1.60    0.16
  -3 -11   4    1.72    0.15
   2  11  -4    0.18    0.09
  -2 -11   4    0.20    0.09
   1  11  -4    0.54    0.11
  -1 -11   4    0.58    0.09
   0  11  -4    0.08    0.09
   0 -11   4    0.36    0.09
  -1  11  -4    0.53    0.11
  -1  11  -4    0.72    0.12
   1 -11   4    0.47    0.09
  -2  11  -4    0.29    0.12
  -2  11  -4    0.25    0.10
   2 -11   4    0.22    0.08
  -3  11  -4    1.46    0.18
  -3  11  -4    1.56    0.16
   3 -11   4    2.03    0.15
  -4  11  -4    5.31    0.30
  -4  11  -4    5.50    0.34
   4 -11   4    5.13    0.26
  -5  11  -4    0.35    0.15
  -5  11  -4    0.40    0.11
   5 -11   4    0.56    0.11
  -6  11  -4    0.31    0.11
  -6  11  -4    0.34    0.16
   6 -11   4    0.50    0.11
  -7  11  -4    2.42    0.27
   7 -11   4    2.58    0.20
  -8  11  -4    0.23    0.17
   8 -11   4    0.12    0.11
  -9  11  -4    1.79    0.26
   9 -11   4    1.84    0.18
 -10  11  -4    0.77    0.22
  10 -11   4    0.77    0.14
 -11 -10   4    0.31    0.15
 -10 -10   4    1.27    0.18
   9  10  -4    1.59    0.17
  -9 -10   4    1.48    0.18
   8  10  -4    4.33    0.26
  -8 -10   4    4.34    0.27
   7  10  -4    2.31    0.19
  -7 -10   4    1.86    0.18
   6  10  -4   14.66    0.62
  -6 -10   4   15.27    0.60
   5  10  -4    3.70    0.23
  -5 -10   4    3.53    0.23
   4  10  -4   10.82    0.48
  -4 -10   4   10.94    0.45
   3  10  -4   12.74    0.54
  -3 -10   4   12.50    0.51
   2  10  -4   25.14    0.98
  -2 -10   4   24.76    0.91
   1  10  -4   23.26    0.95
  -1 -10   4   25.17    0.88
   0  10  -4   17.86    0.73
   0  10  -4   18.61    0.74
   0 -10   4   17.00    0.66
  -1  10  -4   25.72    1.01
  -1  10  -4   26.04    1.06
   1 -10   4   25.56    0.93
  -2  10  -4   24.64    0.97
  -2  10  -4   24.84    1.03
   2 -10   4   24.55    0.90
  -3  10  -4   12.69    0.55
  -3  10  -4   12.26    0.59
   3 -10   4   12.95    0.50
  -4  10  -4   10.51    0.48
  -4  10  -4   10.39    0.52
   4 -10   4   11.02    0.43
  -5  10  -4    4.00    0.31
  -5  10  -4    3.79    0.25
   5 -10   4    3.45    0.21
  -6  10  -4   14.37    0.72
  -6  10  -4   15.07    0.63
   6 -10   4   15.38    0.59
  -7  10  -4    1.71    0.23
   7 -10   4    2.18    0.17
  -8  10  -4    4.07    0.35
   8 -10   4    4.71    0.26
  -9  10  -4    1.32    0.24
   9 -10   4    1.80    0.17
 -10  10  -4    1.19    0.24
  10 -10   4    1.47    0.17
 -11  10  -4    0.47    0.23
  11 -10   4    0.64    0.14
 -12  -9   4    0.71    0.17
 -11  -9   4    1.92    0.20
 -10  -9   4    2.30    0.21
   9   9  -4    1.13    0.14
  -9  -9   4    1.01    0.15
   8   9  -4    0.97    0.13
  -8  -9   4    1.25    0.15
   7   9  -4    2.67    0.20
  -7  -9   4    2.59    0.20
   6   9  -4    0.89    0.12
  -6  -9   4    0.88    0.13
   5   9  -4    8.63    0.39
  -5  -9   4    8.47    0.38
   4   9  -4   34.84    1.32
  -4  -9   4   34.88    1.26
   3   9  -4   21.47    0.84
  -3  -9   4   21.24    0.79
  -2  -9   4   58.45    2.05
   0   9  -4   16.00    0.61
   0   9  -4   13.03    0.61
   0  -9   4   15.37    0.55
  -1   9  -4   39.51    1.52
  -1   9  -4   40.52    1.61
   1  -9   4   41.26    1.43
  -2   9  -4   58.51    2.20
  -2   9  -4   59.77    2.34
   2  -9   4   60.06    2.08
  -3   9  -4   21.06    0.87
  -3   9  -4   21.64    0.81
   3  -9   4   18.02    0.74
  -4   9  -4   34.08    1.32
  -4   9  -4   34.56    1.43
   4  -9   4   35.14    1.24
  -5   9  -4    8.68    0.40
  -5   9  -4    8.75    0.47
   5  -9   4    8.57    0.36
  -6   9  -4    0.92    0.12
  -6   9  -4    0.48    0.16
   6  -9   4    0.86    0.11
  -7   9  -4    2.34    0.21
  -7   9  -4    2.21    0.25
   7  -9   4    2.51    0.18
  -8   9  -4    1.35    0.21
   8  -9   4    1.03    0.13
  -9   9  -4    0.69    0.20
   9  -9   4    0.99    0.13
 -10   9  -4    2.13    0.29
  10  -9   4    2.31    0.20
 -11   9  -4    1.30    0.25
  11  -9   4    1.53    0.18
 -12  -8   4    0.25    0.15
 -11  -8   4    0.27    0.13
 -10  -8   4    1.46    0.17
   9   8  -4    0.90    0.12
  -9  -8   4    0.90    0.14
   8   8  -4    3.44    0.22
  -8  -8   4    3.55    0.23
   7   8  -4    2.19    0.18
  -7  -8   4    2.26    0.18
   6   8  -4    0.18    0.08
   5   8  -4    4.45    0.24
  -5  -8   4    4.62    0.25
   4   8  -4   11.55    0.49
  -4  -8   4   11.87    0.47
   3   8  -4    3.44    0.21
  -3  -8   4    3.66    0.21
   2   8  -4    7.77    0.35
  -2  -8   4    7.71    0.32
   1   8  -4    0.00    0.05
   1   8  -4    0.01    0.02
  -1  -8   4    0.02    0.06
   0   8  -4   31.38    1.18
   0  -8   4   30.72    1.10
  -1   8  -4   -0.04    0.06
  -1   8  -4   -0.03    0.07
   1  -8   4    0.00    0.06
  -2   8  -4    7.39    0.37
  -2   8  -4    7.47    0.35
  -3   8  -4    3.61    0.21
  -3   8  -4    3.35    0.24
  -4   8  -4   10.76    0.48
  -4   8  -4   11.99    0.55
  -5   8  -4    4.41    0.31
  -5   8  -4    4.27    0.25
   5  -8   4    4.17    0.21
  -6   8  -4    0.20    0.14
  -6   8  -4    0.03    0.08
   6  -8   4    0.16    0.08
  -7   8  -4    2.33    0.19
  -7   8  -4    2.30    0.25
   7  -8   4    2.40    0.18
  -8   8  -4    3.23    0.30
   8  -8   4    3.72    0.22
  -9   8  -4    0.93    0.20
   9  -8   4    0.84    0.13
 -10   8  -4    1.49    0.24
  10  -8   4    1.03    0.14
 -11   8  -4    0.17    0.19
 -12   8  -4    0.01    0.20
 -12  -7   4    0.00    0.13
 -11  -7   4    0.50    0.14
 -10  -7   4    0.45    0.11
  -9  -7   4    1.92    0.17
   8   7  -4    4.39    0.25
  -8  -7   4    4.71    0.26
   7   7  -4    0.82    0.11
  -7  -7   4    0.79    0.11
   6   7  -4   20.10    0.79
  -6  -7   4   20.68    0.76
   5   7  -4    1.72    0.14
  -5  -7   4    1.84    0.15
   4   7  -4    9.29    0.40
  -4  -7   4    9.42    0.38
   3   7  -4    5.07    0.25
  -3  -7   4    5.34    0.25
   2   7  -4   32.27    1.22
  -2  -7   4   32.65    1.16
   1   7  -4   12.92    0.52
   1   7  -4   12.13    0.52
  -1  -7   4   13.42    0.49
   0   7  -4    5.81    0.28
   0   7  -4    5.74    0.27
   0  -7   4    5.73    0.24
  -1   7  -4   12.87    0.54
  -1   7  -4   13.38    0.52
   1  -7   4   12.06    0.47
  -2   7  -4   31.96    1.27
  -2   7  -4   31.38    1.19
  -3   7  -4    4.62    0.24
  -3   7  -4    4.70    0.27
  -4   7  -4    9.86    0.47
  -4   7  -4    9.43    0.42
  -5   7  -4    1.66    0.14
  -5   7  -4    1.51    0.18
   5  -7   4    1.63    0.12
  -6   7  -4   19.88    0.80
  -6   7  -4   20.17    0.90
   6  -7   4   20.77    0.75
  -7   7  -4    0.86    0.12
  -7   7  -4    0.54    0.16
   7  -7   4    0.60    0.10
  -8   7  -4    4.01    0.33
   8  -7   4    4.39    0.23
  -9   7  -4    2.12    0.25
   9  -7   4    2.06    0.17
 -10   7  -4    0.39    0.18
  10  -7   4    0.45    0.11
 -11   7  -4    0.27    0.18
 -12   7  -4    0.24    0.19
 -12  -6   4   -0.09    0.12
 -11  -6   4    0.42    0.13
 -10  -6   4    0.28    0.11
  -9  -6   4    0.49    0.12
   8   6  -4    0.26    0.08
  -8  -6   4    0.28    0.10
   7   6  -4    1.52    0.13
  -7  -6   4    1.33    0.13
   6   6  -4    2.07    0.15
  -6  -6   4    2.09    0.16
   5   6  -4    1.39    0.12
  -5  -6   4    1.42    0.12
   4   6  -4   12.22    0.50
  -4  -6   4   12.33    0.47
   3   6  -4   19.96    0.78
  -3  -6   4   20.49    0.74
   2   6  -4   11.70    0.48
  -2  -6   4   11.74    0.45
   1   6  -4    2.48    0.16
  -1  -6   4    2.99    0.15
   0   6  -4    3.96    0.21
   0  -6   4    4.82    0.19
  -1   6  -4    2.82    0.17
  -2   6  -4   11.01    0.46
   2  -6   4   11.42    0.42
  -3   6  -4   20.00    0.78
   3  -6   4   20.35    0.73
  -4   6  -4   12.25    0.51
   4  -6   4   12.21    0.46
  -5   6  -4    1.34    0.13
   5  -6   4    1.43    0.11
  -6   6  -4    1.83    0.15
  -6   6  -4    1.82    0.20
   6  -6   4    1.84    0.14
  -7   6  -4    1.45    0.14
  -7   6  -4    1.24    0.18
   7  -6   4    1.47    0.12
  -8   6  -4    0.28    0.09
  -8   6  -4    0.09    0.14
   8  -6   4    0.24    0.08
  -9   6  -4    0.59    0.18
   9  -6   4    0.80    0.11
 -10   6  -4    0.11    0.17
  10  -6   4    0.32    0.10
 -11   6  -4    0.44    0.19
 -12   6  -4   -0.02    0.19
 -13  -5   4    1.36    0.20
 -12  -5   4   -0.04    0.12
 -11  -5   4    0.30    0.13
 -10  -5   4    1.14    0.15
  -9  -5   4   -0.05    0.09
   8   5  -4    5.08    0.25
  -8  -5   4    4.80    0.26
   7   5  -4    1.71    0.13
  -7  -5   4    1.45    0.14
   6   5  -4   11.94    0.48
  -6  -5   4   11.89    0.47
  -5  -5   4    0.54    0.08
   4   5  -4    4.93    0.22
  -4  -5   4    4.47    0.21
   3   5  -4    2.45    0.15
  -3  -5   4    2.54    0.14
   2   5  -4    3.19    0.18
  -2  -5   4    3.44    0.16
   1   5  -4   24.06    0.91
   0  -5   4   12.86    0.47
  -1   5  -4   24.03    0.91
   1  -5   4   24.09    0.85
  -2   5  -4    2.77    0.17
   2  -5   4    3.25    0.14
  -3   5  -4    2.38    0.16
   3  -5   4    2.47    0.12
  -4   5  -4    4.49    0.23
   4  -5   4    4.54    0.20
  -5   5  -4    0.24    0.07
   5  -5   4    0.21    0.06
  -6   5  -4   11.76    0.49
   6  -5   4   11.82    0.46
  -7   5  -4    1.21    0.13
  -7   5  -4    1.06    0.17
   7  -5   4    1.38    0.12
  -8   5  -4    4.05    0.32
  -8   5  -4    4.64    0.26
   8  -5   4    4.32    0.23
  -9   5  -4   -0.06    0.14
   9  -5   4   -0.02    0.08
 -10   5  -4    1.07    0.21
 -11   5  -4    0.15    0.17
 -12   5  -4    0.09    0.18
 -13   5  -4    1.11    0.24
 -13  -4   4    0.18    0.14
 -12  -4   4   -0.05    0.12
 -11  -4   4    0.87    0.15
 -10  -4   4    3.87    0.25
  -9  -4   4    0.24    0.09
   8   4  -4    2.45    0.16
  -8  -4   4    2.55    0.19
   7   4  -4    7.01    0.30
  -7  -4   4    6.60    0.31
   6   4  -4    6.57    0.27
  -6  -4   4    6.16    0.28
  -6  -4   4    6.00    0.27
   5   4  -4    0.97    0.08
  -5  -4   4    1.04    0.10
  -5  -4   4    0.91    0.07
   4   4  -4   14.42    0.56
  -4  -4   4   14.38    0.55
  -4  -4   4   14.97    0.57
   3   4  -4    4.32    0.20
  -3  -4   4    3.58    0.18
  -3  -4   4    4.04    0.17
   2   4  -4   13.57    0.53
  -2  -4   4   13.44    0.53
   1   4  -4    4.18    0.20
  -1  -4   4    4.09    0.19
   0  -4   4    0.03    0.04
   0  -4   4    0.04    0.05
  -1   4  -4    4.18    0.20
   1  -4   4    4.14    0.17
   1  -4   4    3.99    0.21
  -2   4  -4   13.84    0.54
   2  -4   4   13.77    0.50
  -3   4  -4    3.83    0.20
   3  -4   4    3.96    0.17
  -4   4  -4   14.57    0.57
   4  -4   4   14.01    0.52
  -5   4  -4    0.89    0.10
   5  -4   4    1.09    0.09
  -6   4  -4    6.07    0.29
   6  -4   4    5.89    0.26
  -7   4  -4    6.53    0.32
   7  -4   4    6.78    0.29
  -8   4  -4    2.30    0.24
  -8   4  -4    2.39    0.19
   8  -4   4    2.54    0.16
  -9   4  -4    0.19    0.15
   9  -4   4    0.14    0.08
 -10   4  -4    3.63    0.34
 -11   4  -4    1.20    0.23
 -12   4  -4    0.14    0.19
 -13   4  -4   -0.20    0.17
 -13  -3   4    0.34    0.14
 -12  -3   4    0.29    0.13
 -11  -3   4    0.32    0.11
 -10  -3   4    0.60    0.13
  -9  -3   4    2.59    0.20
  -8  -3   4    3.29    0.20
   7   3  -4   11.43    0.44
  -7  -3   4   10.98    0.47
  -7  -3   4   10.83    0.45
   6   3  -4   10.91    0.43
  -6  -3   4   10.83    0.46
  -6  -3   4   11.15    0.43
   5   3  -4   18.25    0.68
  -5  -3   4   17.31    0.71
  -5  -3   4   18.32    0.66
   4   3  -4   15.02    0.54
  -4  -3   4   13.34    0.52
  -3  -3   4   25.20    0.98
  -2  -3   4   78.68    3.02
   1   3  -4   60.50    2.19
   0  -3   4   16.08    0.64
   1  -3   4  129.09    4.96
  -2   3  -4   80.02    2.86
   2  -3   4   77.89    3.06
  -3   3  -4   25.13    0.93
   3  -3   4   24.49    0.87
  -4   3  -4   20.48    0.77
   4  -3   4   19.90    0.72
  -5   3  -4   17.51    0.68
   5  -3   4   17.55    0.64
  -6   3  -4   10.51    0.44
   6  -3   4   10.27    0.40
  -7   3  -4   11.01    0.47
   7  -3   4   11.04    0.43
  -8   3  -4    3.17    0.21
   8  -3   4    2.84    0.17
  -9   3  -4    2.24    0.20
  -9   3  -4    1.89    0.23
 -10   3  -4    0.25    0.17
 -11   3  -4    0.17    0.17
 -12   3  -4    0.00    0.18
 -13   3  -4    0.14    0.20
 -13  -2   4    0.16    0.13
 -12  -2   4    1.39    0.18
 -11  -2   4   -0.04    0.09
 -10  -2   4    1.23    0.14
  -9  -2   4    1.01    0.13
  -8  -2   4    0.03    0.09
  -8  -2   4    0.08    0.08
   7   2  -4   12.72    0.49
  -7  -2   4   12.83    0.55
  -7  -2   4   12.47    0.50
   6   2  -4    2.19    0.12
   5   2  -4    0.74    0.06
   4   2  -4   68.43    2.45
  -4  -2   4   67.68    2.62
   3   2  -4   50.65    1.81
  -3  -2   4   49.35    1.92
  -3  -2   4   49.73    1.73
   2   2  -4   92.46    3.32
  -2  -2   4   92.48    3.54
   1   2  -4   26.10    0.96
  -1  -2   4   26.04    0.91
  -1  -2   4   26.11    1.02
   0   2  -4   84.23    2.97
   0  -2   4   82.93    2.83
   0  -2   4   80.12    3.17
   1  -2   4   25.10    0.99
   1  -2   4   25.01    0.87
  -2   2  -4   88.82    3.17
   2  -2   4   89.93    3.40
   2  -2   4   85.54    3.02
   3  -2   4   33.46    1.33
  -4   2  -4   68.73    2.47
   4  -2   4   67.60    2.35
  -5   2  -4    2.21    0.16
   5  -2   4    2.26    0.12
  -6   2  -4    3.29    0.19
   6  -2   4    3.12    0.16
  -7   2  -4   12.36    0.51
   7  -2   4   12.17    0.47
  -8   2  -4    0.21    0.08
  -9   2  -4    1.24    0.13
 -10   2  -4    1.15    0.19
 -11   2  -4    0.28    0.17
 -12   2  -4    0.89    0.22
 -13   2  -4   -0.04    0.19
 -13  -1   4    0.67    0.16
 -12  -1   4    0.57    0.14
 -11  -1   4    0.17    0.12
 -10  -1   4    2.11    0.18
  -9  -1   4    4.90    0.30
  -9  -1   4    4.73    0.26
  -8  -1   4    6.61    0.31
  -8  -1   4    6.18    0.34
  -7  -1   4    3.49    0.19
   6   1  -4    6.16    0.24
  -6  -1   4    5.69    0.29
   5   1  -4    1.11    0.07
  -5  -1   4    0.82    0.08
  -5  -1   4    0.90    0.09
   4   1  -4   46.20    1.65
  -4  -1   4   45.73    1.77
  -4  -1   4   45.18    1.60
   3   1  -4   56.07    1.99
  -3  -1   4   54.59    2.13
  -3  -1   4   55.24    1.92
   2   1  -4   36.88    1.36
  -2  -1   4   37.81    1.44
   1   1  -4   85.88    3.04
  -1  -1   4   83.55    3.25
  -1  -1   4   84.67    2.91
   0   1  -4   37.91    1.35
   0  -1   4   37.25    1.28
   0  -1   4   36.05    1.44
   1  -1   4   81.65    3.08
   1  -1   4   78.25    2.74
  -2   1  -4   29.86    1.22
   2  -1   4   36.81    1.16
  -3   1  -4   51.33    1.85
   3  -1   4   50.73    1.76
  -4   1  -4   45.45    1.60
   4  -1   4   42.00    1.52
   4  -1   4   44.07    1.74
  -5   1  -4    0.94    0.09
   5  -1   4    0.98    0.08
  -6   1  -4    5.94    0.27
   6  -1   4    5.70    0.24
  -7   1  -4    5.19    0.26
  -8   1  -4    5.83    0.30
  -9   1  -4    4.22    0.25
 -10   1  -4    1.91    0.23
 -11   1  -4    0.42    0.17
 -12   1  -4    0.41    0.19
 -13   1  -4    0.07    0.19
 -13   0   4    0.28    0.14
 -12   0   4   -0.13    0.11
 -11   0   4    0.37    0.11
 -10   0   4   -0.03    0.08
 -10   0   4    0.08    0.11
  -9   0   4    0.82    0.12
  -9   0   4    0.76    0.14
  -8   0   4    1.56    0.16
  -7   0   4    0.46    0.10
   6   0  -4    6.18    0.24
  -6   0   4    6.11    0.30
   5   0  -4    0.95    0.06
  -5   0   4    0.80    0.09
   4   0  -4   24.63    0.88
  -4   0   4   24.39    0.87
  -4   0   4   24.14    0.97
   3   0  -4   21.59    0.76
  -3   0   4   20.39    0.74
  -3   0   4   20.61    0.82
   2   0  -4   19.54    0.72
  -2   0   4   19.46    0.77
  -2   0   4   19.63    0.69
   1   0  -4   16.43    0.59
  -1   0   4   15.29    0.62
  -1   0   4   15.62    0.56
   0   0  -4    2.24    0.12
   0   0   4    2.40    0.13
   0   0   4    2.31    0.10
  -1   0  -4   15.38    0.53
   1   0   4   11.87    0.57
   1   0   4   15.05    0.49
  -3   0  -4   20.48    0.76
   3   0   4   20.64    0.71
   3   0   4   19.97    0.83
  -4   0  -4   24.48    0.90
   4   0   4   23.82    0.98
  -5   0  -4    0.75    0.08
   5   0   4    0.71    0.11
   5   0   4    0.94    0.08
  -6   0  -4    5.56    0.26
  -7   0  -4    0.39    0.08
  -8   0  -4    1.86    0.17
  -9   0  -4    0.71    0.10
 -10   0  -4   -0.05    0.08
 -11   0  -4    0.18    0.15
 -12   0  -4   -0.05    0.15
 -13   1   4    0.24    0.12
 -12   1   4    0.22    0.13
 -11   1   4    0.31    0.15
 -11   1   4    0.06    0.10
 -10   1   4    2.43    0.23
  -9   1   4    4.61    0.31
  -8   1   4    6.48    0.36
  -7   1   4    6.00    0.33
  -6   1   4    6.14    0.31
  -5   1   4    0.80    0.10
  -4   1   4   47.26    1.85
   3  -1  -4   56.01    1.99
  -3   1   4   54.96    2.15
   2  -1  -4   39.26    1.39
  -2   1   4   37.73    1.50
  -2   1   4   38.67    1.34
   1  -1  -4   85.42    3.03
  -1   1   4   83.25    3.25
  -1   1   4   85.20    2.90
   0  -1  -4   36.18    1.27
   0   1   4   37.65    1.21
   0   1   4   31.58    1.36
   1   1   4   81.72    2.81
   1   1   4   82.10    2.94
   3   1   4   53.87    2.13
   3   1   4   55.67    1.87
   3   1   4   53.95    1.98
   4   1   4   44.95    1.65
   4   1   4   44.93    1.79
   4   1   4   45.89    1.56
   5   1   4    0.72    0.11
   5   1   4    0.90    0.09
   6   1   4    5.67    0.26
   6   1   4    5.70    0.32
   7   1   4    5.49    0.27
  -9  -1  -4    4.60    0.26
 -10  -1  -4    1.91    0.16
 -11  -1  -4    0.20    0.15
 -12  -1  -4    0.30    0.18
 -13   2   4    0.03    0.12
 -11   2   4   -0.02    0.14
 -10   2   4    1.58    0.20
  -9   2   4    1.14    0.17
  -8   2   4    0.00    0.11
  -7   2   4   12.99    0.59
  -6   2   4    3.12    0.22
  -5   2   4    2.19    0.18
  -4   2   4   73.84    2.86
  -3   2   4   50.61    1.97
   2  -2  -4   94.51    3.37
  -2   2   4   94.18    3.63
  -1   2   4   18.80    0.74
   0   2   4   82.65    3.00
   0   2   4   84.56    2.86
   1   2   4   20.33    0.91
   1   2   4   26.19    0.86
   3   2   4   50.49    1.81
   3   2   4   49.22    1.95
   4   2   4   68.93    2.48
   4   2   4   68.22    2.67
   5   2   4    2.41    0.18
   5   2   4    2.15    0.14
   6   2   4    3.34    0.19
   6   2   4    3.33    0.23
   7   2   4   12.10    0.50
   8   2   4    0.11    0.08
   9   2   4    0.93    0.12
 -11  -2  -4    0.30    0.16
 -12   3   4    0.18    0.17
 -11   3   4    0.22    0.16
 -10   3   4    0.54    0.16
  -9   3   4    2.75    0.26
  -8   3   4    3.19    0.25
  -7   3   4   12.25    0.57
  -6   3   4   11.78    0.54
  -5   3   4   19.48    0.82
  -4   3   4   21.28    0.87
  -3   3   4   25.57    1.02
  -2   3   4   78.91    2.77
  -2   3   4   75.87    2.99
   0   3   4   16.90    0.62
   1   3   4  135.27    4.84
   2   3   4   81.35    2.93
   3   3   4   21.03    0.85
   3   3   4   24.66    0.92
   4   3   4   20.50    0.84
   4   3   4   20.36    0.77
   5   3   4   17.75    0.68
   5   3   4   17.72    0.75
   6   3   4   11.06    0.50
   6   3   4   10.48    0.44
   7   3   4   11.24    0.47
   8   3   4    2.93    0.20
   9   3   4    2.25    0.18
  10   3   4    0.67    0.12
 -13   4   4    0.12    0.19
 -12   4   4    0.42    0.19
 -11   4   4    0.98    0.20
 -10   4   4    4.38    0.34
  -9   4   4    0.37    0.14
  -8   4   4    2.70    0.24
  -7   4   4    6.89    0.38
  -6   4   4    6.62    0.35
  -5   4   4    0.93    0.12
  -4   4   4   15.69    0.66
  -3   4   4    4.34    0.16
  -3   4   4    4.07    0.22
  -2   4   4   14.17    0.52
  -1   4   4    4.63    0.22
  -1   4   4    4.65    0.19
   0   4   4    0.06    0.04
   0   4   4    0.06    0.03
   1   4   4    2.77    0.15
   2   4   4   13.21    0.56
   2   4   4   14.09    0.52
  -3  -4  -4    4.18    0.16
   3   4   4    4.28    0.22
  -4  -4  -4   14.49    0.52
   4   4   4   14.58    0.62
   4   4   4   14.79    0.57
  -5  -4  -4    0.94    0.07
   5   4   4    1.02    0.12
   5   4   4    0.85    0.09
  -6  -4  -4    6.44    0.26
   6   4   4    6.41    0.34
   6   4   4    6.52    0.30
  -7  -4  -4    6.86    0.28
   7   4   4    6.73    0.32
   7   4   4    6.70    0.37
  -8  -4  -4    2.43    0.16
   8   4   4    2.43    0.18
  -9  -4  -4    0.19    0.08
   9   4   4    0.09    0.09
  10   4   4    3.67    0.24
  11   4   4    0.89    0.14
 -13   5   4    1.73    0.27
 -12   5   4    0.26    0.18
 -11   5   4    0.07    0.17
 -10   5   4    1.10    0.20
  -9   5   4    0.06    0.14
  -8   5   4    5.07    0.34
  -7   5   4    1.57    0.18
  -6   5   4   12.40    0.57
  -5   5   4    0.21    0.09
  -4   5   4    5.25    0.28
  -3   5   4    2.66    0.11
   2  -5  -4    3.32    0.14
  -2   5   4    3.46    0.14
  -2   5   4    3.02    0.18
   1  -5  -4   25.56    0.88
  -1   5   4   25.04    0.93
  -1   5   4   25.47    1.01
   0  -5  -4   32.17    1.08
   0   5   4   31.11    1.15
   0   5   4   31.00    1.24
  -1  -5  -4   25.22    0.87
   1   5   4   25.72    0.93
   1   5   4   24.74    1.00
  -2  -5  -4    3.45    0.13
   2   5   4    3.51    0.17
   2   5   4    3.36    0.18
  -3  -5  -4    2.36    0.10
   3   5   4    2.54    0.16
   3   5   4    1.73    0.12
  -4  -5  -4    4.74    0.19
   4   5   4    4.89    0.23
   4   5   4    4.70    0.26
  -5  -5  -4    0.31    0.05
   5   5   4    0.31    0.07
   5   5   4    0.29    0.10
  -6  -5  -4   11.90    0.45
   6   5   4   11.98    0.49
   6   5   4   12.17    0.55
  -7  -5  -4    1.47    0.12
   7   5   4    1.42    0.16
   7   5   4    1.38    0.13
  -8  -5  -4    4.77    0.23
   8   5   4    4.74    0.26
   9   5   4   -0.18    0.08
  10   5   4    1.13    0.15
  11   5   4    0.23    0.11
 -13   6   4   -0.05    0.19
 -12   6   4    0.35    0.20
 -11   6   4    0.32    0.18
 -10   6   4    0.51    0.17
  -9   6   4    0.70    0.17
  -8   6   4    0.19    0.14
  -7   6   4    1.21    0.17
  -6   6   4    1.81    0.19
  -5   6   4    0.15    0.05
   4  -6  -4   12.53    0.47
  -4   6   4   12.52    0.46
   3  -6  -4   21.27    0.75
  -3   6   4   21.21    0.86
  -3   6   4   20.37    0.76
   2  -6  -4   12.14    0.43
  -2   6   4   11.76    0.51
  -2   6   4   11.63    0.45
   1  -6  -4    2.81    0.12
  -1   6   4    2.85    0.14
  -1   6   4    2.76    0.16
   0  -6  -4    8.41    0.31
   0   6   4    8.65    0.34
   0   6   4    8.71    0.37
  -1  -6  -4    2.85    0.11
   1   6   4    2.89    0.15
   1   6   4    3.05    0.16
  -2  -6  -4   12.42    0.42
   2   6   4   11.71    0.50
   2   6   4   11.91    0.47
  -3  -6  -4   20.37    0.72
   3   6   4   20.60    0.84
   3   6   4   21.09    0.79
  -4  -6  -4   12.35    0.45
   4   6   4   12.79    0.54
  -5  -6  -4    1.35    0.09
   5   6   4    1.68    0.15
   5   6   4    1.50    0.12
  -6  -6  -4    2.08    0.13
   6   6   4    2.31    0.16
   6   6   4    2.18    0.21
  -7  -6  -4    1.31    0.10
   7   6   4    1.91    0.18
   7   6   4    1.08    0.12
   8   6   4    0.16    0.09
   9   6   4    0.46    0.11
  10   6   4    0.35    0.11
  11   6   4    0.48    0.13
 -12   7   4    0.27    0.19
 -11   7   4    0.30    0.19
 -10   7   4    0.54    0.18
  -9   7   4    2.33    0.25
  -8   7   4    4.68    0.34
  -7   7   4    0.90    0.17
  -6   7   4   21.74    0.94
  -5   7   4    0.89    0.12
   4  -7  -4   10.39    0.39
  -4   7   4    9.61    0.37
   3  -7  -4    5.56    0.23
  -3   7   4    5.58    0.29
  -3   7   4    5.32    0.22
   2  -7  -4   33.66    1.16
  -2   7   4   32.81    1.21
  -2   7   4   33.19    1.33
   1  -7  -4   13.79    0.49
  -1   7   4   13.94    0.53
  -1   7   4   13.46    0.58
   0  -7  -4    5.92    0.23
   0   7   4    6.22    0.26
   0   7   4    5.90    0.28
  -1  -7  -4   13.73    0.48
   1   7   4   13.42    0.57
   1   7   4   14.10    0.53
  -2  -7  -4   33.41    1.14
   2   7   4   33.35    1.23
   2   7   4   32.61    1.31
  -3  -7  -4    5.29    0.21
   3   7   4    5.52    0.27
   3   7   4    5.39    0.25
  -4  -7  -4    9.57    0.36
   4   7   4    9.78    0.44
  -5  -7  -4    1.96    0.12
   5   7   4    1.76    0.15
   5   7   4    1.76    0.16
   6   7   4   20.34    0.80
   6   7   4   20.46    0.86
   7   7   4    0.76    0.11
   8   7   4    3.46    0.22
   9   7   4    2.08    0.19
  10   7   4    0.54    0.12
  11   7   4    0.34    0.12
 -12   8   4    0.07    0.19
 -11   8   4    0.40    0.19
 -10   8   4    1.18    0.21
  -9   8   4    1.00    0.20
  -8   8   4    3.50    0.30
  -7   8   4    2.66    0.25
  -6   8   4    0.21    0.13
   5  -8  -4    4.65    0.23
  -5   8   4    4.77    0.30
   4  -8  -4   11.98    0.47
  -4   8   4   13.12    0.58
   3  -8  -4    3.59    0.17
  -3   8   4    3.68    0.24
  -3   8   4    3.73    0.17
   2  -8  -4    7.90    0.31
  -2   8   4    8.04    0.32
  -2   8   4    8.14    0.38
   1  -8  -4    0.05    0.04
  -1   8   4    0.15    0.07
  -1   8   4    0.03    0.04
   0  -8  -4   31.29    1.09
   0   8   4   31.28    1.25
   0   8   4   31.80    1.16
  -1  -8  -4    0.07    0.03
   1   8   4    0.04    0.05
   1   8   4    0.02    0.05
  -2  -8  -4    7.68    0.28
   2   8   4    7.29    0.34
   2   8   4    7.49    0.32
  -3  -8  -4    3.77    0.15
   3   8   4    3.56    0.22
   3   8   4    3.38    0.19
   4   8   4    4.60    0.23
   5   8   4    3.86    0.26
   5   8   4    4.44    0.24
   6   8   4    0.09    0.08
   7   8   4    2.03    0.18
   8   8   4    3.41    0.22
   9   8   4    0.81    0.13
  10   8   4    1.42    0.16
  11   8   4   -0.02    0.11
 -11   9   4    2.04    0.27
 -10   9   4    2.68    0.29
  -9   9   4    1.04    0.20
  -8   9   4    1.17    0.20
  -7   9   4    2.75    0.26
   6  -9  -4    0.92    0.11
  -6   9   4    0.91    0.16
   5  -9  -4    9.22    0.38
  -5   9   4    9.28    0.47
   4  -9  -4   36.81    1.32
  -4   9   4   38.09    1.52
   3  -9  -4   22.40    0.80
  -3   9   4   21.85    0.93
  -3   9   4   22.39    0.83
   2  -9  -4   61.86    2.16
  -2   9   4   63.00    2.45
  -2   9   4   62.26    2.26
   1  -9  -4   41.66    1.48
  -1   9   4   42.90    1.56
  -1   9   4   42.84    1.68
   0  -9  -4   16.22    0.60
   0   9   4   16.84    0.70
   0   9   4   17.18    0.65
  -1  -9  -4   41.73    1.46
   1   9   4   42.74    1.56
   1   9   4   42.22    1.66
  -2  -9  -4   62.16    2.11
   2   9   4   61.11    2.25
   2   9   4   60.99    2.39
   3   9   4   22.22    0.85
   3   9   4   22.05    0.91
   4   9   4   35.30    1.34
   4   9   4   36.06    1.43
   5   9   4    9.08    0.41
   6   9   4    0.87    0.12
   7   9   4    2.43    0.19
   8   9   4    1.09    0.14
   9   9   4    0.77    0.14
  10   9   4    2.61    0.23
  11   9   4    1.86    0.20
  12   9   4    0.45    0.15
 -11  10   4    0.70    0.23
 -10  10   4    1.69    0.25
  -9  10   4    1.73    0.24
  -8  10   4    4.61    0.34
  -7  10   4    2.11    0.23
   6 -10  -4   15.66    0.60
  -6  10   4   15.49    0.73
   5 -10  -4    3.96    0.21
  -5  10   4    3.82    0.28
   4 -10  -4   11.18    0.44
  -4  10   4   11.46    0.54
   3 -10  -4   13.27    0.50
  -3  10   4   13.13    0.60
  -3  10   4   13.21    0.52
   2 -10  -4   26.00    0.93
  -2  10   4   25.99    1.08
  -2  10   4   26.63    0.98
   1 -10  -4   27.49    0.99
  -1  10   4   27.95    1.14
  -1  10   4   28.82    1.05
   0 -10  -4   18.76    0.67
   0  10   4   18.93    0.73
   0  10   4   18.79    0.78
  -1 -10  -4   27.61    0.97
   1  10   4   27.34    1.11
   1  10   4   27.81    1.05
   2  10   4   26.35    0.99
   2  10   4   25.54    1.04
   3  10   4   13.28    0.56
   3  10   4   12.26    0.53
   4  10   4   11.50    0.49
   5  10   4    3.96    0.24
   6  10   4   15.83    0.66
   7  10   4    2.13    0.19
   8  10   4    4.64    0.28
   9  10   4    1.76    0.18
  10  10   4    1.55    0.19
  11  10   4    0.54    0.15
 -10  11   4    1.04    0.23
  -9  11   4    2.18    0.26
  -8  11   4    0.25    0.18
  -7  11   4    2.35    0.25
   6 -11  -4    0.42    0.10
  -6  11   4    0.69    0.17
   5 -11  -4    0.40    0.09
  -5  11   4    0.26    0.13
   4 -11  -4    5.51    0.26
  -4  11   4    5.14    0.33
   3 -11  -4    2.29    0.15
  -3  11   4    2.25    0.22
  -3  11   4    1.89    0.15
   2 -11  -4    0.18    0.07
  -2  11   4    0.14    0.11
  -2  11   4    0.20    0.07
   1 -11  -4    0.58    0.08
  -1  11   4    0.75    0.12
  -1  11   4    0.81    0.10
   0 -11  -4    0.39    0.06
   0  11   4    0.37    0.08
   0  11   4    0.36    0.10
   1  11   4    0.66    0.10
   1  11   4    0.50    0.09
   2  11   4    0.14    0.08
   2  11   4    0.22    0.08
   3  11   4    2.07    0.17
   4  11   4    5.14    0.28
   5  11   4    0.23    0.10
   6  11   4    0.48    0.11
   7  11   4    2.50    0.21
   8  11   4    0.11    0.11
   9  11   4    2.19    0.21
  10  11   4    1.00    0.17
  11  11   4    0.32    0.14
 -10  12   4   -0.07    0.19
  -9  12   4    0.35    0.19
  -8  12   4    0.68    0.19
   7 -12  -4    4.90    0.26
  -7  12   4    4.90    0.36
   6 -12  -4    0.47    0.11
  -6  12   4    0.41    0.16
   5 -12  -4    1.82    0.15
  -5  12   4    1.56    0.20
   4 -12  -4    2.87    0.17
  -4  12   4    2.46    0.24
   3 -12  -4    7.54    0.32
  -3  12   4    7.23    0.40
   2 -12  -4    1.70    0.13
  -2  12   4    1.77    0.18
  -2  12   4    1.56    0.13
   1 -12  -4    1.89    0.13
  -1  12   4    1.78    0.16
  -1  12   4    2.37    0.19
   0  12   4    0.65    0.10
   0  12   4    0.89    0.12
   1  12   4    1.91    0.18
   1  12   4    1.60    0.14
   2  12   4    1.50    0.14
   2  12   4    1.76    0.15
   3  12   4    7.48    0.36
   4  12   4    2.93    0.21
   5  12   4    1.48    0.16
   6  12   4    0.56    0.12
   7  12   4    4.44    0.28
   8  12   4    0.73    0.15
   9  12   4    0.23    0.13
  10  12   4    0.05    0.13
  -9  13   4    0.41    0.21
  -8  13   4   -0.07    0.16
   7 -13  -4    0.12    0.10
  -7  13   4    0.11    0.16
   6 -13  -4    0.06    0.10
  -6  13   4    0.01    0.15
   5 -13  -4    0.71    0.11
  -5  13   4    0.89    0.18
   4 -13  -4    0.33    0.09
  -4  13   4    0.32    0.14
   3 -13  -4    2.12    0.15
  -3  13   4    2.31    0.22
  -2  13   4    1.63    0.14
  -2  13   4    1.76    0.18
  -1  13   4    0.50    0.12
  -1  13   4    0.57    0.10
   0  13   4    0.01    0.08
   0  13   4    0.06    0.09
   1  13   4    0.36    0.10
   1  13   4    0.53    0.11
   2  13   4    1.64    0.15
   3  13   4    2.20    0.19
   4  13   4    0.45    0.11
   5  13   4    0.68    0.13
   6  13   4    0.05    0.11
   7  13   4    0.02    0.11
   8  13   4   -0.12    0.12
   9  13   4    0.19    0.13
  -8  14   4   -0.19    0.16
   7 -14  -4    0.91    0.14
  -7  14   4    0.74    0.20
   6 -14  -4   -0.10    0.09
  -6  14   4   -0.13    0.15
   5 -14  -4    1.56    0.15
  -5  14   4    1.63    0.21
   4 -14  -4    0.22    0.09
  -4  14   4    0.17    0.15
  -3  14   4    0.51    0.14
  -2  14   4    0.37    0.13
  -2  14   4    0.30    0.10
  -1  14   4    0.84    0.12
  -1  14   4    0.91    0.14
   0  14   4    2.24    0.19
   0  14   4    2.72    0.21
   1  14   4    0.90    0.13
   2  14   4    0.33    0.11
   3  14   4    0.64    0.13
   4  14   4    0.24    0.11
   5  14   4    1.48    0.17
   6  14   4   -0.13    0.11
   7  14   4    0.69    0.15
   8  14   4    0.13    0.13
   7 -15  -4    0.71    0.14
  -7  15   4    0.58    0.20
   6 -15  -4    0.67    0.13
  -6  15   4    0.83    0.20
  -5  15   4    0.32    0.16
  -4  15   4    5.65    0.38
  -3  15   4    1.63    0.21
  -2  15   4    6.26    0.37
  -1  15   4    0.74    0.13
   0  15   4    2.26    0.20
   1  15   4    0.64    0.13
   2  15   4    5.72    0.32
   3  15   4    1.33    0.17
   4  15   4    5.15    0.31
   5  15   4    0.08    0.12
   6  15   4    0.77    0.16
   7  15   4    0.43    0.15
  -7  16   4    1.24    0.24
  -6  16   4    1.80    0.26
  -5  16   4    0.96    0.21
  -4  16   4    2.09    0.24
  -3  16   4    0.40    0.17
  -1  16   4    1.10    0.15
   0  16   4    5.13    0.30
   1  16   4    1.02    0.15
   2  16   4    6.20    0.35
   3  16   4    0.33    0.13
   4  16   4    1.78    0.20
   5  16   4    0.93    0.17
   6  16   4    1.63    0.21
  -6  17   4    1.50    0.24
  -5  17   4    0.79    0.21
  -4  17   4    3.48    0.33
   0  17   4    0.09    0.12
   1  17   4    3.52    0.27
   2  17   4    1.73    0.20
   3  17   4    1.62    0.20
   4  17   4    3.15    0.28
   5  17   4    0.26    0.15
   0  18   4    0.22    0.15
   1  18   4    3.18    0.27
   2  18   4    0.78    0.17
   3  18   4    0.21    0.14
   1  19   4    0.20    0.14
  -4 -18   5    0.46    0.13
  -3 -18   5    0.71    0.14
   2  18  -5    2.23    0.24
  -2 -18   5    2.47    0.21
   1  18  -5    1.67    0.21
  -1 -18   5    1.35    0.17
   0  18  -5    2.26    0.24
   0 -18   5    2.64    0.22
  -1  18  -5    1.12    0.19
   1 -18   5    1.17    0.16
  -2  18  -5    2.02    0.22
   2 -18   5    2.15    0.20
  -3  18  -5    0.45    0.15
   3 -18   5    0.85    0.15
  -5 -17   5    2.44    0.21
   4  17  -5    1.02    0.18
  -4 -17   5    0.96    0.15
   3  17  -5    2.60    0.25
  -3 -17   5    2.88    0.22
   2  17  -5    0.09    0.13
  -2 -17   5    0.17    0.11
   1  17  -5    0.92    0.17
  -1 -17   5    1.11    0.15
   0  17  -5    0.04    0.12
   0 -17   5    0.06    0.11
  -1  17  -5    0.75    0.16
   1 -17   5    1.05    0.15
  -2  17  -5    0.18    0.13
   2 -17   5    0.24    0.12
  -3  17  -5    2.91    0.26
   3 -17   5    2.34    0.21
  -4  17  -5    0.95    0.17
   4 -17   5    0.77    0.15
   5 -17   5    2.22    0.21
  -7 -16   5    0.51    0.15
   6  16  -5    0.45    0.15
  -6 -16   5    0.56    0.14
   5  16  -5    1.82    0.20
  -5 -16   5    1.73    0.18
   4  16  -5    0.93    0.17
  -4 -16   5    0.98    0.14
   3  16  -5    0.15    0.12
  -3 -16   5    0.32    0.11
   2  16  -5   -0.06    0.12
  -2 -16   5    0.24    0.11
   1  16  -5    2.42    0.23
  -1 -16   5    2.51    0.19
   0  16  -5    1.21    0.18
   0 -16   5    1.36    0.15
  -1  16  -5    2.85    0.25
   1 -16   5    2.28    0.19
  -2  16  -5    0.01    0.11
   2 -16   5    0.04    0.11
  -3  16  -5    0.01    0.12
   3 -16   5    0.16    0.12
  -4  16  -5    1.14    0.18
   4 -16   5    0.91    0.15
   5 -16   5    1.75    0.19
   6 -16   5    0.48    0.15
  -7  16  -5    0.00    0.19
   8  15  -5    1.48    0.20
  -8 -15   5    1.28    0.19
   7  15  -5    0.22    0.14
  -7 -15   5    0.30    0.14
   6  15  -5    1.37    0.18
  -6 -15   5    1.13    0.16
   5  15  -5   -0.16    0.10
  -5 -15   5   -0.10    0.11
   4  15  -5    0.56    0.14
  -4 -15   5    0.91    0.13
   3  15  -5    2.28    0.22
  -3 -15   5    2.69    0.20
   2  15  -5    1.45    0.18
  -2 -15   5    1.61    0.15
   1  15  -5    1.11    0.17
  -1 -15   5    1.74    0.15
   0  15  -5    0.27    0.12
   0 -15   5    0.22    0.10
  -1  15  -5    1.62    0.19
   1 -15   5    1.75    0.16
  -2  15  -5    1.63    0.19
   2 -15   5    1.65    0.16
  -3  15  -5    2.16    0.21
   3 -15   5    2.13    0.19
  -4  15  -5    0.65    0.15
   4 -15   5    0.64    0.13
  -5  15  -5   -0.08    0.11
   5 -15   5   -0.13    0.11
  -6  15  -5    1.85    0.26
   6 -15   5    1.67    0.18
  -7  15  -5    0.35    0.20
   7 -15   5    0.30    0.13
  -8  15  -5    1.63    0.28
   9  14  -5    0.42    0.15
  -9 -14   5    0.25    0.16
   8  14  -5    0.17    0.13
  -8 -14   5    0.04    0.14
   7  14  -5   -0.01    0.11
  -7 -14   5   -0.28    0.13
   6  14  -5    0.09    0.11
  -6 -14   5    0.00    0.12
   5  14  -5    0.05    0.11
  -5 -14   5    0.17    0.11
   4  14  -5    0.71    0.14
  -4 -14   5    0.48    0.12
   3  14  -5    0.47    0.13
  -3 -14   5    0.69    0.12
   2  14  -5    1.64    0.18
  -2 -14   5    2.03    0.17
   1  14  -5    0.24    0.11
  -1 -14   5    0.15    0.09
   0  14  -5    1.62    0.18
   0 -14   5    1.41    0.14
  -1  14  -5    0.29    0.12
   1 -14   5    0.19    0.09
  -2  14  -5    1.48    0.17
   2 -14   5    1.99    0.17
  -3  14  -5    0.44    0.13
   3 -14   5    0.50    0.11
  -4  14  -5    0.69    0.14
   4 -14   5    0.67    0.12
  -5  14  -5    0.32    0.12
  -5  14  -5    0.21    0.16
   5 -14   5    0.18    0.10
  -6  14  -5    0.05    0.17
   6 -14   5    0.11    0.11
  -7  14  -5   -0.22    0.17
   7 -14   5   -0.14    0.11
  -8  14  -5    0.06    0.19
   8 -14   5   -0.02    0.12
 -10 -13   5   -0.05    0.16
   9  13  -5   -0.04    0.12
  -9 -13   5   -0.25    0.14
   8  13  -5    0.02    0.11
  -8 -13   5    0.15    0.15
   7  13  -5    0.39    0.13
  -7 -13   5    0.34    0.14
   6  13  -5    0.00    0.10
  -6 -13   5   -0.20    0.11
   5  13  -5    0.89    0.14
  -5 -13   5    0.85    0.14
   4  13  -5   -0.05    0.09
  -4 -13   5    0.18    0.10
   3  13  -5    0.81    0.14
  -3 -13   5    0.77    0.11
   2  13  -5    0.34    0.11
  -2 -13   5    0.38    0.10
   1  13  -5    1.22    0.15
  -1 -13   5    1.18    0.12
   0  13  -5    1.23    0.15
   0 -13   5    1.35    0.13
  -1  13  -5    1.07    0.15
   1 -13   5    1.56    0.14
  -2  13  -5    0.26    0.11
   2 -13   5    0.48    0.10
  -3  13  -5    0.64    0.13
  -3  13  -5    0.86    0.16
   3 -13   5    0.79    0.12
  -4  13  -5    0.11    0.11
  -4  13  -5    0.11    0.14
   4 -13   5    0.10    0.09
  -5  13  -5    1.09    0.20
  -5  13  -5    1.14    0.17
   5 -13   5    1.19    0.14
  -6  13  -5   -0.05    0.16
   6 -13   5   -0.18    0.09
  -7  13  -5    0.46    0.19
   7 -13   5    0.66    0.13
  -8  13  -5    0.10    0.19
   8 -13   5    0.21    0.13
  -9  13  -5    0.34    0.20
   9 -13   5    0.05    0.13
 -10 -12   5    0.46    0.17
   9  12  -5    0.95    0.16
  -9 -12   5    0.85    0.17
   8  12  -5    0.41    0.13
  -8 -12   5    0.41    0.15
   7  12  -5    1.15    0.15
  -7 -12   5    0.89    0.16
   6  12  -5    0.77    0.13
  -6 -12   5    0.43    0.13
   5  12  -5    0.19    0.10
  -5 -12   5   -0.11    0.11
   4  12  -5    1.90    0.18
  -4 -12   5    1.79    0.16
   3  12  -5    0.76    0.12
  -3 -12   5    0.72    0.12
   2  12  -5    4.49    0.27
  -2 -12   5    4.42    0.24
   1  12  -5    6.92    0.35
  -1 -12   5    6.51    0.30
   0  12  -5    7.29    0.37
   0 -12   5    7.03    0.32
  -1  12  -5    7.34    0.38
   1 -12   5    7.32    0.33
  -2  12  -5    3.98    0.27
  -2  12  -5    4.32    0.29
   2 -12   5    4.46    0.23
  -3  12  -5    0.75    0.13
  -3  12  -5    0.76    0.15
   3 -12   5    0.67    0.10
  -4  12  -5    1.82    0.21
  -4  12  -5    2.16    0.20
   4 -12   5    1.92    0.17
  -5  12  -5    0.03    0.10
  -5  12  -5    0.03    0.14
   5 -12   5    0.06    0.09
  -6  12  -5    0.61    0.17
  -6  12  -5    0.74    0.14
   6 -12   5    0.59    0.12
  -7  12  -5    1.23    0.21
   7 -12   5    1.08    0.15
  -8  12  -5    0.40    0.20
   8 -12   5    0.47    0.13
  -9  12  -5    1.07    0.26
   9 -12   5    1.16    0.16
 -11 -11   5   -0.29    0.14
 -10 -11   5    0.38    0.15
   9  11  -5    0.01    0.11
  -9 -11   5    0.00    0.13
   8  11  -5    1.11    0.15
  -8 -11   5    1.13    0.17
   7  11  -5    3.12    0.23
  -7 -11   5    2.64    0.23
   6  11  -5    4.24    0.26
  -6 -11   5    3.84    0.26
   5  11  -5    4.12    0.25
  -5 -11   5    3.88    0.25
   4  11  -5    2.23    0.20
  -4 -11   5    2.39    0.18
   3  11  -5    2.96    0.21
  -3 -11   5    2.83    0.20
   2  11  -5    1.29    0.15
  -2 -11   5    1.24    0.13
   1  11  -5    4.58    0.27
  -1 -11   5    4.38    0.23
   0  11  -5    3.50    0.25
   0 -11   5    3.93    0.20
  -1  11  -5    4.16    0.27
  -1  11  -5    4.22    0.27
   1 -11   5    4.65    0.23
  -2  11  -5    1.51    0.16
  -2  11  -5    1.28    0.16
   2 -11   5    1.37    0.13
  -3  11  -5    3.06    0.24
  -3  11  -5    3.27    0.26
   3 -11   5    3.31    0.19
  -4  11  -5    1.97    0.21
  -4  11  -5    2.00    0.18
   4 -11   5    1.97    0.17
  -5  11  -5    4.36    0.28
  -5  11  -5    4.26    0.33
   5 -11   5    4.29    0.23
  -6  11  -5    3.96    0.33
  -6  11  -5    4.33    0.28
   6 -11   5    4.04    0.24
  -7  11  -5    2.71    0.29
   7 -11   5    2.96    0.20
  -8  11  -5    1.10    0.22
   8 -11   5    1.36    0.16
  -9  11  -5   -0.07    0.17
   9 -11   5    0.15    0.11
 -10  11  -5    0.32    0.20
  10 -11   5    0.20    0.13
 -11 -10   5   -0.12    0.13
 -10 -10   5    0.48    0.15
   9  10  -5    0.19    0.11
  -9 -10   5    0.19    0.13
   8  10  -5    0.75    0.13
  -8 -10   5    0.67    0.14
   7  10  -5    1.02    0.14
  -7 -10   5    0.78    0.14
   6  10  -5    2.26    0.19
  -6 -10   5    1.91    0.18
   5  10  -5    2.36    0.18
  -5 -10   5    1.62    0.16
   4  10  -5   13.74    0.58
  -4 -10   5   13.21    0.54
   3  10  -5    2.73    0.20
  -3 -10   5    2.72    0.20
   2  10  -5   13.98    0.61
  -2 -10   5   14.78    0.56
   1  10  -5   51.38    1.94
  -1 -10   5   52.65    1.83
   0  10  -5    2.97    0.23
   0 -10   5    2.89    0.19
  -1  10  -5   52.90    1.94
  -1  10  -5   52.11    2.05
   1 -10   5   50.66    1.82
  -2  10  -5   13.90    0.63
  -2  10  -5   13.65    0.59
   2 -10   5   13.99    0.54
  -3  10  -5    2.33    0.22
  -3  10  -5    2.31    0.21
   3 -10   5    2.28    0.17
  -4  10  -5   13.21    0.59
  -4  10  -5   13.66    0.65
   4 -10   5   14.00    0.54
  -5  10  -5    1.73    0.21
  -5  10  -5    2.12    0.19
   5 -10   5    2.06    0.15
  -6  10  -5    2.39    0.22
  -6  10  -5    2.04    0.24
   6 -10   5    2.29    0.18
  -7  10  -5    1.10    0.15
  -7  10  -5    0.80    0.19
   7 -10   5    0.97    0.13
  -8  10  -5    0.52    0.19
   8 -10   5    0.83    0.13
  -9  10  -5    0.07    0.17
   9 -10   5    0.06    0.11
 -10  10  -5    0.44    0.20
  10 -10   5    0.56    0.14
 -11  10  -5    0.01    0.19
  11 -10   5    0.15    0.13
 -11  -9   5    0.33    0.15
 -10  -9   5    0.30    0.13
   9   9  -5    5.92    0.32
  -9  -9   5    6.08    0.33
   8   9  -5    3.71    0.23
  -8  -9   5    3.31    0.24
   7   9  -5    4.61    0.26
  -7  -9   5    4.32    0.27
   6   9  -5   10.43    0.46
  -6  -9   5   10.69    0.45
   5   9  -5   10.58    0.47
  -5  -9   5   10.48    0.45
   4   9  -5    9.12    0.42
  -4  -9   5    9.55    0.41
   3   9  -5   56.30    2.06
  -3  -9   5   54.54    1.95
   2   9  -5   12.09    0.53
  -2  -9   5   12.38    0.48
  -1  -9   5   62.95    2.20
   0   9  -5   20.15    0.94
   0   9  -5   26.76    0.99
   0  -9   5   25.63    0.88
  -1   9  -5   63.64    2.49
  -1   9  -5   63.56    2.35
  -2   9  -5   12.18    0.57
  -2   9  -5   13.05    0.55
  -3   9  -5   55.37    2.16
  -3   9  -5   54.64    2.02
   3  -9   5   52.46    1.90
  -4   9  -5    8.89    0.42
  -4   9  -5    9.39    0.48
   4  -9   5    8.80    0.37
  -5   9  -5   10.43    0.47
  -5   9  -5   10.80    0.54
   5  -9   5   10.06    0.42
  -6   9  -5   10.87    0.55
  -6   9  -5    9.87    0.47
   6  -9   5   10.47    0.43
  -7   9  -5    4.64    0.28
  -7   9  -5    4.42    0.35
   7  -9   5    4.39    0.24
  -8   9  -5    2.96    0.30
   8  -9   5    3.25    0.21
  -9   9  -5    5.70    0.43
   9  -9   5    5.92    0.30
 -10   9  -5    0.25    0.20
  10  -9   5    0.27    0.12
 -11   9  -5    0.31    0.21
  11  -9   5    0.35    0.13
 -12  -8   5    0.15    0.14
 -11  -8   5    0.24    0.14
 -10  -8   5    1.83    0.19
  -9  -8   5    0.87    0.14
   8   8  -5    1.40    0.14
  -8  -8   5    1.43    0.15
   7   8  -5    1.36    0.13
  -7  -8   5    1.25    0.13
   6   8  -5    0.74    0.11
  -6  -8   5    0.74    0.11
   5   8  -5    8.29    0.37
  -5  -8   5    7.97    0.36
   4   8  -5    5.49    0.29
  -4  -8   5    6.02    0.28
   3   8  -5   13.77    0.57
  -3  -8   5   13.50    0.53
   2   8  -5    2.43    0.18
  -2  -8   5    2.74    0.17
   1   8  -5    8.40    0.36
  -1  -8   5    8.24    0.34
   0   8  -5    1.22    0.11
   0  -8   5    1.46    0.10
  -1   8  -5    8.03    0.38
  -1   8  -5    8.16    0.38
  -2   8  -5    2.67    0.19
  -2   8  -5    2.15    0.20
  -3   8  -5   13.26    0.56
  -3   8  -5   13.13    0.60
  -4   8  -5    5.43    0.29
  -4   8  -5    5.38    0.33
   4  -8   5    5.32    0.25
  -5   8  -5    7.80    0.38
  -5   8  -5    8.39    0.44
   5  -8   5    7.77    0.33
  -6   8  -5    0.68    0.16
  -6   8  -5    0.52    0.11
   6  -8   5    0.68    0.10
  -7   8  -5    1.38    0.21
  -7   8  -5    1.09    0.14
   7  -8   5    1.23    0.12
  -8   8  -5    1.53    0.22
   8  -8   5    1.42    0.14
  -9   8  -5    0.62    0.19
   9  -8   5    0.64    0.12
 -10   8  -5    1.38    0.24
  10  -8   5    1.48    0.15
 -11   8  -5    0.24    0.19
  11  -8   5    0.23    0.12
 -12  -7   5    0.13    0.14
 -11  -7   5    0.83    0.16
 -10  -7   5    0.67    0.14
  -9  -7   5    0.82    0.13
   8   7  -5    1.63    0.14
  -8  -7   5    1.61    0.16
   7   7  -5    5.94    0.30
  -7  -7   5    6.51    0.31
   6   7  -5    0.81    0.10
  -6  -7   5    0.87    0.11
   5   7  -5    6.77    0.31
  -5  -7   5    6.39    0.30
   4   7  -5   11.50    0.48
  -4  -7   5   11.34    0.45
   3   7  -5    3.54    0.21
  -3  -7   5    4.19    0.21
   2   7  -5    5.72    0.25
   2   7  -5    5.89    0.28
  -2  -7   5    6.01    0.26
   1   7  -5   10.26    0.43
  -1  -7   5    9.78    0.39
   0   7  -5    0.26    0.05
   1  -7   5    6.29    0.26
  -2   7  -5    5.76    0.28
   2  -7   5    5.22    0.23
  -3   7  -5    3.76    0.22
   3  -7   5    3.59    0.18
  -4   7  -5   10.59    0.47
   4  -7   5   11.40    0.43
  -5   7  -5    7.10    0.34
   5  -7   5    6.71    0.30
  -6   7  -5    0.55    0.15
  -6   7  -5    0.85    0.12
   6  -7   5    0.90    0.10
  -7   7  -5    5.74    0.38
  -7   7  -5    6.02    0.32
   7  -7   5    6.15    0.28
  -8   7  -5    1.76    0.23
  -8   7  -5    1.72    0.17
   8  -7   5    1.48    0.14
  -9   7  -5    0.68    0.19
   9  -7   5    0.88    0.12
 -10   7  -5    0.85    0.21
  10  -7   5    0.89    0.12
 -11   7  -5    0.52    0.20
 -12   7  -5   -0.12    0.17
 -12  -6   5    0.62    0.15
 -11  -6   5    0.55    0.14
 -10  -6   5    0.03    0.10
  -9  -6   5    1.52    0.15
   8   6  -5    0.25    0.08
  -8  -6   5    0.31    0.09
   7   6  -5    3.46    0.20
  -7  -6   5    3.30    0.21
   6   6  -5    3.97    0.21
  -6  -6   5    3.42    0.21
   5   6  -5    3.61    0.20
  -5  -6   5    3.39    0.20
   4   6  -5    2.05    0.15
  -4  -6   5    2.17    0.15
   3   6  -5    4.46    0.23
  -3  -6   5    4.67    0.22
   2   6  -5    1.11    0.11
  -2  -6   5    1.26    0.10
   1   6  -5    8.82    0.38
   0   6  -5    2.31    0.14
  -1   6  -5    9.14    0.38
   1  -6   5    8.45    0.34
  -2   6  -5    0.97    0.10
   2  -6   5    1.19    0.10
  -3   6  -5    4.39    0.23
   3  -6   5    4.29    0.20
  -4   6  -5    1.98    0.16
   4  -6   5    1.98    0.13
  -5   6  -5    3.22    0.21
   5  -6   5    3.46    0.17
  -6   6  -5    3.40    0.22
   6  -6   5    3.59    0.18
  -7   6  -5    3.05    0.22
  -7   6  -5    2.83    0.27
   7  -6   5    3.23    0.18
  -8   6  -5    0.30    0.10
  -8   6  -5    0.16    0.15
   8  -6   5    0.38    0.09
  -9   6  -5    1.09    0.21
   9  -6   5    1.58    0.14
 -10   6  -5    0.21    0.18
  10  -6   5    0.16    0.10
 -11   6  -5    0.74    0.21
 -12   6  -5    0.09    0.20
 -12  -5   5    1.22    0.18
 -11  -5   5    0.50    0.14
 -10  -5   5    1.91    0.19
  -9  -5   5    0.46    0.11
  -8  -5   5    0.18    0.09
   7   5  -5    5.07    0.24
  -7  -5   5    4.72    0.26
   6   5  -5    2.56    0.15
  -6  -5   5    2.09    0.15
   5   5  -5   13.55    0.53
  -5  -5   5   13.17    0.52
   4   5  -5   15.94    0.62
  -4  -5   5   15.82    0.60
  -3  -5   5    6.66    0.28
   2   5  -5    1.01    0.10
  -2  -5   5    1.07    0.08
   1   5  -5    7.66    0.33
  -1  -5   5    7.26    0.30
  -1  -5   5    7.30    0.32
   0   5  -5    4.61    0.23
   0  -5   5    4.62    0.23
   0  -5   5    4.84    0.21
  -1   5  -5    6.78    0.32
   1  -5   5    7.41    0.28
  -2   5  -5    0.90    0.10
   2  -5   5    1.00    0.08
  -3   5  -5   12.64    0.52
   3  -5   5   12.63    0.47
  -4   5  -5   15.59    0.62
   4  -5   5   15.44    0.57
  -5   5  -5   13.09    0.54
   5  -5   5   12.80    0.49
  -6   5  -5    2.39    0.19
   6  -5   5    2.51    0.15
  -7   5  -5    4.43    0.26
   7  -5   5    4.85    0.22
  -8   5  -5    0.20    0.09
  -8   5  -5    0.09    0.13
   8  -5   5    0.14    0.08
  -9   5  -5    0.29    0.16
   9  -5   5    0.34    0.09
 -10   5  -5    1.87    0.25
  10  -5   5    1.96    0.17
 -11   5  -5    0.50    0.20
 -12   5  -5    0.99    0.23
 -12  -4   5    0.30    0.14
 -11  -4   5    0.23    0.12
 -10  -4   5   -0.05    0.09
  -9  -4   5    4.80    0.26
  -8  -4   5    0.09    0.08
   7   4  -5    4.87    0.23
  -7  -4   5    4.97    0.26
   6   4  -5    0.95    0.09
  -6  -4   5    0.65    0.10
   5   4  -5    4.25    0.20
  -5  -4   5    3.97    0.18
   4   4  -5   45.43    1.66
  -4  -4   5   44.98    1.74
   3   4  -5    7.74    0.33
  -3  -4   5    7.80    0.32
   2   4  -5  105.96    3.75
  -2  -4   5  104.26    3.58
  -2  -4   5  101.81    3.99
   1   4  -5   26.12    0.99
  -1  -4   5   26.42    0.93
  -1  -4   5   26.34    1.03
   0   4  -5   67.19    2.43
   0  -4   5   67.75    2.31
   0  -4   5   65.43    2.58
   1  -4   5   25.96    1.03
   1  -4   5   25.38    0.90
  -2   4  -5  105.95    3.78
   2  -4   5  104.67    4.05
   2  -4   5  103.43    3.60
  -3   4  -5    7.90    0.35
   3  -4   5    7.90    0.30
  -4   4  -5   46.47    1.65
   4  -4   5   42.64    1.55
  -5   4  -5    3.81    0.22
   5  -4   5    3.84    0.18
  -6   4  -5    0.64    0.10
   6  -4   5    0.65    0.08
  -7   4  -5    4.42    0.26
   7  -4   5    4.79    0.22
  -8   4  -5    0.17    0.09
   8  -4   5   -0.02    0.07
  -9   4  -5    4.19    0.33
  -9   4  -5    4.57    0.28
   9  -4   5    4.30    0.23
 -10   4  -5    0.28    0.16
 -11   4  -5    0.52    0.19
 -12   4  -5    0.23    0.20
 -13   4  -5    0.83    0.23
 -13  -3   5    0.75    0.15
 -12  -3   5    0.89    0.16
 -11  -3   5    1.49    0.17
 -10  -3   5    4.95    0.29
  -9  -3   5    3.84    0.23
  -8  -3   5    0.55    0.11
   7   3  -5    4.08    0.20
  -7  -3   5    4.29    0.23
   6   3  -5   10.89    0.43
  -6  -3   5   10.84    0.45
   5   3  -5   13.42    0.52
  -5  -3   5   13.24    0.54
   4   3  -5    5.20    0.22
  -4  -3   5    5.07    0.21
  -4  -3   5    4.49    0.21
   3   3  -5   81.29    3.11
  -3  -3   5   88.81    3.31
  -3  -3   5   88.62    2.98
  -2  -3   5   27.60    1.09
  -2  -3   5   28.28    0.99
   1   3  -5   94.41    3.71
  -1  -3   5  106.95    3.95
  -1  -3   5  107.28    3.54
   0   3  -5  148.09    5.00
   0  -3   5  122.61    4.76
   0  -3   5  146.62    5.34
   1  -3   5   90.42    3.40
   1  -3   5  108.14    3.83
  -2   3  -5   28.82    1.05
   2  -3   5   27.42    1.13
   2  -3   5   28.09    0.98
  -3   3  -5   90.93    3.23
   3  -3   5   85.43    3.07
   3  -3   5   91.71    3.47
  -4   3  -5    4.98    0.24
   4  -3   5    4.65    0.20
  -5   3  -5   13.58    0.54
   5  -3   5   13.06    0.49
  -6   3  -5   10.49    0.45
   6  -3   5   10.74    0.41
  -7   3  -5    3.81    0.24
   7  -3   5    4.07    0.20
  -8   3  -5    0.42    0.10
   8  -3   5    0.37    0.08
  -9   3  -5    3.88    0.26
 -10   3  -5    4.33    0.35
 -11   3  -5    1.63    0.25
 -12   3  -5    0.66    0.23
 -13   3  -5    0.78    0.24
 -13  -2   5    1.17    0.18
 -12  -2   5    0.15    0.13
 -11  -2   5    0.55    0.13
 -10  -2   5    0.02    0.10
  -9  -2   5    5.05    0.28
  -8  -2   5    1.34    0.14
  -7  -2   5   10.12    0.44
  -7  -2   5   10.20    0.42
   6   2  -5    7.99    0.36
  -6  -2   5   10.85    0.41
  -5  -2   5    7.12    0.29
  -5  -2   5    6.74    0.30
  -4  -2   5    6.14    0.26
  -4  -2   5    6.49    0.27
   3   2  -5   13.77    0.59
  -3  -2   5   16.62    0.62
  -3  -2   5   16.52    0.57
   2   2  -5    1.86    0.12
  -2  -2   5    2.39    0.12
  -2  -2   5    2.46    0.12
   1   2  -5   18.86    0.71
   0  -2   5    3.94    0.18
   0  -2   5    2.98    0.14
   1  -2   5   32.90    1.21
   1  -2   5   28.25    1.06
  -2   2  -5    2.07    0.13
   2  -2   5    2.27    0.15
  -3   2  -5   16.82    0.62
   3  -2   5   15.19    0.57
   3  -2   5   16.20    0.68
  -4   2  -5    6.66    0.30
   4  -2   5    6.57    0.26
  -5   2  -5    7.22    0.32
   5  -2   5    7.21    0.28
  -6   2  -5   11.80    0.47
   6  -2   5   10.72    0.42
  -7   2  -5    9.87    0.44
   7  -2   5   10.19    0.40
  -8   2  -5    1.17    0.13
   8  -2   5    1.18    0.11
  -9   2  -5    5.00    0.29
 -11   2  -5    0.27    0.17
 -12   2  -5    0.00    0.19
 -13   2  -5    0.72    0.24
 -13  -1   5    0.44    0.15
 -12  -1   5    0.76    0.15
 -11  -1   5   -0.02    0.11
 -10  -1   5    0.85    0.13
  -9  -1   5    0.18    0.09
  -8  -1   5    0.61    0.10
  -8  -1   5    0.46    0.10
  -7  -1   5   13.05    0.52
  -7  -1   5   12.95    0.56
   6   1  -5    2.70    0.12
  -6  -1   5    2.22    0.16
   5   1  -5    4.58    0.19
  -5  -1   5    4.52    0.21
  -5  -1   5    4.56    0.22
   4   1  -5   31.31    1.11
  -4  -1   5   29.73    1.08
  -4  -1   5   29.98    1.19
   3   1  -5    5.71    0.24
  -3  -1   5    5.61    0.25
  -3  -1   5    5.97    0.24
   2   1  -5    6.37    0.27
  -2  -1   5    6.60    0.28
   1   1  -5   29.76    1.08
  -1  -1   5   28.90    1.14
  -1  -1   5   28.96    1.02
   0   1  -5    4.14    0.20
   0  -1   5    4.60    0.18
   0  -1   5    4.61    0.21
   1  -1   5   28.50    1.12
   1  -1   5   28.28    0.98
   2  -1   5    6.52    0.31
   2  -1   5    6.50    0.24
   3  -1   5    3.04    0.13
  -4   1  -5   29.50    1.09
   4  -1   5   29.00    1.02
   4  -1   5   29.52    1.19
  -5   1  -5    4.54    0.23
   5  -1   5    4.66    0.19
   5  -1   5    4.23    0.27
  -6   1  -5    2.42    0.17
   6  -1   5    2.54    0.13
  -7   1  -5   12.64    0.53
   7  -1   5   12.78    0.48
  -8   1  -5    0.55    0.10
  -9   1  -5    0.28    0.09
 -10   1  -5    0.88    0.13
 -11   1  -5    0.12    0.16
 -12   1  -5    0.58    0.21
 -13   1  -5    0.43    0.22
 -13   0   5    0.06    0.11
 -12   0   5    0.89    0.16
 -11   0   5    1.41    0.17
 -10   0   5    0.06    0.09
  -9   0   5    0.48    0.11
  -9   0   5    0.53    0.13
  -8   0   5    0.19    0.10
  -8   0   5    0.30    0.09
  -7   0   5    0.00    0.07
  -7   0   5    0.09    0.09
  -6   0   5    0.95    0.09
  -6   0   5    0.78    0.10
   5   0  -5   13.58    0.50
  -5   0   5   13.42    0.56
  -5   0   5   13.63    0.51
   4   0  -5    0.69    0.06
  -4   0   5    0.64    0.07
  -4   0   5    0.55    0.07
   3   0  -5    8.52    0.33
  -3   0   5    8.50    0.33
  -3   0   5    8.34    0.36
   2   0  -5   10.37    0.39
  -2   0   5    9.88    0.42
   1   0  -5    2.79    0.13
  -1   0   5    2.81    0.14
  -1   0   5    2.73    0.12
   0   0  -5   -0.02    0.02
   0   0   5    0.01    0.03
   0   0   5    0.09    0.03
   1   0   5    2.73    0.15
   1   0   5    2.72    0.11
   2   0   5   10.19    0.36
  -3   0  -5    8.03    0.34
   3   0   5    8.34    0.30
   3   0   5    8.16    0.38
  -4   0  -5    0.92    0.08
   4   0   5    0.58    0.10
  -5   0  -5   13.70    0.53
   5   0   5   12.74    0.59
   5   0   5   13.34    0.48
  -6   0  -5    1.00    0.10
   6   0   5    0.85    0.07
   6   0   5    0.40    0.12
  -7   0  -5   -0.07    0.06
  -8   0  -5    0.20    0.08
  -9   0  -5    0.55    0.10
 -10   0  -5    0.20    0.09
 -11   0  -5    1.59    0.24
 -12   0  -5    1.10    0.22
 -13   0  -5    0.13    0.19
 -13   1   5    0.42    0.14
 -12   1   5    0.49    0.14
 -11   1   5    0.00    0.11
 -10   1   5    0.83    0.13
 -10   1   5    0.96    0.16
  -9   1   5    0.22    0.09
  -9   1   5    0.24    0.12
  -8   1   5    0.50    0.12
  -7   1   5   12.56    0.56
  -6   1   5    2.33    0.18
  -5   1   5    4.53    0.24
   4  -1  -5   30.84    1.11
  -4   1   5   30.60    1.22
   3  -1  -5    5.66    0.23
  -3   1   5    5.86    0.27
  -3   1   5    6.18    0.24
   2  -1  -5    6.63    0.25
  -2   1   5    5.24    0.23
  -2   1   5    6.44    0.27
   1  -1  -5   29.52    1.06
  -1   1   5   28.37    1.14
  -1   1   5   29.31    1.01
   0  -1  -5    4.38    0.19
   0   1   5    4.58    0.17
   0   1   5    4.37    0.21
   2   1   5    6.47    0.22
   2   1   5    5.32    0.28
   3   1   5    5.92    0.26
   3   1   5    6.31    0.22
   3   1   5    5.52    0.29
   4   1   5   31.21    1.06
   4   1   5   29.85    1.22
   4   1   5   29.90    1.13
   5   1   5    4.24    0.22
   5   1   5    4.68    0.26
   6   1   5    2.33    0.22
  -8  -1  -5    0.42    0.09
  -9  -1  -5    0.21    0.09
 -10  -1  -5    0.93    0.13
 -12  -1  -5    1.00    0.22
 -13   2   5    0.76    0.17
 -12   2   5   -0.09    0.10
 -11   2   5    0.66    0.17
 -11   2   5    0.58    0.13
 -10   2   5    0.04    0.13
  -9   2   5    5.34    0.34
  -8   2   5    1.48    0.16
  -7   2   5   10.17    0.48
  -6   2   5   11.73    0.53
  -5   2   5    7.11    0.34
  -4   2   5    6.74    0.31
   3  -2  -5   16.94    0.62
  -3   2   5   17.12    0.69
   2  -2  -5    2.38    0.11
  -2   2   5    2.11    0.13
   1  -2  -5   33.43    1.24
  -1   2   5   34.50    1.18
  -1   2   5   34.40    1.33
   0   2   5    4.15    0.18
   0   2   5    4.27    0.16
   1   2   5   33.82    1.25
   1   2   5   34.83    1.18
   2   2   5    2.02    0.15
   2   2   5    2.34    0.13
   2   2   5    2.58    0.09
   3   2   5   12.57    0.54
   3   2   5   15.90    0.60
   4   2   5    6.34    0.33
   4   2   5    6.84    0.29
   5   2   5    7.12    0.36
   5   2   5    7.20    0.31
   6   2   5   11.49    0.48
   6   2   5   11.66    0.54
   7   2   5   10.04    0.50
   7   2   5   10.20    0.44
   8   2   5    1.11    0.12
 -10  -2  -5    0.21    0.10
 -11  -2  -5    0.46    0.12
 -12   3   5    0.98    0.20
 -11   3   5    1.98    0.23
 -10   3   5    4.41    0.33
  -9   3   5    4.30    0.31
  -8   3   5    0.52    0.14
  -7   3   5    4.02    0.27
  -6   3   5   11.93    0.54
  -5   3   5   13.55    0.59
  -4   3   5    5.41    0.27
   3  -3  -5   94.75    3.38
  -3   3   5   94.42    3.65
   2  -3  -5   28.12    1.03
  -2   3   5   28.81    1.13
  -1   3   5  107.95    3.87
   0   3   5  130.42    5.65
   0   3   5  159.92    5.03
   0   3   5  151.80    5.28
   1   3   5  111.08    4.29
   1   3   5  111.88    4.00
   2   3   5   28.91    1.06
   2   3   5   28.30    1.14
   3   3   5   90.57    3.51
   4   3   5    5.11    0.24
   4   3   5    5.38    0.28
   5   3   5   13.39    0.60
   5   3   5   13.77    0.54
   6   3   5   11.10    0.46
   6   3   5   10.91    0.51
   7   3   5    4.55    0.29
   7   3   5    4.18    0.24
   8   3   5    0.24    0.09
   9   3   5    4.03    0.25
 -11  -3  -5    1.63    0.17
 -12   4   5    0.30    0.18
 -11   4   5    0.37    0.16
 -10   4   5   -0.13    0.13
  -9   4   5    4.84    0.32
  -8   4   5    0.09    0.11
  -7   4   5    4.79    0.30
  -6   4   5    0.97    0.13
  -5   4   5    4.18    0.25
  -4   4   5   47.92    1.89
   3  -4  -5    7.76    0.30
  -3   4   5    8.24    0.36
  -2   4   5  103.88    3.72
  -1   4   5   27.07    0.99
  -1   4   5   26.92    1.07
   0   4   5   71.02    2.53
   0   4   5   69.73    2.72
   1   4   5   27.10    1.08
   1   4   5   27.58    1.01
   2   4   5  108.47    4.22
   2   4   5  110.45    3.94
  -3  -4  -5    7.85    0.27
   3   4   5    8.29    0.36
   3   4   5    6.65    0.31
  -4  -4  -5   45.24    1.57
   4   4   5   46.13    1.68
   4   4   5   45.54    1.80
  -5  -4  -5    4.08    0.17
   5   4   5    4.03    0.26
   5   4   5    4.44    0.22
  -6  -4  -5    0.68    0.07
   6   4   5    0.83    0.10
   6   4   5    1.05    0.14
  -7  -4  -5    4.77    0.22
   7   4   5    5.00    0.31
   7   4   5    4.86    0.25
   8   4   5    0.00    0.08
   9   4   5    4.20    0.25
  10   4   5    0.04    0.09
 -13   5   5   -0.06    0.18
 -12   5   5    1.39    0.24
 -11   5   5    0.54    0.18
 -10   5   5    2.16    0.24
  -9   5   5    0.31    0.15
  -8   5   5   -0.05    0.11
  -7   5   5    5.45    0.34
  -6   5   5    2.57    0.23
  -5   5   5   14.16    0.62
  -4   5   5   17.35    0.73
  -3   5   5   12.60    0.47
  -2   5   5    1.12    0.08
  -2   5   5    1.15    0.11
  -1   5   5    7.79    0.30
  -1   5   5    7.45    0.34
   0   5   5    5.49    0.23
   0   5   5    5.16    0.25
   1   5   5    7.77    0.31
   1   5   5    7.35    0.33
   2   5   5    1.08    0.09
   2   5   5    0.99    0.10
   3   5   5   12.54    0.55
   3   5   5   12.96    0.50
  -4  -5  -5   15.84    0.56
   4   5   5   15.86    0.68
  -5  -5  -5   12.93    0.48
   5   5   5   13.78    0.54
   5   5   5   13.44    0.59
  -6  -5  -5    2.52    0.14
   6   5   5    2.60    0.22
   6   5   5    2.53    0.17
   7   5   5    4.87    0.32
   7   5   5    4.89    0.26
   8   5   5    0.14    0.13
   8   5   5    0.17    0.09
   9   5   5    0.68    0.12
  10   5   5    2.08    0.19
  11   5   5    0.80    0.14
 -12   6   5    0.71    0.21
 -11   6   5    0.62    0.19
 -10   6   5    0.05    0.15
  -9   6   5    1.63    0.21
  -8   6   5    0.32    0.14
  -7   6   5    3.56    0.27
  -6   6   5    3.71    0.26
  -5   6   5    3.25    0.23
  -4   6   5   -0.02    0.02
  -3   6   5    3.71    0.23
  -3   6   5    4.26    0.17
  -2   6   5    1.49    0.13
  -2   6   5    1.27    0.09
   1  -6  -5    9.13    0.33
  -1   6   5    8.77    0.39
  -1   6   5    9.00    0.35
   0  -6  -5    5.93    0.22
   0   6   5    5.94    0.28
   0   6   5    5.87    0.25
  -1  -6  -5    9.45    0.33
   1   6   5    9.39    0.37
   1   6   5    9.06    0.40
   2   6   5    1.35    0.13
   2   6   5    1.30    0.11
  -3  -6  -5    4.47    0.17
   3   6   5    4.47    0.24
   3   6   5    4.80    0.22
  -4  -6  -5    1.93    0.10
   4   6   5    1.92    0.18
   5   6   5    3.59    0.24
   5   6   5    3.25    0.19
   6   6   5    3.91    0.26
   6   6   5    3.54    0.21
   7   6   5    3.11    0.21
   7   6   5    3.24    0.26
   8   6   5    0.13    0.09
   8   6   5    0.30    0.13
   9   6   5    1.55    0.16
  10   6   5    0.01    0.10
  11   6   5    0.53    0.13
 -12   7   5    0.10    0.18
 -11   7   5    0.65    0.20
 -10   7   5    0.86    0.20
  -9   7   5    0.61    0.18
  -8   7   5    2.12    0.23
  -7   7   5    6.69    0.40
  -6   7   5    0.79    0.15
  -5   7   5    7.13    0.37
   3  -7  -5    3.60    0.17
  -3   7   5    3.84    0.23
  -3   7   5    3.56    0.16
   2  -7  -5    6.07    0.24
  -2   7   5    6.14    0.25
  -2   7   5    6.13    0.30
   1  -7  -5   10.40    0.38
  -1   7   5   10.04    0.45
  -1   7   5   10.61    0.41
   0  -7  -5    1.22    0.07
   0   7   5    1.10    0.10
   0   7   5    1.47    0.12
  -1  -7  -5   10.28    0.37
   1   7   5   10.83    0.42
   1   7   5   10.16    0.45
  -2  -7  -5    6.00    0.22
   2   7   5    6.15    0.27
   2   7   5    6.13    0.29
   3   7   5    3.45    0.19
   3   7   5    3.44    0.21
   4   7   5   11.20    0.51
   5   7   5    6.37    0.35
   5   7   5    6.65    0.31
   6   7   5    0.56    0.14
   6   7   5    0.85    0.11
   7   7   5    5.93    0.35
   7   7   5    5.74    0.30
   8   7   5    1.58    0.15
   9   7   5    0.62    0.12
  10   7   5    0.70    0.13
  11   7   5    0.71    0.15
  12   7   5    0.22    0.13
 -12   8   5    0.31    0.21
 -11   8   5    0.76    0.22
 -10   8   5    1.60    0.24
  -9   8   5    0.94    0.20
  -8   8   5    1.64    0.21
  -7   8   5    1.42    0.20
  -6   8   5    0.61    0.15
  -5   8   5    9.08    0.46
   4  -8  -5    5.24    0.24
  -4   8   5    5.71    0.31
   3  -8  -5   14.62    0.54
  -3   8   5   14.33    0.55
  -3   8   5   14.68    0.64
   2  -8  -5    2.32    0.13
  -2   8   5    2.47    0.14
  -2   8   5    2.66    0.19
   1  -8  -5    8.36    0.32
  -1   8   5    8.37    0.39
  -1   8   5    8.55    0.34
   0  -8  -5    2.95    0.13
   0   8   5    2.89    0.18
   0   8   5    3.04    0.16
  -1  -8  -5    8.50    0.30
   1   8   5    8.25    0.35
   1   8   5    8.31    0.38
   2   8   5    2.40    0.16
   2   8   5    2.53    0.18
   3   8   5   14.18    0.58
   3   8   5   14.60    0.62
   4   8   5    5.50    0.27
   4   8   5    5.27    0.30
   5   8   5    8.64    0.42
   5   8   5    8.39    0.38
   6   8   5    0.59    0.14
   6   8   5    0.83    0.11
   7   8   5    1.20    0.14
   8   8   5    1.69    0.16
   9   8   5    0.67    0.13
  10   8   5    1.60    0.18
  11   8   5    0.40    0.14
  12   8   5    0.16    0.13
 -11   9   5    0.37    0.21
 -10   9   5    0.40    0.19
  -9   9   5    6.13    0.42
  -8   9   5    3.77    0.31
  -7   9   5    4.83    0.33
  -6   9   5   10.88    0.54
  -5   9   5   11.20    0.54
   4  -9  -5    9.88    0.39
  -4   9   5    9.92    0.48
   3  -9  -5   58.08    2.02
  -3   9   5   58.28    2.29
  -3   9   5   57.53    2.10
   2  -9  -5   12.55    0.47
  -2   9   5   12.83    0.57
  -2   9   5   12.62    0.50
   1  -9  -5   66.76    2.28
  -1   9   5   65.37    2.58
  -1   9   5   65.87    2.40
   0  -9  -5   27.93    0.98
   0   9   5   27.89    1.13
   0   9   5   27.96    1.05
   1   9   5   65.18    2.38
   1   9   5   65.14    2.54
   2   9   5   12.81    0.52
   2   9   5   12.50    0.55
   3   9   5   58.20    2.26
   3   9   5   56.83    2.11
   4   9   5    8.99    0.44
   4   9   5    9.37    0.41
   5   9   5   11.21    0.47
   5   9   5   10.54    0.51
   6   9   5   10.61    0.47
   7   9   5    4.39    0.26
   8   9   5    3.32    0.23
   9   9   5    6.08    0.33
  10   9   5    0.16    0.12
  11   9   5    0.46    0.14
  12   9   5   -0.03    0.12
 -11  10   5    0.29    0.20
 -10  10   5    0.40    0.20
  -9  10   5    0.32    0.18
  -8  10   5    0.54    0.18
  -7  10   5    0.92    0.18
  -6  10   5    2.78    0.26
   5 -10  -5    2.10    0.15
  -5  10   5    2.01    0.20
   4 -10  -5   14.43    0.54
  -4  10   5   14.00    0.65
   3 -10  -5    2.63    0.16
  -3  10   5    2.58    0.22
   2 -10  -5   15.10    0.55
  -2  10   5   14.86    0.59
  -2  10   5   15.18    0.66
   1 -10  -5   54.15    1.89
  -1  10   5   54.92    2.16
  -1  10   5   54.98    2.00
   0  10   5    3.39    0.20
   0  10   5    3.31    0.22
   1  10   5   53.08    1.95
   1  10   5   53.12    2.09
   2  10   5   14.97    0.61
   2  10   5   15.38    0.65
   3  10   5    2.63    0.18
   3  10   5    2.37    0.20
   4  10   5   13.62    0.62
   4  10   5   14.53    0.59
   5  10   5    2.21    0.18
   6  10   5    2.29    0.20
   7  10   5    0.87    0.13
   8  10   5    0.52    0.13
   9  10   5    0.06    0.11
  10  10   5    0.88    0.16
  11  10   5    0.23    0.14
 -10  11   5    0.45    0.21
  -9  11   5    0.09    0.18
  -8  11   5    1.50    0.23
  -7  11   5    3.07    0.28
  -6  11   5    4.52    0.32
   5 -11  -5    4.25    0.22
  -5  11   5    4.38    0.30
   4 -11  -5    2.28    0.16
  -4  11   5    1.86    0.20
   3 -11  -5    3.35    0.18
  -3  11   5    3.28    0.26
   2 -11  -5    1.39    0.12
  -2  11   5    1.46    0.16
  -2  11   5    1.41    0.12
  -1  11   5    4.91    0.28
  -1  11   5    5.03    0.25
   0  11   5    4.17    0.24
   0  11   5    4.14    0.22
   1  11   5    4.89    0.27
   1  11   5    4.61    0.25
   2  11   5    1.22    0.13
   2  11   5    1.31    0.13
   3  11   5    3.26    0.22
   3  11   5    3.03    0.21
   4  11   5    2.51    0.19
   5  11   5    4.19    0.26
   6  11   5    4.28    0.26
   7  11   5    3.28    0.24
   8  11   5    0.91    0.15
   9  11   5   -0.02    0.11
  10  11   5    0.32    0.13
  -9  12   5    0.93    0.22
  -8  12   5    0.39    0.19
  -7  12   5    1.53    0.22
  -6  12   5    0.39    0.16
   5 -12  -5    0.09    0.08
  -5  12   5    0.15    0.14
   4 -12  -5    1.99    0.15
  -4  12   5    1.81    0.20
   3 -12  -5    0.91    0.10
  -3  12   5    0.90    0.15
  -2  12   5    4.80    0.24
  -2  12   5    4.66    0.30
  -1  12   5    7.09    0.33
  -1  12   5    7.35    0.37
   0  12   5    7.23    0.34
   0  12   5    7.27    0.37
   1  12   5    7.44    0.37
   1  12   5    7.35    0.35
   2  12   5    4.55    0.27
   2  12   5    4.62    0.26
   3  12   5    0.71    0.12
   4  12   5    1.80    0.16
   5  12   5    0.13    0.10
   6  12   5    0.68    0.13
   7  12   5    1.30    0.16
   8  12   5    0.53    0.14
   9  12   5    1.06    0.17
  10  12   5    0.75    0.16
  -9  13   5   -0.12    0.18
  -8  13   5    0.15    0.18
  -7  13   5    0.41    0.18
   6 -13  -5    0.04    0.09
  -6  13   5    0.06    0.14
   5 -13  -5    0.97    0.12
  -5  13   5    1.22    0.19
   4 -13  -5    0.12    0.08
  -4  13   5   -0.04    0.13
  -3  13   5    0.90    0.16
  -2  13   5    0.35    0.13
  -1  13   5    1.66    0.17
  -1  13   5    1.25    0.13
   0  13   5    1.74    0.17
   0  13   5    1.59    0.14
   1  13   5    1.57    0.15
   1  13   5    1.26    0.13
   2  13   5    0.33    0.10
   3  13   5    0.93    0.13
   4  13   5    0.13    0.10
   5  13   5    1.12    0.15
   6  13   5    0.05    0.11
   7  13   5    0.61    0.14
   8  13   5   -0.02    0.12
   9  13   5    0.12    0.13
  -8  14   5    0.30    0.19
  -7  14   5    0.07    0.16
   6 -14  -5    0.28    0.10
  -6  14   5    0.39    0.18
  -5  14   5    0.08    0.15
  -4  14   5    0.53    0.16
  -3  14   5    0.44    0.15
  -2  14   5    2.01    0.21
  -1  14   5    0.28    0.09
  -1  14   5    0.11    0.11
   0  14   5    1.58    0.17
   0  14   5    1.57    0.15
   1  14   5    0.21    0.10
   2  14   5    1.74    0.17
   3  14   5    0.41    0.12
   4  14   5    0.71    0.14
   5  14   5    0.23    0.12
   6  14   5    0.10    0.12
   7  14   5   -0.09    0.11
   8  14   5    0.13    0.13
  -7  15   5    0.19    0.19
  -6  15   5    1.59    0.24
  -5  15   5    0.20    0.16
  -4  15   5    0.80    0.19
  -3  15   5    2.97    0.26
  -2  15   5    1.99    0.21
  -1  15   5    1.56    0.16
  -1  15   5    1.75    0.19
   0  15   5    0.15    0.10
   1  15   5    1.50    0.16
   2  15   5    2.00    0.19
   3  15   5    2.03    0.19
   4  15   5    0.50    0.14
   5  15   5   -0.09    0.12
   6  15   5    1.40    0.19
   7  15   5    0.02    0.13
  -6  16   5    0.31    0.19
  -5  16   5    1.79    0.24
  -4  16   5    1.06    0.20
  -3  16   5    0.24    0.16
  -2  16   5   -0.05    0.14
   0  16   5    1.72    0.18
   1  16   5    3.33    0.25
   2  16   5   -0.04    0.11
   3  16   5    0.01    0.12
   4  16   5    1.15    0.17
   5  16   5    1.56    0.20
   6  16   5    0.40    0.15
  -5  17   5    2.31    0.28
  -4  17   5    0.68    0.20
   0  17   5   -0.22    0.11
   1  17   5    0.72    0.15
   2  17   5   -0.03    0.13
   3  17   5    2.47    0.23
   4  17   5    0.87    0.17
   5  17   5    2.33    0.24
   1  18   5    1.20    0.18
   2  18   5    1.68    0.20
   3  18   5    0.70    0.17
  -3 -18   6    0.22    0.12
  -2 -18   6    0.67    0.14
   1  18  -6    0.02    0.13
  -1 -18   6    0.38    0.13
   0  18  -6    1.60    0.21
   0 -18   6    1.71    0.18
  -1  18  -6    0.18    0.14
   1 -18   6    0.12    0.12
  -2  18  -6    0.83    0.18
   2 -18   6    1.04    0.15
  -3  18  -6    0.22    0.14
  -5 -17   6    2.05    0.19
   4  17  -6    0.03    0.13
  -4 -17   6    0.15    0.12
   3  17  -6    2.13    0.23
  -3 -17   6    2.45    0.21
   2  17  -6   -0.18    0.12
  -2 -17   6    0.12    0.11
   1  17  -6    0.48    0.15
  -1 -17   6    0.77    0.14
   0  17  -6    0.02    0.12
   0 -17   6    0.18    0.12
  -1  17  -6    0.56    0.15
   1 -17   6    0.52    0.13
  -2  17  -6    0.13    0.13
   2 -17   6    0.21    0.12
  -3  17  -6    1.77    0.21
   3 -17   6    1.85    0.18
  -4  17  -6    0.07    0.13
   4 -17   6    0.25    0.13
  -7 -16   6    0.23    0.14
   6  16  -6    1.86    0.21
  -6 -16   6    2.11    0.20
   5  16  -6    1.52    0.19
  -5 -16   6    1.84    0.19
   4  16  -6    0.74    0.15
  -4 -16   6    0.84    0.14
   3  16  -6    1.18    0.18
  -3 -16   6    1.25    0.15
   2  16  -6    1.25    0.18
  -2 -16   6    1.70    0.17
   1  16  -6    0.94    0.17
  -1 -16   6    1.13    0.14
   0  16  -6    0.29    0.14
   0 -16   6    0.41    0.12
  -1  16  -6    1.12    0.17
   1 -16   6    1.13    0.15
  -2  16  -6    1.39    0.19
   2 -16   6    1.45    0.16
  -3  16  -6    1.02    0.17
   3 -16   6    1.26    0.16
  -4  16  -6    0.76    0.16
   4 -16   6    0.51    0.13
   5 -16   6    1.57    0.18
  -8 -15   6    0.40    0.16
   7  15  -6    0.60    0.15
  -7 -15   6    0.60    0.16
   6  15  -6    0.04    0.12
  -6 -15   6    0.09    0.13
   5  15  -6    0.10    0.12
  -5 -15   6    0.06    0.12
   4  15  -6    1.67    0.20
  -4 -15   6    1.90    0.18
   3  15  -6    1.60    0.20
  -3 -15   6    1.77    0.16
   2  15  -6    1.83    0.20
  -2 -15   6    2.03    0.17
   1  15  -6    5.30    0.34
  -1 -15   6    5.61    0.29
   0  15  -6    0.60    0.15
   0 -15   6    0.60    0.12
  -1  15  -6    5.82    0.35
   1 -15   6    5.70    0.30
  -2  15  -6    1.97    0.21
   2 -15   6    1.63    0.17
  -3  15  -6    1.61    0.20
   3 -15   6    1.65    0.17
  -4  15  -6    1.92    0.21
   4 -15   6    1.79    0.18
  -5  15  -6   -0.06    0.12
   5 -15   6    0.06    0.11
  -6  15  -6   -0.21    0.17
   6 -15   6    0.08    0.12
  -7  15  -6    0.85    0.23
   7 -15   6    0.79    0.15
   8  14  -6    0.14    0.13
  -8 -14   6   -0.16    0.15
   7  14  -6    0.12    0.12
  -7 -14   6    0.10    0.14
   6  14  -6    0.37    0.13
  -6 -14   6    0.42    0.14
   5  14  -6    0.03    0.11
  -5 -14   6    0.02    0.12
   4  14  -6    0.31    0.13
  -4 -14   6    0.36    0.12
   3  14  -6    0.01    0.10
  -3 -14   6    0.27    0.11
   2  14  -6    0.64    0.14
  -2 -14   6    0.67    0.11
   1  14  -6    1.40    0.18
  -1 -14   6    1.52    0.15
   0  14  -6    1.22    0.17
   0 -14   6    0.75    0.12
  -1  14  -6    0.96    0.16
   1 -14   6    1.16    0.14
  -2  14  -6    0.43    0.13
   2 -14   6    0.57    0.11
  -3  14  -6   -0.01    0.11
   3 -14   6   -0.13    0.10
  -4  14  -6    0.59    0.15
   4 -14   6    0.29    0.12
  -5  14  -6   -0.05    0.16
  -5  14  -6    0.06    0.12
   5 -14   6   -0.10    0.11
  -6  14  -6    0.66    0.20
   6 -14   6    0.46    0.13
  -7  14  -6    0.03    0.17
   7 -14   6    0.24    0.12
  -8  14  -6    0.22    0.20
   8 -14   6    0.38    0.14
   9  13  -6    0.11    0.13
  -9 -13   6   -0.28    0.14
   8  13  -6   -0.15    0.11
  -8 -13   6    0.02    0.14
   7  13  -6    0.91    0.15
  -7 -13   6    0.92    0.16
   6  13  -6    0.06    0.11
  -6 -13   6    0.04    0.13
   5  13  -6    1.00    0.15
  -5 -13   6    0.80    0.14
   4  13  -6    0.38    0.12
  -4 -13   6    0.51    0.11
   3  13  -6    1.54    0.17
  -3 -13   6    1.80    0.16
   2  13  -6    0.78    0.14
  -2 -13   6    0.72    0.12
   1  13  -6    0.14    0.10
  -1 -13   6    0.18    0.09
   0  13  -6    3.22    0.25
   0 -13   6    3.40    0.21
  -1  13  -6    0.37    0.12
   1 -13   6    0.26    0.09
  -2  13  -6    0.63    0.14
   2 -13   6    0.56    0.10
  -3  13  -6    1.59    0.18
   3 -13   6    1.55    0.15
  -4  13  -6    0.68    0.15
  -4  13  -6    0.42    0.15
   4 -13   6    0.38    0.11
  -5  13  -6    0.74    0.19
  -5  13  -6    1.04    0.16
   5 -13   6    1.12    0.13
  -6  13  -6    0.11    0.16
  -6  13  -6    0.00    0.12
   6 -13   6    0.19    0.12
  -7  13  -6    0.77    0.22
   7 -13   6    1.20    0.16
  -8  13  -6   -0.19    0.18
   8 -13   6    0.06    0.12
  -9  13  -6   -0.16    0.18
   9  12  -6    0.16    0.12
  -9 -12   6   -0.13    0.14
   8  12  -6    0.76    0.14
  -8 -12   6    0.53    0.16
   7  12  -6    1.08    0.16
  -7 -12   6    1.06    0.17
   6  12  -6    1.08    0.15
  -6 -12   6    0.76    0.14
   5  12  -6    4.83    0.29
  -5 -12   6    4.78    0.28
   4  12  -6    1.03    0.15
  -4 -12   6    0.88    0.13
   3  12  -6    1.67    0.17
  -3 -12   6    1.52    0.15
   2  12  -6    1.36    0.17
  -2 -12   6    1.66    0.15
   1  12  -6    2.58    0.21
  -1 -12   6    2.50    0.17
   0  12  -6    2.81    0.22
   0 -12   6    2.60    0.17
  -1  12  -6    2.55    0.22
   1 -12   6    2.56    0.18
  -2  12  -6    1.74    0.18
   2 -12   6    1.68    0.14
  -3  12  -6    1.48    0.18
  -3  12  -6    1.58    0.18
   3 -12   6    1.81    0.15
  -4  12  -6    1.16    0.16
  -4  12  -6    0.94    0.17
   4 -12   6    1.15    0.13
  -5  12  -6    4.97    0.31
  -5  12  -6    4.52    0.34
   5 -12   6    4.63    0.25
  -6  12  -6    0.72    0.15
  -6  12  -6    1.00    0.20
   6 -12   6    1.00    0.14
  -7  12  -6    1.30    0.23
   7 -12   6    1.25    0.15
  -8  12  -6    0.49    0.21
   8 -12   6    0.66    0.13
  -9  12  -6    0.21    0.20
   9 -12   6    0.13    0.13
 -10 -11   6    0.05    0.15
   9  11  -6    0.58    0.14
  -9 -11   6    0.24    0.15
   8  11  -6    4.57    0.29
  -8 -11   6    4.62    0.30
   7  11  -6    0.49    0.12
  -7 -11   6    0.18    0.12
   6  11  -6    0.57    0.12
  -6 -11   6    0.45    0.13
   5  11  -6    3.75    0.24
  -5 -11   6    3.38    0.24
   4  11  -6    2.10    0.19
  -4 -11   6    1.67    0.17
   3  11  -6   21.95    0.88
  -3 -11   6   21.72    0.82
   2  11  -6    3.88    0.25
  -2 -11   6    3.65    0.22
   1  11  -6    7.06    0.36
  -1 -11   6    6.90    0.32
   0  11  -6    1.05    0.14
   0 -11   6    0.88    0.11
  -1  11  -6    7.43    0.38
   1 -11   6    7.33    0.33
  -2  11  -6    3.72    0.27
  -2  11  -6    3.91    0.27
   2 -11   6    3.87    0.21
  -3  11  -6   21.67    0.89
  -3  11  -6   21.58    0.94
   3 -11   6   22.17    0.82
  -4  11  -6    2.18    0.22
  -4  11  -6    1.88    0.19
   4 -11   6    1.88    0.16
  -5  11  -6    3.50    0.30
  -5  11  -6    3.68    0.27
   5 -11   6    3.55    0.21
  -6  11  -6    0.40    0.13
  -6  11  -6    0.57    0.18
   6 -11   6    0.48    0.11
  -7  11  -6    0.60    0.14
  -7  11  -6    0.26    0.17
   7 -11   6    0.51    0.12
  -8  11  -6    4.66    0.40
   8 -11   6    4.88    0.28
  -9  11  -6    0.31    0.21
   9 -11   6    0.58    0.14
 -10  11  -6    0.81    0.23
  10 -11   6    0.59    0.14
 -11 -10   6    0.11    0.15
 -10 -10   6    2.08    0.22
  -9 -10   6   -0.11    0.12
   8  10  -6    2.71    0.21
  -8 -10   6    2.02    0.19
   7  10  -6    0.31    0.10
  -7 -10   6    0.30    0.12
   6  10  -6    6.28    0.32
  -6 -10   6    6.18    0.31
   5  10  -6    1.41    0.15
  -5 -10   6    1.09    0.14
   4  10  -6    3.35    0.23
  -4 -10   6    3.33    0.21
   3  10  -6   16.10    0.69
  -3 -10   6   16.89    0.65
   2  10  -6   30.35    1.20
  -2 -10   6   31.44    1.12
   1  10  -6   17.11    0.70
  -1 -10   6   16.39    0.63
   0  10  -6   70.17    2.52
   0 -10   6   65.54    2.37
  -1  10  -6   16.93    0.73
  -1  10  -6   16.74    0.71
   1 -10   6   17.28    0.64
  -2  10  -6   32.78    1.32
  -2  10  -6   31.57    1.25
   2 -10   6   32.29    1.16
  -3  10  -6   15.43    0.67
  -3  10  -6   16.25    0.72
   3 -10   6   15.55    0.60
  -4  10  -6    3.34    0.29
  -4  10  -6    2.79    0.23
   4 -10   6    3.18    0.20
  -5  10  -6    1.11    0.19
  -5  10  -6    1.32    0.16
   5 -10   6    1.36    0.13
  -6  10  -6    6.04    0.40
  -6  10  -6    6.24    0.35
   6 -10   6    6.41    0.30
  -7  10  -6    0.03    0.16
  -7  10  -6    0.26    0.11
   7 -10   6    0.25    0.10
  -8  10  -6    2.78    0.30
   8 -10   6    2.53    0.20
  -9  10  -6   -0.10    0.17
   9 -10   6   -0.06    0.11
 -10  10  -6    1.94    0.28
  10 -10   6    1.80    0.19
 -11  -9   6    0.32    0.15
 -10  -9   6    1.79    0.20
  -9  -9   6    0.62    0.14
   8   9  -6    0.45    0.11
  -8  -9   6    0.29    0.12
   7   9  -6    0.08    0.09
  -7  -9   6    0.07    0.11
   6   9  -6    0.25    0.09
  -6  -9   6    0.17    0.10
   5   9  -6    2.50    0.19
  -5  -9   6    2.45    0.19
   4   9  -6   10.23    0.46
  -4  -9   6   10.30    0.44
   3   9  -6    4.63    0.27
  -3  -9   6    4.74    0.26
   2   9  -6   25.07    0.99
  -2  -9   6   25.09    0.92
   1   9  -6   34.17    1.35
  -1  -9   6   36.37    1.26
   0   9  -6    4.08    0.26
   0   9  -6    5.35    0.27
   0  -9   6    4.73    0.24
  -1   9  -6   37.40    1.33
  -1   9  -6   35.15    1.39
   1  -9   6   30.96    1.22
  -2   9  -6   25.54    0.99
  -2   9  -6   24.74    1.04
   2  -9   6   24.52    0.91
  -3   9  -6    4.17    0.29
  -3   9  -6    3.97    0.26
   3  -9   6    4.00    0.21
  -4   9  -6   10.51    0.47
  -4   9  -6    9.97    0.52
   4  -9   6   10.39    0.42
  -5   9  -6    2.27    0.21
  -5   9  -6    2.04    0.23
   5  -9   6    2.43    0.16
  -6   9  -6    0.31    0.11
  -6   9  -6    0.13    0.14
   6  -9   6    0.29    0.09
  -7   9  -6    0.21    0.11
  -7   9  -6    0.34    0.16
   7  -9   6    0.09    0.08
  -8   9  -6    0.20    0.17
   8  -9   6    0.20    0.10
  -9   9  -6    0.83    0.22
   9  -9   6    0.50    0.12
 -10   9  -6    1.55    0.26
  10  -9   6    1.68    0.17
 -11   9  -6    0.33    0.21
  11  -9   6    0.28    0.13
 -11  -8   6    0.74    0.15
 -10  -8   6    0.28    0.13
  -9  -8   6    0.44    0.13
   8   8  -6    1.45    0.15
  -8  -8   6    1.48    0.16
   7   8  -6    3.81    0.24
  -7  -8   6    4.17    0.25
   6   8  -6    5.34    0.28
  -6  -8   6    5.56    0.28
   5   8  -6    2.34    0.18
  -5  -8   6    2.74    0.18
   4   8  -6    0.61    0.10
  -4  -8   6    0.59    0.11
   3   8  -6   14.57    0.60
  -3  -8   6   14.37    0.56
  -2  -8   6    2.75    0.17
   1   8  -6   36.04    1.37
   0   8  -6    0.02    0.02
   0  -8   6    0.03    0.01
  -1   8  -6   41.22    1.55
  -2   8  -6    4.27    0.25
   2  -8   6    3.80    0.20
  -3   8  -6   14.53    0.60
   3  -8   6   14.31    0.55
  -4   8  -6    0.59    0.11
   4  -8   6    0.50    0.08
  -5   8  -6    2.21    0.23
  -5   8  -6    2.67    0.21
   5  -8   6    2.76    0.17
  -6   8  -6    5.26    0.35
  -6   8  -6    4.80    0.29
   6  -8   6    5.16    0.25
  -7   8  -6    3.94    0.32
  -7   8  -6    3.91    0.26
   7  -8   6    3.64    0.22
  -8   8  -6    1.48    0.22
  -8   8  -6    1.55    0.17
   8  -8   6    1.14    0.13
  -9   8  -6    0.69    0.20
   9  -8   6    0.68    0.12
 -10   8  -6    0.13    0.18
  10  -8   6    0.24    0.12
 -11   8  -6    0.31    0.20
  11  -8   6    0.56    0.13
 -12  -7   6    0.65    0.16
 -11  -7   6   -0.06    0.12
 -10  -7   6    0.40    0.13
  -9  -7   6    0.63    0.12
   8   7  -6    0.65    0.11
  -8  -7   6    0.80    0.13
   7   7  -6    2.25    0.17
  -7  -7   6    2.14    0.18
   6   7  -6    4.22    0.23
  -6  -7   6    4.00    0.24
   5   7  -6   10.64    0.46
  -5  -7   6   10.94    0.45
   4   7  -6    2.95    0.19
  -4  -7   6    2.75    0.19
   3   7  -6   23.40    0.91
   0  -7   6    1.29    0.10
  -1   7  -6    3.08    0.20
   1  -7   6    3.47    0.16
  -2   7  -6    3.96    0.24
   2  -7   6    4.21    0.19
  -3   7  -6   22.77    0.91
   3  -7   6   23.63    0.84
  -4   7  -6    2.74    0.20
   4  -7   6    2.57    0.16
  -5   7  -6   10.59    0.47
   5  -7   6   10.03    0.41
  -6   7  -6    3.93    0.25
   6  -7   6    3.73    0.20
  -7   7  -6    1.84    0.22
  -7   7  -6    2.31    0.20
   7  -7   6    1.70    0.14
  -8   7  -6    0.43    0.16
  -8   7  -6    0.68    0.13
   8  -7   6    0.46    0.11
  -9   7  -6    0.66    0.18
   9  -7   6    0.81    0.12
 -10   7  -6    0.33    0.18
  10  -7   6    0.48    0.12
 -11   7  -6   -0.20    0.18
  11  -7   6    0.03    0.11
 -12  -6   6    0.21    0.14
 -11  -6   6    0.79    0.14
 -10  -6   6    0.16    0.11
  -9  -6   6    0.50    0.12
  -8  -6   6    0.01    0.09
   7   6  -6    0.44    0.09
  -7  -6   6    0.36    0.09
   6   6  -6    3.17    0.19
  -6  -6   6    3.14    0.19
   5   6  -6   10.25    0.43
  -5  -6   6   10.21    0.42
   4   6  -6    4.08    0.22
   2   6  -6    0.67    0.09
  -2  -6   6    0.34    0.06
  -2  -6   6    0.54    0.07
   1   6  -6   21.77    0.86
  -1  -6   6   22.76    0.80
  -1  -6   6   21.67    0.88
   0   6  -6    0.31    0.07
   0  -6   6    0.21    0.06
  -1   6  -6   18.62    0.79
   1  -6   6   21.78    0.73
  -2   6  -6    0.51    0.09
   2  -6   6    0.62    0.07
  -3   6  -6    8.17    0.37
   3  -6   6    8.10    0.33
  -4   6  -6    3.82    0.23
   4  -6   6    3.98    0.19
  -5   6  -6    9.42    0.43
   5  -6   6    9.80    0.38
  -6   6  -6    3.05    0.22
   6  -6   6    3.12    0.18
  -7   6  -6    0.27    0.10
   7  -6   6    0.21    0.08
  -8   6  -6    0.01    0.09
  -8   6  -6   -0.01    0.13
   8  -6   6    0.09    0.08
  -9   6  -6    0.61    0.18
   9  -6   6    0.88    0.12
 -10   6  -6    0.05    0.18
  10  -6   6   -0.10    0.09
 -11   6  -6    0.87    0.23
 -12   6  -6    0.21    0.20
 -12  -5   6    1.36    0.19
 -11  -5   6    0.72    0.14
 -10  -5   6    0.45    0.12
  -9  -5   6    3.84    0.25
  -8  -5   6    1.49    0.15
   7   5  -6    1.26    0.11
  -7  -5   6    1.26    0.13
   6   5  -6    0.52    0.08
  -6  -5   6    0.52    0.09
   5   5  -6    0.48    0.08
   3   5  -6   17.40    0.66
  -3  -5   6   15.17    0.62
  -3  -5   6   17.13    0.66
   2   5  -6    5.92    0.28
  -2  -5   6    5.95    0.26
  -2  -5   6    5.89    0.26
   1   5  -6   18.32    0.73
  -1  -5   6   19.20    0.68
  -1  -5   6   18.37    0.75
   0   5  -6    8.73    0.38
   0  -5   6    8.66    0.34
   0  -5   6    8.71    0.39
   1  -5   6   17.82    0.64
   1  -5   6   17.77    0.74
  -2   5  -6    6.04    0.29
   2  -5   6    6.03    0.30
   2  -5   6    5.96    0.25
  -3   5  -6   17.79    0.69
   3  -5   6   16.80    0.63
  -4   5  -6    8.36    0.38
   4  -5   6    8.31    0.33
  -5   5  -6    0.34    0.09
   5  -5   6    0.49    0.07
  -6   5  -6    0.32    0.09
   6  -5   6    0.51    0.07
  -7   5  -6    1.24    0.14
  -8   5  -6    1.39    0.15
   8  -5   6    1.29    0.12
  -9   5  -6    3.89    0.32
  -9   5  -6    4.15    0.26
   9  -5   6    3.44    0.20
 -10   5  -6    0.50    0.19
  10  -5   6    0.44    0.11
 -11   5  -6    0.46    0.20
 -12   5  -6    1.41    0.26
 -12  -4   6    0.51    0.15
 -11  -4   6    2.07    0.21
 -10  -4   6    0.80    0.14
  -9  -4   6    0.98    0.13
  -8  -4   6    3.79    0.23
   7   4  -6    5.48    0.25
  -7  -4   6    5.17    0.26
   6   4  -6    1.61    0.12
  -6  -4   6    1.55    0.13
   5   4  -6    2.80    0.16
  -5  -4   6    2.66    0.14
   4   4  -6    0.42    0.07
  -4  -4   6    0.41    0.05
  -4  -4   6    0.32    0.06
   3   4  -6    6.92    0.30
  -3  -4   6    6.49    0.28
  -3  -4   6    6.49    0.28
   2   4  -6   47.55    1.74
  -2  -4   6   46.49    1.83
  -2  -4   6   47.96    1.66
   1   4  -6    7.33    0.33
  -1  -4   6    7.46    0.31
  -1  -4   6    7.65    0.33
   0   4  -6  301.44   10.55
   0  -4   6  288.77   10.08
   0  -4   6  293.47   11.27
  -1   4  -6    5.74    0.30
   1  -4   6    7.58    0.33
   1  -4   6    7.48    0.28
  -2   4  -6   47.93    1.78
   2  -4   6   47.93    1.67
   2  -4   6   48.55    1.90
  -3   4  -6    6.75    0.31
   3  -4   6    6.78    0.27
   3  -4   6    6.49    0.34
  -4   4  -6    0.38    0.08
   4  -4   6    0.34    0.06
  -5   4  -6    2.63    0.19
   5  -4   6    2.61    0.14
  -6   4  -6    1.49    0.14
   6  -4   6    1.62    0.12
  -7   4  -6    4.77    0.28
   7  -4   6    4.97    0.23
  -8   4  -6    3.66    0.24
   8  -4   6    3.33    0.19
  -9   4  -6    1.15    0.15
   9  -4   6    0.97    0.12
 -10   4  -6    0.43    0.19
 -11   4  -6    1.84    0.27
 -12   4  -6    0.12    0.20
 -12  -3   6    0.94    0.16
 -11  -3   6    0.42    0.13
 -10  -3   6    0.23    0.11
  -9  -3   6    2.76    0.21
  -8  -3   6    2.70    0.20
  -7  -3   6    2.78    0.19
   6   3  -6    5.01    0.22
  -6  -3   6    4.82    0.23
   5   3  -6    1.77    0.12
  -5  -3   6    1.77    0.12
   4   3  -6    1.79    0.12
  -4  -3   6    1.72    0.13
  -4  -3   6    1.76    0.11
   3   3  -6    3.47    0.18
  -3  -3   6    3.39    0.17
  -3  -3   6    3.42    0.17
   2   3  -6   52.04    1.89
  -2  -3   6   51.59    2.01
  -2  -3   6   51.92    1.81
   1   3  -6   18.20    0.70
  -1  -3   6   17.98    0.73
  -1  -3   6   18.28    0.66
   0   3  -6    0.68    0.08
   0  -3   6    0.78    0.09
   0  -3   6    0.87    0.07
  -1   3  -6   18.41    0.71
   1  -3   6   18.40    0.76
   1  -3   6   18.44    0.66
  -2   3  -6   41.85    1.77
   2  -3   6   51.29    1.68
   2  -3   6   52.04    1.91
  -3   3  -6    3.56    0.20
   3  -3   6    3.32    0.22
   3  -3   6    3.50    0.16
  -4   3  -6    1.68    0.14
   4  -3   6    1.81    0.10
   4  -3   6    1.26    0.15
  -5   3  -6    1.68    0.15
   5  -3   6    1.61    0.11
  -6   3  -6    4.99    0.26
   6  -3   6    4.73    0.22
  -7   3  -6    2.42    0.20
   7  -3   6    2.55    0.15
  -8   3  -6    3.13    0.22
   8  -3   6    2.94    0.17
  -9   3  -6    3.10    0.24
   9  -3   6    3.10    0.19
 -11   3  -6    0.19    0.18
 -12   3  -6    0.82    0.23
 -13   3  -6   -0.18    0.19
 -12  -2   6    0.18    0.13
 -11  -2   6    1.75    0.19
 -10  -2   6    0.05    0.09
  -9  -2   6    0.83    0.13
  -8  -2   6    0.51    0.10
  -7  -2   6    0.47    0.09
  -7  -2   6    0.23    0.08
   6   2  -6    4.57    0.20
  -6  -2   6    4.40    0.22
  -6  -2   6    4.76    0.23
   5   2  -6    1.75    0.12
  -5  -2   6    2.63    0.14
  -5  -2   6    3.03    0.16
  -4  -2   6    2.34    0.14
  -4  -2   6    2.37    0.13
  -3  -2   6    7.73    0.32
  -3  -2   6    7.34    0.30
  -2  -2   6   16.80    0.61
  -2  -2   6   17.08    0.68
   1   2  -6   26.15    1.02
  -1  -2   6   28.60    0.97
  -1  -2   6   27.67    1.08
   0   2  -6    1.19    0.10
   0  -2   6    0.70    0.06
  -1   2  -6   28.15    1.03
   1  -2   6   26.91    1.10
   2  -2   6   12.97    0.53
   2  -2   6   17.22    0.64
  -3   2  -6    7.43    0.33
   3  -2   6    7.27    0.36
   3  -2   6    7.47    0.28
  -4   2  -6    2.46    0.16
   4  -2   6    2.20    0.12
  -5   2  -6    2.76    0.19
   5  -2   6    2.87    0.14
  -6   2  -6    4.76    0.26
   6  -2   6    4.89    0.21
  -7   2  -6    0.43    0.10
   7  -2   6    0.46    0.08
  -8   2  -6    0.38    0.10
   8  -2   6    0.42    0.08
  -9   2  -6    0.99    0.14
 -10   2  -6    0.03    0.09
 -11   2  -6    1.22    0.22
 -12   2  -6    0.10    0.19
 -13   2  -6   -0.03    0.20
 -12  -1   6    2.36    0.22
 -11  -1   6    0.25    0.12
 -10  -1   6    0.31    0.11
  -9  -1   6    0.03    0.09
  -8  -1   6    1.99    0.16
  -8  -1   6    1.72    0.15
  -7  -1   6    1.67    0.15
  -7  -1   6    1.82    0.15
  -6  -1   6    4.47    0.22
  -6  -1   6    3.92    0.22
   5   1  -6    2.09    0.11
  -5  -1   6    2.22    0.15
  -5  -1   6    2.15    0.14
   4   1  -6    9.94    0.39
  -4  -1   6   10.00    0.42
  -4  -1   6    9.79    0.38
   3   1  -6    6.57    0.28
  -3  -1   6    7.33    0.28
  -3  -1   6    6.94    0.30
  -2  -1   6   15.03    0.54
  -2  -1   6   14.72    0.60
  -1  -1   6   11.16    0.46
   0   1  -6    0.18    0.05
   0  -1   6    0.10    0.05
   0  -1   6    0.20    0.04
  -1   1  -6   10.47    0.43
   1  -1   6   11.28    0.39
   1  -1   6   10.57    0.46
  -2   1  -6   11.19    0.51
   2  -1   6   14.74    0.57
   2  -1   6   13.74    0.47
   3  -1   6    3.56    0.21
  -4   1  -6    9.74    0.40
   4  -1   6    9.80    0.35
   4  -1   6    8.81    0.44
  -5   1  -6    2.07    0.15
   5  -1   6    1.74    0.17
   5  -1   6    1.92    0.11
  -6   1  -6    3.83    0.23
   6  -1   6    4.05    0.18
   6  -1   6    3.58    0.27
  -7   1  -6    1.87    0.17
   7  -1   6    1.80    0.13
  -8   1  -6    2.11    0.18
  -9   1  -6    0.13    0.09
 -10   1  -6    0.14    0.10
 -12   1  -6    2.23    0.29
 -13   1  -6    0.20    0.20
 -12   0   6    0.19    0.12
 -11   0   6   -0.06    0.10
 -10   0   6    0.05    0.09
  -9   0   6    0.15    0.11
  -9   0   6   -0.10    0.08
  -8   0   6    0.28    0.09
  -8   0   6    0.35    0.10
  -7   0   6    9.02    0.39
  -7   0   6    9.38    0.43
  -6   0   6    0.04    0.06
  -6   0   6    0.06    0.07
   5   0  -6   18.86    0.69
  -5   0   6   18.84    0.77
  -5   0   6   18.82    0.70
   4   0  -6   32.77    1.19
  -4   0   6   32.55    1.28
  -4   0   6   32.61    1.16
   3   0  -6    3.08    0.15
  -3   0   6    3.33    0.17
  -3   0   6    3.34    0.16
   2   0  -6    1.26    0.10
  -2   0   6    1.04    0.08
  -2   0   6    1.17    0.09
   1   0  -6   25.38    0.96
  -1   0   6   25.87    0.91
  -1   0   6   26.75    1.03
   0   0   6    5.25    0.25
   0   0   6    5.36    0.21
  -1   0  -6   26.95    1.00
   1   0   6   27.04    0.93
   1   0   6   26.78    1.08
  -2   0  -6    0.98    0.08
   2   0   6    0.85    0.10
   2   0   6    1.25    0.06
   3   0   6    3.18    0.20
   3   0   6    3.06    0.13
  -4   0  -6   31.62    1.19
   4   0   6   32.33    1.30
  -5   0  -6   17.67    0.71
   5   0   6   18.48    0.79
   5   0   6   18.82    0.66
  -6   0  -6    0.10    0.06
   6   0   6    0.06    0.11
   6   0   6   -0.07    0.05
  -7   0  -6    9.00    0.40
  -8   0  -6    0.23    0.09
  -9   0  -6    0.11    0.09
 -10   0  -6    0.13    0.09
 -12   0  -6    0.18    0.18
 -13   0  -6    0.32    0.21
 -12   1   6    1.87    0.20
 -11   1   6    0.14    0.11
 -10   1   6    0.32    0.10
 -10   1   6    0.27    0.12
  -9   1   6    0.09    0.11
  -9   1   6    0.16    0.10
  -8   1   6    1.76    0.15
  -8   1   6    1.71    0.17
  -7   1   6    1.57    0.15
  -7   1   6    2.00    0.16
  -6   1   6    3.93    0.23
  -6   1   6    3.96    0.21
  -5   1   6    2.32    0.15
  -5   1   6    2.44    0.16
   4  -1  -6    9.78    0.38
  -4   1   6   10.16    0.43
  -4   1   6   10.03    0.39
   3  -1  -6    6.68    0.27
  -3   1   6    6.65    0.30
  -3   1   6    6.93    0.27
   2  -1  -6   16.00    0.59
  -2   1   6   15.21    0.63
   1  -1  -6   11.14    0.43
  -1   1   6   11.17    0.40
  -1   1   6   11.20    0.46
   0   1   6    0.21    0.03
   0   1   6    0.16    0.05
  -1  -1  -6   10.81    0.43
   1   1   6   11.26    0.39
  -2  -1  -6   14.42    0.55
   2   1   6   12.91    0.59
   2   1   6   14.97    0.50
   3   1   6    6.86    0.25
   3   1   6    6.51    0.33
   4   1   6   10.17    0.37
   4   1   6    9.94    0.46
  -5  -1  -6    2.15    0.16
   5   1   6    2.12    0.11
   5   1   6    1.94    0.19
  -6  -1  -6    3.97    0.23
   6   1   6    4.00    0.27
  -7  -1  -6    1.59    0.14
   7   1   6    1.47    0.18
  -8  -1  -6    1.96    0.16
  -9  -1  -6   -0.10    0.08
 -10  -1  -6    0.34    0.11
 -11  -1  -6    0.37    0.13
 -12  -1  -6    2.31    0.28
 -12   2   6   -0.06    0.12
 -11   2   6    1.26    0.16
 -11   2   6    1.63    0.20
 -10   2   6    0.13    0.10
 -10   2   6    0.03    0.12
  -9   2   6    0.97    0.16
  -8   2   6    0.26    0.11
  -7   2   6    0.38    0.11
  -6   2   6    4.87    0.27
  -5   2   6    2.66    0.18
   4  -2  -6    2.43    0.10
  -4   2   6    2.10    0.15
   3  -2  -6    7.73    0.30
  -3   2   6    7.73    0.30
  -3   2   6    7.41    0.34
   2  -2  -6   17.14    0.64
  -2   2   6   17.48    0.70
   1  -2  -6   26.55    1.00
  -1   2   6   27.79    0.95
  -1   2   6   27.37    1.08
   0   2   6    0.83    0.08
   0   2   6    1.11    0.06
   1   2   6   19.47    0.93
   1   2   6   26.79    0.80
   2   2   6   16.75    0.70
   2   2   6   17.04    0.65
   2   2   6   16.99    0.58
   3   2   6    7.18    0.36
   3   2   6    8.06    0.28
   4   2   6    2.32    0.18
   4   2   6    2.16    0.15
   5   2   6    2.68    0.21
   5   2   6    2.86    0.17
   6   2   6    4.33    0.29
   6   2   6    5.13    0.25
   7   2   6    0.48    0.13
   7   2   6    0.28    0.09
  -9  -2  -6    0.97    0.13
 -10  -2  -6   -0.11    0.09
 -11  -2  -6    1.53    0.17
 -12   3   6    0.41    0.13
 -11   3   6    0.43    0.13
 -11   3   6    0.18    0.15
 -10   3   6    0.43    0.15
  -9   3   6    3.05    0.26
  -8   3   6    2.82    0.24
  -7   3   6    2.38    0.20
  -6   3   6    4.76    0.27
  -5   3   6    1.64    0.16
  -4   3   6    1.78    0.14
   3  -3  -6    3.60    0.15
  -3   3   6    3.17    0.19
   2  -3  -6   52.02    1.91
  -2   3   6   53.97    2.06
  -1   3   6   18.71    0.60
  -1   3   6   15.11    0.69
   0   3   6    0.72    0.06
   0   3   6    0.67    0.05
   0   3   6    0.55    0.07
   1   3   6   19.22    0.71
   1   3   6   18.32    0.77
   2   3   6   52.51    2.08
   2   3   6   53.91    1.94
   3   3   6    3.14    0.21
   3   3   6    3.43    0.17
   4   3   6    1.49    0.16
   4   3   6    2.35    0.14
   5   3   6    1.80    0.17
   5   3   6    1.87    0.14
   6   3   6    4.67    0.25
   6   3   6    4.69    0.30
   7   3   6    2.54    0.19
   7   3   6    2.77    0.24
   8   3   6    2.73    0.20
   8   3   6    2.90    0.27
 -10  -3  -6    0.24    0.11
 -11  -3  -6    0.83    0.15
 -12   4   6    0.24    0.17
 -11   4   6    2.10    0.25
 -10   4   6    0.70    0.17
  -9   4   6    1.03    0.17
  -8   4   6    3.88    0.27
  -7   4   6    5.23    0.32
  -6   4   6    1.65    0.16
  -5   4   6    2.71    0.20
  -4   4   6    0.37    0.09
   3  -4  -6    6.45    0.26
  -3   4   6    6.86    0.32
  -2   4   6   41.93    1.65
  -1   4   6    5.73    0.30
  -1   4   6    7.76    0.28
   0   4   6  321.22   10.59
   0   4   6  295.74   11.10
   0   4   6  313.42   11.87
   1   4   6    7.92    0.32
   1   4   6    7.61    0.35
   2   4   6   48.87    1.93
   2   4   6   49.61    1.80
   3   4   6    6.68    0.34
   3   4   6    7.43    0.31
  -4  -4  -6    0.39    0.03
   4   4   6    0.37    0.10
  -5  -4  -6    2.32    0.11
   5   4   6    2.39    0.20
   5   4   6    2.44    0.16
   6   4   6    1.57    0.18
   6   4   6    1.89    0.16
   7   4   6    4.96    0.27
   7   4   6    4.93    0.33
   8   4   6    3.87    0.29
   8   4   6    3.36    0.22
   9   4   6    0.99    0.14
  10   4   6    0.67    0.13
 -12   5   6    1.56    0.24
 -11   5   6    0.72    0.19
 -10   5   6    0.55    0.17
  -9   5   6    4.40    0.32
  -8   5   6    1.13    0.17
  -7   5   6    1.21    0.16
  -6   5   6    0.40    0.12
  -5   5   6    0.44    0.11
  -4   5   6    9.08    0.42
  -3   5   6   15.70    0.66
  -2   5   6    5.93    0.24
  -1   5   6   19.18    0.78
  -1   5   6   19.02    0.71
   0   5   6    8.90    0.40
   0   5   6    9.19    0.36
   1   5   6   18.90    0.79
   1   5   6   20.05    0.74
   2   5   6    6.20    0.31
   2   5   6    6.35    0.28
   3   5   6   17.62    0.76
   3   5   6   18.77    0.70
   5   5   6    0.28    0.11
   5   5   6    0.37    0.08
   6   5   6    0.40    0.13
   6   5   6    0.31    0.08
   7   5   6    0.98    0.12
   7   5   6    1.16    0.16
   8   5   6    1.20    0.14
   8   5   6    1.67    0.20
   9   5   6    3.69    0.24
  10   5   6    0.30    0.11
  11   5   6    0.72    0.15
 -12   6   6    0.11    0.18
 -11   6   6    0.65    0.19
 -10   6   6    0.00    0.15
  -9   6   6    0.72    0.17
  -8   6   6    0.28    0.13
  -7   6   6    0.41    0.14
  -6   6   6    3.66    0.26
  -5   6   6   10.29    0.49
  -2   6   6    0.57    0.09
  -2   6   6    0.58    0.05
  -1   6   6   23.62    0.87
  -1   6   6   23.46    0.95
   0   6   6    0.25    0.07
   0   6   6    0.34    0.05
   1   6   6   22.98    0.85
   1   6   6   22.41    0.92
   2   6   6    0.49    0.09
   2   6   6    0.54    0.07
   3   6   6    8.29    0.40
   3   6   6    8.79    0.36
   5   6   6   10.10    0.48
   5   6   6    9.47    0.42
   6   6   6    3.04    0.20
   6   6   6    3.55    0.26
   7   6   6    0.27    0.13
   7   6   6    0.43    0.10
   8   6   6    0.07    0.14
   8   6   6    0.08    0.09
   9   6   6    0.55    0.12
  10   6   6    0.10    0.11
  11   6   6    0.84    0.15
  12   6   6    0.59    0.15
 -12   7   6    0.07    0.17
 -11   7   6   -0.13    0.17
 -10   7   6    0.55    0.18
  -9   7   6    0.62    0.18
  -8   7   6    0.69    0.17
  -7   7   6    2.01    0.22
  -6   7   6    4.20    0.28
  -5   7   6   11.18    0.53
  -4   7   6    2.06    0.17
  -3   7   6   23.54    0.81
  -3   7   6   20.28    0.91
  -2   7   6    4.03    0.19
  -2   7   6    4.44    0.24
  -1   7   6    3.45    0.17
  -1   7   6    3.64    0.21
   0   7   6    2.56    0.17
   0   7   6    2.49    0.15
   1   7   6    3.52    0.18
   1   7   6    3.39    0.20
   2   7   6    3.79    0.20
   2   7   6    3.85    0.22
   3   7   6   23.37    0.89
   3   7   6   23.49    0.97
   4   7   6    2.19    0.21
   4   7   6    2.68    0.17
   5   7   6   10.65    0.46
   5   7   6   10.75    0.51
   6   7   6    3.76    0.28
   6   7   6    4.06    0.23
   7   7   6    2.25    0.22
   7   7   6    2.41    0.19
   8   7   6    0.67    0.12
   9   7   6    0.69    0.13
  10   7   6    0.49    0.13
  11   7   6    0.15    0.12
  12   7   6    0.15    0.13
 -11   8   6    0.54    0.19
 -10   8   6    0.14    0.17
  -9   8   6    0.86    0.19
  -8   8   6    1.34    0.20
  -7   8   6    4.32    0.31
  -6   8   6    5.51    0.34
  -5   8   6    3.01    0.24
  -4   8   6    0.62    0.13
  -3   8   6   14.75    0.57
  -3   8   6   15.42    0.66
  -2   8   6    4.14    0.20
  -2   8   6    4.45    0.25
   1  -8  -6   44.88    1.54
  -1   8   6   43.91    1.76
  -1   8   6   44.97    1.63
   0  -8  -6    0.68    0.05
   0   8   6    0.63    0.11
   0   8   6    0.69    0.08
   1   8   6   44.45    1.63
   1   8   6   44.16    1.75
   2   8   6    3.87    0.21
   2   8   6    3.85    0.23
   3   8   6   14.56    0.59
   3   8   6   14.46    0.63
   4   8   6    0.46    0.09
   4   8   6    0.52    0.12
   5   8   6    2.60    0.19
   5   8   6    2.91    0.24
   6   8   6    5.70    0.33
   6   8   6    5.42    0.29
   7   8   6    3.69    0.24
   8   8   6    1.48    0.16
   9   8   6    0.62    0.13
  10   8   6    0.28    0.13
  11   8   6    0.68    0.15
  12   8   6    0.13    0.13
 -11   9   6    0.19    0.20
 -10   9   6    1.59    0.24
  -9   9   6    0.67    0.19
  -8   9   6    0.22    0.16
  -7   9   6   -0.01    0.13
  -6   9   6    0.09    0.13
  -5   9   6    2.48    0.23
  -4   9   6   11.03    0.53
  -3   9   6    4.66    0.29
   2  -9  -6   26.86    0.93
  -2   9   6   25.79    1.09
  -2   9   6   26.39    0.98
   1  -9  -6   38.07    1.34
  -1   9   6   38.71    1.43
  -1   9   6   39.33    1.55
   0   9   6    5.96    0.31
   0   9   6    5.90    0.28
   1   9   6   36.55    1.50
   1   9   6   38.58    1.40
   2   9   6   25.02    1.07
   2   9   6   27.53    1.00
   3   9   6    4.38    0.24
   3   9   6    4.44    0.28
   4   9   6   10.63    0.51
   4   9   6   10.60    0.46
   5   9   6    2.43    0.19
   5   9   6    2.35    0.21
   6   9   6    0.16    0.09
   7   9   6    0.16    0.10
   8   9   6    0.51    0.12
   9   9   6    0.74    0.14
  10   9   6    1.57    0.19
  11   9   6    0.59    0.16
 -10  10   6    2.01    0.26
  -9  10   6   -0.15    0.16
  -8  10   6    2.35    0.25
  -7  10   6    0.31    0.15
  -6  10   6    7.22    0.41
  -5  10   6    1.36    0.18
  -4  10   6    3.44    0.26
   3 -10  -6   16.87    0.62
  -3  10   6   16.74    0.74
   2 -10  -6   33.27    1.18
  -2  10   6   33.41    1.36
  -2  10   6   33.51    1.24
  -1  10   6   17.99    0.77
  -1  10   6   17.85    0.69
   0  10   6   72.74    2.83
   0  10   6   71.97    2.63
   1  10   6   17.84    0.76
   1  10   6   18.29    0.71
   2  10   6   32.82    1.24
   2  10   6   32.98    1.33
   3  10   6   17.12    0.74
   3  10   6   17.00    0.68
   4  10   6    2.97    0.25
   4  10   6    3.18    0.21
   5  10   6    1.07    0.13
   6  10   6    6.37    0.33
   7  10   6    0.25    0.11
   8  10   6    2.40    0.21
   9  10   6    0.21    0.12
  10  10   6    1.69    0.19
  11  10   6    0.02    0.13
 -10  11   6    0.67    0.21
  -9  11   6    0.72    0.21
  -8  11   6    4.93    0.37
  -7  11   6    0.33    0.17
  -6  11   6    0.45    0.17
  -5  11   6    4.11    0.29
   4 -11  -6    2.20    0.16
  -4  11   6    2.35    0.23
   3 -11  -6   23.20    0.84
  -3  11   6   22.97    0.98
  -2  11   6    3.86    0.25
  -2  11   6    3.57    0.20
  -1  11   6    7.37    0.38
  -1  11   6    7.74    0.34
   0  11   6    0.99    0.13
   0  11   6    1.07    0.11
   1  11   6    7.65    0.37
   1  11   6    7.21    0.34
   2  11   6    4.08    0.25
   2  11   6    3.63    0.23
   3  11   6   22.85    0.90
   3  11   6   22.88    0.96
   4  11   6    2.04    0.18
   5  11   6    3.90    0.25
   6  11   6    0.55    0.12
   7  11   6    0.32    0.12
   8  11   6    4.49    0.29
   9  11   6    0.41    0.13
  10  11   6    0.76    0.16
  -9  12   6    0.12    0.18
  -8  12   6    0.33    0.18
  -7  12   6    1.17    0.21
  -6  12   6    1.14    0.19
  -5  12   6    4.76    0.33
  -4  12   6    0.97    0.17
  -3  12   6    1.84    0.20
  -2  12   6    1.85    0.18
  -1  12   6    2.67    0.22
  -1  12   6    3.02    0.19
   0  12   6    2.61    0.19
   0  12   6    2.67    0.22
   1  12   6    3.41    0.23
   1  12   6    2.98    0.20
   2  12   6    1.73    0.15
   2  12   6    1.63    0.16
   3  12   6    1.69    0.16
   4  12   6    0.92    0.13
   5  12   6    4.90    0.29
   6  12   6    1.13    0.15
   7  12   6    1.17    0.16
   8  12   6    0.81    0.15
   9  12   6    0.08    0.12
  -8  13   6    0.11    0.17
  -7  13   6    0.96    0.21
  -6  13   6   -0.08    0.14
  -5  13   6    1.11    0.19
  -4  13   6    0.39    0.15
  -3  13   6    1.99    0.20
  -2  13   6    0.91    0.15
  -1  13   6    0.09    0.08
  -1  13   6    0.06    0.11
   0  13   6    3.75    0.23
   0  13   6    3.77    0.26
   1  13   6    0.15    0.09
   1  13   6    0.40    0.11
   2  13   6    0.71    0.12
   3  13   6    1.77    0.17
   4  13   6    0.36    0.11
   5  13   6    0.78    0.14
   6  13   6    0.18    0.12
   7  13   6    0.91    0.16
   8  13   6    0.00    0.12
   9  13   6    0.03    0.13
  -8  14   6    0.36    0.19
  -7  14   6    0.21    0.18
  -6  14   6    1.05    0.20
  -5  14   6    0.16    0.15
  -4  14   6    0.36    0.16
  -3  14   6    0.19    0.13
  -2  14   6    0.73    0.15
  -1  14   6    1.13    0.13
  -1  14   6    1.46    0.17
   0  14   6    1.07    0.13
   0  14   6    1.13    0.16
   1  14   6    1.24    0.14
   2  14   6    0.58    0.12
   3  14   6   -0.07    0.10
   4  14   6    0.33    0.12
   5  14   6    0.08    0.12
   6  14   6    0.53    0.14
   7  14   6    0.44    0.15
   8  14   6    0.44    0.15
  -7  15   6    0.65    0.21
  -6  15   6   -0.04    0.17
  -5  15   6   -0.05    0.16
  -4  15   6    2.10    0.24
  -3  15   6    1.67    0.21
  -2  15   6    2.02    0.22
  -1  15   6    5.99    0.36
   0  15   6    0.68    0.13
   1  15   6    5.31    0.31
   2  15   6    1.96    0.19
   3  15   6    1.56    0.18
   4  15   6    1.79    0.19
   5  15   6   -0.07    0.12
   6  15   6    0.14    0.13
   7  15   6    0.86    0.17
  -6  16   6    2.40    0.28
  -5  16   6    1.61    0.24
  -4  16   6    0.69    0.18
  -3  16   6    1.21    0.20
  -2  16   6    1.56    0.21
   0  16   6    0.37    0.12
   1  16   6    1.03    0.15
   2  16   6    1.23    0.17
   3  16   6    1.02    0.17
   4  16   6    0.56    0.16
   5  16   6    1.76    0.21
   6  16   6    2.24    0.23
  -5  17   6    2.14    0.27
  -4  17   6    0.13    0.18
  -3  17   6    1.72    0.24
   1  17   6    0.38    0.14
   2  17   6   -0.19    0.13
   3  17   6    1.85    0.22
   4  17   6    0.13    0.14
   1  18   6    0.05    0.13
   2  18   6    0.47    0.16
   3  18   6    0.33    0.15
  -1 -18   7    0.11    0.12
  -4 -17   7   -0.03    0.11
   3  17  -7    0.34    0.15
  -3 -17   7    0.50    0.13
   2  17  -7    0.06    0.13
  -2 -17   7    0.27    0.12
   1  17  -7   -0.03    0.13
  -1 -17   7   -0.01    0.11
   0  17  -7    0.01    0.13
   0 -17   7    0.08    0.12
  -1  17  -7   -0.02    0.13
   1 -17   7   -0.20    0.09
  -2  17  -7    0.43    0.15
   2 -17   7    0.19    0.13
  -3  17  -7    0.45    0.16
   3 -17   7    0.55    0.14
  -4  17  -7    0.03    0.13
  -6 -16   7    0.30    0.13
   5  16  -7    0.19    0.13
  -5 -16   7    0.50    0.14
   4  16  -7    0.00    0.12
  -4 -16   7    0.24    0.12
   3  16  -7    0.58    0.15
  -3 -16   7    0.65    0.13
   2  16  -7    0.04    0.12
  -2 -16   7    0.22    0.11
   1  16  -7    0.55    0.15
  -1 -16   7    0.63    0.12
   0  16  -7    0.05    0.13
   0 -16   7    0.01    0.10
  -1  16  -7    0.61    0.16
   1 -16   7    0.55    0.12
  -2  16  -7    0.11    0.13
   2 -16   7    0.01    0.11
  -3  16  -7    0.51    0.16
   3 -16   7    0.26    0.12
  -4  16  -7   -0.03    0.12
   4 -16   7   -0.04    0.11
  -5  16  -7    0.18    0.14
   5 -16   7   -0.11    0.11
   7  15  -7    1.11    0.18
  -7 -15   7    1.23    0.18
   6  15  -7   -0.07    0.11
  -6 -15   7    0.00    0.13
   5  15  -7    0.33    0.13
  -5 -15   7    0.33    0.13
   4  15  -7    0.43    0.15
  -4 -15   7    0.47    0.13
   3  15  -7    0.37    0.13
  -3 -15   7    0.63    0.12
   2  15  -7    1.28    0.18
  -2 -15   7    1.44    0.15
   1  15  -7    7.15    0.41
  -1 -15   7    6.98    0.34
   0  15  -7    3.09    0.27
   0 -15   7    3.23    0.23
  -1  15  -7    7.14    0.41
   1 -15   7    6.83    0.34
  -2  15  -7    1.54    0.20
   2 -15   7    1.17    0.16
  -3  15  -7    0.40    0.14
   3 -15   7    0.34    0.12
  -4  15  -7    0.54    0.16
   4 -15   7    0.36    0.13
  -5  15  -7    0.26    0.15
   5 -15   7    0.39    0.12
   6 -15   7    0.01    0.13
  -7  15  -7    1.29    0.26
   8  14  -7    0.07    0.12
  -8 -14   7   -0.06    0.15
   7  14  -7    1.35    0.18
  -7 -14   7    1.28    0.19
   6  14  -7    0.36    0.14
  -6 -14   7    0.08    0.13
   5  14  -7    0.04    0.11
  -5 -14   7    0.12    0.12
   4  14  -7    3.68    0.28
  -4 -14   7    3.64    0.24
   3  14  -7    0.34    0.13
  -3 -14   7    0.54    0.12
   2  14  -7    2.88    0.25
  -2 -14   7    3.26    0.21
   1  14  -7    2.50    0.23
  -1 -14   7    2.63    0.19
   0  14  -7    0.68    0.14
   0 -14   7    0.58    0.12
  -1  14  -7    2.80    0.25
   1 -14   7    2.49    0.20
  -2  14  -7    3.45    0.27
   2 -14   7    3.11    0.22
  -3  14  -7    0.57    0.15
   3 -14   7    0.40    0.12
  -4  14  -7    3.35    0.28
   4 -14   7    3.66    0.24
  -5  14  -7    0.26    0.14
   5 -14   7    0.10    0.12
  -6  14  -7    0.34    0.15
  -6  14  -7    0.34    0.18
   6 -14   7    0.17    0.11
  -7  14  -7    1.39    0.25
   7 -14   7    1.22    0.17
  -8  14  -7   -0.05    0.19
  -9 -13   7    0.22    0.17
   8  13  -7    0.18    0.13
  -8 -13   7    0.09    0.15
   7  13  -7    2.21    0.21
  -7 -13   7    2.22    0.22
   6  13  -7    0.81    0.15
  -6 -13   7    0.69    0.15
   5  13  -7    0.42    0.13
  -5 -13   7    0.37    0.12
   4  13  -7    3.12    0.25
  -4 -13   7    3.24    0.22
   3  13  -7    0.17    0.11
  -3 -13   7    0.17    0.10
   2  13  -7    4.21    0.28
  -2 -13   7    3.96    0.24
   1  13  -7    2.42    0.22
  -1 -13   7    2.27    0.17
   0  13  -7    1.41    0.18
   0 -13   7    1.27    0.13
  -1  13  -7    2.33    0.22
   1 -13   7    2.42    0.18
  -2  13  -7    3.73    0.28
   2 -13   7    4.19    0.23
  -3  13  -7    0.31    0.13
   3 -13   7    0.36    0.11
  -4  13  -7    3.11    0.27
  -4  13  -7    3.09    0.28
   4 -13   7    3.43    0.22
  -5  13  -7    0.48    0.18
  -5  13  -7    0.60    0.15
   5 -13   7    0.46    0.12
  -6  13  -7    0.92    0.16
  -6  13  -7    1.01    0.21
   6 -13   7    0.73    0.13
  -7  13  -7    2.21    0.29
   7 -13   7    2.41    0.20
  -8  13  -7    0.44    0.22
   8 -13   7    0.30    0.13
  -9 -12   7   -0.12    0.14
   8  12  -7    1.78    0.19
  -8 -12   7    1.31    0.20
   7  12  -7    0.22    0.11
  -7 -12   7    0.28    0.15
   6  12  -7    2.55    0.22
  -6 -12   7    2.65    0.22
   5  12  -7    0.31    0.11
  -5 -12   7    0.28    0.12
   4  12  -7    1.14    0.15
  -4 -12   7    0.97    0.15
   3  12  -7    0.60    0.13
  -3 -12   7    0.51    0.12
   2  12  -7    0.98    0.14
  -2 -12   7    0.90    0.12
   1  12  -7    0.48    0.12
  -1 -12   7    0.52    0.10
   0  12  -7    0.96    0.15
   0 -12   7    1.02    0.12
  -1  12  -7    0.49    0.13
   1 -12   7    0.54    0.10
  -2  12  -7    1.05    0.16
   2 -12   7    1.09    0.12
  -3  12  -7    0.82    0.16
  -3  12  -7    0.45    0.13
   3 -12   7    0.83    0.12
  -4  12  -7    0.98    0.16
  -4  12  -7    1.22    0.19
   4 -12   7    1.11    0.14
  -5  12  -7    0.32    0.16
  -5  12  -7    0.52    0.14
   5 -12   7    0.47    0.12
  -6  12  -7    2.60    0.28
  -6  12  -7    2.10    0.22
   6 -12   7    2.49    0.20
  -7  12  -7    0.42    0.14
  -7  12  -7    0.45    0.19
   7 -12   7    0.35    0.13
  -8  12  -7    1.68    0.27
   8 -12   7    1.43    0.17
  -9  12  -7    0.21    0.20
   9 -12   7    0.17    0.13
 -10 -11   7    0.27    0.16
  -9 -11   7    0.68    0.15
   8  11  -7    1.27    0.16
  -8 -11   7    1.10    0.18
   7  11  -7   -0.01    0.09
  -7 -11   7    0.04    0.13
   6  11  -7    1.50    0.16
  -6 -11   7    1.44    0.17
   5  11  -7    5.64    0.31
  -5 -11   7    4.95    0.30
   4  11  -7    3.18    0.23
  -4 -11   7    3.00    0.22
   3  11  -7    9.65    0.46
  -3 -11   7    9.65    0.42
   2  11  -7    0.93    0.14
  -2 -11   7    0.96    0.12
   1  11  -7    1.42    0.17
  -1 -11   7    1.14    0.12
   0  11  -7    0.02    0.10
   0 -11   7   -0.01    0.08
  -1  11  -7    1.06    0.15
   1 -11   7    1.21    0.12
  -2  11  -7    1.01    0.15
  -2  11  -7    0.94    0.14
   2 -11   7    0.82    0.11
  -3  11  -7   10.56    0.49
  -3  11  -7    9.92    0.52
   3 -11   7    9.81    0.42
  -4  11  -7    2.92    0.26
  -4  11  -7    3.25    0.26
   4 -11   7    2.99    0.19
  -5  11  -7    5.90    0.39
  -5  11  -7    4.90    0.33
   5 -11   7    5.35    0.27
  -6  11  -7    1.66    0.23
  -6  11  -7    1.65    0.19
   6 -11   7    1.91    0.16
  -7  11  -7    0.02    0.12
  -7  11  -7    0.21    0.18
   7 -11   7   -0.14    0.10
  -8  11  -7    1.17    0.24
   8 -11   7    1.50    0.17
  -9  11  -7    1.56    0.28
   9 -11   7    1.16    0.16
 -10  11  -7    0.30    0.20
  10 -11   7    0.60    0.14
 -10 -10   7    0.46    0.16
  -9 -10   7    0.26    0.14
   8  10  -7    2.42    0.21
  -8 -10   7    2.05    0.20
   7  10  -7    1.21    0.15
  -7 -10   7    1.10    0.16
   6  10  -7    3.64    0.24
  -6 -10   7    3.67    0.25
   5  10  -7    2.17    0.19
  -5 -10   7    1.88    0.17
   4  10  -7    1.69    0.16
  -4 -10   7    1.31    0.14
   3  10  -7    3.45    0.24
  -3 -10   7    3.22    0.21
   2  10  -7    6.17    0.33
  -2 -10   7    6.08    0.30
   1  10  -7    3.58    0.25
  -1 -10   7    4.03    0.22
   0  10  -7    5.72    0.33
   0 -10   7    5.81    0.27
  -1  10  -7    3.90    0.26
  -1  10  -7    3.59    0.26
   1 -10   7    3.97    0.21
  -2  10  -7    5.90    0.34
  -2  10  -7    5.53    0.34
   2 -10   7    6.15    0.28
  -3  10  -7    3.47    0.28
  -3  10  -7    3.36    0.25
   3 -10   7    3.26    0.20
  -4  10  -7    1.51    0.19
  -4  10  -7    1.76    0.18
   4 -10   7    1.52    0.14
  -5  10  -7    1.80    0.22
  -5  10  -7    1.94    0.19
   5 -10   7    2.07    0.16
  -6  10  -7    4.27    0.34
  -6  10  -7    4.06    0.28
   6 -10   7    3.89    0.22
  -7  10  -7    1.33    0.17
  -7  10  -7    1.08    0.21
   7 -10   7    1.38    0.15
  -8  10  -7    2.30    0.29
   8 -10   7    2.25    0.18
  -9  10  -7    0.54    0.20
   9 -10   7    0.27    0.12
 -10  10  -7    0.55    0.23
  10 -10   7    0.95    0.15
 -11  -9   7   -0.05    0.14
 -10  -9   7    0.53    0.16
  -9  -9   7    1.49    0.18
   8   9  -7    0.33    0.11
  -8  -9   7    0.35    0.13
   7   9  -7    1.73    0.16
  -7  -9   7    1.75    0.18
   6   9  -7    1.84    0.17
  -6  -9   7    1.40    0.15
   5   9  -7    2.17    0.18
  -5  -9   7    2.38    0.20
   4   9  -7    0.31    0.10
  -4  -9   7    0.25    0.10
   3   9  -7   16.85    0.70
  -3  -9   7   17.05    0.66
   2   9  -7   10.15    0.48
  -2  -9   7   10.95    0.44
   1   9  -7   52.04    1.93
  -1  -9   7   50.86    1.81
   0   9  -7    5.10    0.29
   0  -9   7    4.65    0.25
  -1   9  -7   51.65    1.94
   1  -9   7   51.73    1.82
  -2   9  -7   10.30    0.48
   2  -9   7   10.11    0.41
  -3   9  -7   16.08    0.69
   3  -9   7   16.84    0.63
  -4   9  -7    0.10    0.10
   4  -9   7    0.42    0.09
  -5   9  -7    2.59    0.22
  -5   9  -7    2.43    0.24
   5  -9   7    2.54    0.17
  -6   9  -7    1.86    0.18
  -6   9  -7    1.30    0.21
   6  -9   7    2.05    0.16
  -7   9  -7    1.59    0.23
  -7   9  -7    1.62    0.18
   7  -9   7    1.53    0.15
  -8   9  -7    0.42    0.13
  -8   9  -7    0.48    0.19
   8  -9   7    0.40    0.11
  -9   9  -7    1.44    0.25
   9  -9   7    1.43    0.16
 -10   9  -7    0.61    0.22
  10  -9   7    0.69    0.14
  11  -9   7    0.31    0.13
 -11  -8   7    0.78    0.16
 -10  -8   7    0.15    0.13
  -9  -8   7    0.86    0.15
  -8  -8   7    0.37    0.12
   7   8  -7    2.53    0.20
  -7  -8   7    2.84    0.21
   6   8  -7    3.00    0.20
  -6  -8   7    2.81    0.21
   5   8  -7    2.34    0.19
  -5  -8   7    2.77    0.19
   4   8  -7    2.27    0.19
  -4  -8   7    2.63    0.20
   3   8  -7   16.83    0.72
  -3  -8   7   18.48    0.68
   2   8  -7    2.25    0.19
  -2  -8   7    1.85    0.16
  -1  -8   7   30.03    1.08
   0   8  -7    0.39    0.07
  -1   8  -7   36.99    1.57
   1  -8   7   46.20    1.48
  -2   8  -7    2.16    0.19
   2  -8   7    1.90    0.15
  -3   8  -7   18.49    0.74
   3  -8   7   17.48    0.67
  -4   8  -7    2.76    0.22
   4  -8   7    2.37    0.15
  -5   8  -7    2.20    0.19
   5  -8   7    1.96    0.14
  -6   8  -7    3.19    0.24
   6  -8   7    2.89    0.19
  -7   8  -7    2.38    0.26
  -7   8  -7    2.35    0.21
   7  -8   7    2.18    0.16
  -8   8  -7    0.44    0.13
  -8   8  -7    0.36    0.18
   8  -8   7    0.36    0.11
  -9   8  -7    0.94    0.21
   9  -8   7    0.73    0.12
 -10   8  -7    0.29    0.20
  10  -8   7    0.44    0.12
 -11   8  -7    0.89    0.25
  11  -8   7    0.87    0.14
 -11  -7   7    0.36    0.14
 -10  -7   7    1.38    0.18
  -9  -7   7    0.28    0.11
  -8  -7   7    0.34    0.11
   7   7  -7    1.45    0.14
  -7  -7   7    1.13    0.14
   6   7  -7    1.68    0.15
  -6  -7   7    1.47    0.15
   5   7  -7    0.21    0.08
  -5  -7   7    0.39    0.10
   4   7  -7    6.48    0.33
  -4  -7   7    6.93    0.32
  -3  -7   7    1.52    0.13
   2   7  -7    0.19    0.08
  -1  -7   7    3.08    0.17
   0   7  -7    0.05    0.04
   0  -7   7    0.06    0.07
  -2   7  -7    0.21    0.08
   2  -7   7    0.25    0.06
  -3   7  -7    3.03    0.22
   3  -7   7    3.16    0.17
  -4   7  -7    6.63    0.34
   4  -7   7    6.28    0.28
  -5   7  -7    0.36    0.11
   5  -7   7    0.14    0.07
  -6   7  -7    1.57    0.17
   6  -7   7    1.82    0.15
  -7   7  -7    1.44    0.17
   7  -7   7    1.61    0.14
  -8   7  -7   -0.01    0.15
  -8   7  -7    0.48    0.12
   8  -7   7    0.15    0.09
  -9   7  -7    0.60    0.18
   9  -7   7    0.54    0.11
 -10   7  -7    1.00    0.22
  10  -7   7    1.03    0.14
 -11   7  -7    0.27    0.20
  11  -7   7    0.60    0.13
 -12  -6   7    0.35    0.15
 -11  -6   7    0.49    0.15
 -10  -6   7    0.64    0.14
  -9  -6   7    0.59    0.13
  -8  -6   7    2.97    0.20
   7   6  -7    2.13    0.17
  -7  -6   7    2.37    0.19
   6   6  -7    6.15    0.29
  -6  -6   7    5.67    0.29
   5   6  -7    3.59    0.21
  -5  -6   7    3.66    0.20
   4   6  -7    0.95    0.11
  -4  -6   7    0.63    0.09
   3   6  -7    5.80    0.29
   2   6  -7    0.36    0.08
  -2  -6   7    0.36    0.07
  -2  -6   7    0.32    0.08
   1   6  -7    4.71    0.25
  -1  -6   7    4.66    0.24
  -1  -6   7    4.92    0.23
   0   6  -7    1.65    0.15
   0  -6   7    1.97    0.16
   0  -6   7    1.98    0.14
   1  -6   7    5.28    0.23
   1  -6   7    5.27    0.28
  -2   6  -7    0.27    0.08
   2  -6   7    0.29    0.06
  -3   6  -7    6.62    0.32
   3  -6   7    5.95    0.26
  -4   6  -7    0.77    0.12
   4  -6   7    0.79    0.09
  -5   6  -7    3.64    0.24
   5  -6   7    3.73    0.19
  -6   6  -7    5.53    0.30
   6  -6   7    5.23    0.25
  -7   6  -7    1.78    0.18
   7  -6   7    1.98    0.15
  -8   6  -7    2.81    0.23
   8  -6   7    2.43    0.18
  -9   6  -7    0.62    0.18
  -9   6  -7    0.88    0.14
   9  -6   7    0.47    0.11
 -10   6  -7    0.76    0.20
  10  -6   7    0.65    0.12
 -11   6  -7    0.35    0.20
 -12   6  -7    0.27    0.21
 -12  -5   7    0.29    0.14
 -11  -5   7    0.61    0.15
 -10  -5   7    1.50    0.17
  -9  -5   7    0.28    0.11
  -8  -5   7    0.95    0.13
   7   5  -7    0.60    0.09
  -7  -5   7    0.62    0.11
   6   5  -7    1.36    0.12
  -6  -5   7    1.25    0.13
   5   5  -7    2.58    0.17
  -5  -5   7    2.49    0.16
  -4  -5   7    2.95    0.17
   3   5  -7    8.67    0.38
  -3  -5   7    8.22    0.36
  -3  -5   7    8.86    0.35
   2   5  -7   27.26    1.05
  -2  -5   7   28.66    1.00
  -2  -5   7   26.77    1.09
   1   5  -7   12.09    0.50
  -1  -5   7   12.34    0.47
  -1  -5   7   12.04    0.51
   0   5  -7   -0.04    0.05
   0  -5   7   -0.07    0.06
   0  -5   7    0.15    0.05
  -1   5  -7   11.48    0.50
   1  -5   7   12.23    0.45
   1  -5   7   12.10    0.53
  -2   5  -7   28.42    1.07
   2  -5   7   27.49    0.99
   2  -5   7   27.86    1.14
  -3   5  -7    8.74    0.39
   3  -5   7    8.50    0.41
   3  -5   7    8.15    0.33
  -4   5  -7    6.19    0.32
   4  -5   7    6.34    0.26
  -5   5  -7    2.43    0.20
   5  -5   7    2.27    0.14
  -6   5  -7    1.37    0.15
   6  -5   7    1.74    0.13
  -7   5  -7    0.78    0.12
   7  -5   7    0.56    0.09
  -8   5  -7    1.03    0.14
   8  -5   7    0.89    0.11
  -9   5  -7    0.12    0.11
   9  -5   7    0.17    0.09
 -10   5  -7    1.55    0.24
  10  -5   7    1.71    0.16
 -11   5  -7    0.48    0.21
 -12   5  -7    0.01    0.18
 -12  -4   7    1.33    0.19
 -11  -4   7    0.33    0.14
 -10  -4   7    0.69    0.14
  -9  -4   7    1.33    0.16
  -8  -4   7    1.49    0.14
  -7  -4   7    1.04    0.12
   6   4  -7    2.52    0.16
  -6  -4   7    2.42    0.16
   5   4  -7   -0.06    0.05
  -5  -4   7   -0.05    0.06
   4   4  -7    9.17    0.40
  -4  -4   7    9.74    0.39
  -4  -4   7    9.34    0.39
   3   4  -7    3.16    0.18
  -3  -4   7    3.38    0.18
  -3  -4   7    2.81    0.17
   2   4  -7   13.94    0.57
  -2  -4   7   13.89    0.58
  -2  -4   7   14.53    0.54
   1   4  -7   11.16    0.47
  -1  -4   7   11.51    0.49
  -1  -4   7   11.54    0.44
   0   4  -7   22.75    0.87
   0  -4   7   22.32    0.91
   0  -4   7   22.51    0.81
  -1   4  -7   11.34    0.48
   1  -4   7   11.43    0.43
   1  -4   7   11.39    0.50
   2  -4   7   14.40    0.62
   2  -4   7   13.86    0.52
  -3   4  -7    3.53    0.21
   3  -4   7    3.17    0.15
   3  -4   7    3.05    0.22
  -4   4  -7    9.39    0.41
   4  -4   7    8.96    0.44
   4  -4   7    8.63    0.35
  -5   4  -7    0.08    0.08
   5  -4   7    0.03    0.05
  -6   4  -7    2.44    0.20
   6  -4   7    2.47    0.15
  -7   4  -7    0.90    0.13
   7  -4   7    0.80    0.09
  -8   4  -7    1.53    0.16
   8  -4   7    1.13    0.12
  -9   4  -7    1.22    0.16
   9  -4   7    1.49    0.13
  10  -4   7    0.52    0.11
 -11   4  -7    0.33    0.20
 -12   4  -7    1.24    0.26
 -12  -3   7    0.35    0.15
 -11  -3   7    1.24    0.17
 -10  -3   7    2.61    0.22
  -9  -3   7    1.36    0.15
  -8  -3   7    0.34    0.10
  -7  -3   7    0.83    0.11
   6   3  -7    6.22    0.28
  -6  -3   7    6.55    0.30
   5   3  -7    1.94    0.14
  -5  -3   7    1.95    0.15
  -5  -3   7    1.93    0.13
   4   3  -7    6.12    0.27
  -4  -3   7    5.88    0.27
  -4  -3   7    6.00    0.27
   3   3  -7    4.17    0.21
  -3  -3   7    4.26    0.20
  -3  -3   7    4.09    0.20
   2   3  -7   30.40    1.15
  -2  -3   7   31.02    1.09
  -2  -3   7   30.60    1.21
   1   3  -7   34.31    1.30
  -1  -3   7   35.10    1.23
  -1  -3   7   34.99    1.37
   0   3  -7   50.77    1.86
   0  -3   7   49.57    1.98
   0  -3   7   51.20    1.76
  -1   3  -7   34.37    1.29
   1  -3   7   34.96    1.37
   1  -3   7   34.12    1.21
   2  -3   7   30.76    1.25
   2  -3   7   31.21    1.09
  -3   3  -7    4.53    0.24
   3  -3   7    4.10    0.26
   3  -3   7    4.30    0.18
  -4   3  -7    6.08    0.30
   4  -3   7    6.15    0.33
   4  -3   7    5.80    0.24
  -5   3  -7    1.58    0.14
   5  -3   7    1.77    0.11
  -6   3  -7    6.30    0.33
   6  -3   7    6.43    0.27
  -7   3  -7    0.91    0.13
   7  -3   7    0.89    0.10
  -8   3  -7    0.44    0.11
   8  -3   7    0.22    0.08
  -9   3  -7    1.24    0.15
   9  -3   7    1.17    0.12
 -10   3  -7    1.98    0.19
 -11   3  -7    1.07    0.22
 -12   3  -7    0.23    0.19
 -12  -2   7    3.68    0.27
 -11  -2   7    0.24    0.12
 -10  -2   7    1.35    0.16
  -9  -2   7    3.06    0.22
  -8  -2   7    1.66    0.15
  -7  -2   7    1.33    0.13
  -7  -2   7    1.57    0.14
  -6  -2   7    4.16    0.22
  -6  -2   7    4.43    0.22
   5   2  -7    9.57    0.38
  -5  -2   7    9.27    0.38
  -5  -2   7    9.25    0.40
   4   2  -7    9.75    0.40
  -4  -2   7    9.56    0.41
  -4  -2   7    9.82    0.39
   3   2  -7   42.39    1.55
  -3  -2   7   41.85    1.48
  -3  -2   7   42.36    1.64
   2   2  -7   28.28    1.07
  -2  -2   7   28.72    1.02
  -2  -2   7   28.87    1.13
   1   2  -7   20.90    0.78
  -1  -2   7   20.52    0.73
  -1  -2   7   19.91    0.82
   0   2  -7   30.92    1.15
   0  -2   7   30.45    1.22
   0  -2   7   30.55    1.08
  -1   2  -7   20.69    0.79
   1  -2   7   20.74    0.84
   1  -2   7   20.12    0.73
  -2   2  -7   26.58    1.04
   2  -2   7   27.86    0.96
   2  -2   7   28.05    1.12
  -3   2  -7   41.94    1.55
   3  -2   7   41.92    1.67
   3  -2   7   41.20    1.45
  -4   2  -7    9.85    0.40
   4  -2   7    8.94    0.33
   4  -2   7    7.51    0.42
  -5   2  -7    9.31    0.41
   5  -2   7    9.23    0.35
  -6   2  -7    4.32    0.26
   6  -2   7    4.01    0.30
   6  -2   7    4.21    0.20
  -7   2  -7    1.48    0.15
   7  -2   7    1.43    0.12
  -8   2  -7    2.03    0.18
   8  -2   7    2.02    0.14
  -9   2  -7    3.11    0.25
 -10   2  -7    1.02    0.16
 -12   2  -7    3.00    0.33
 -12  -1   7    0.24    0.13
 -11  -1   7    0.14    0.12
 -10  -1   7    0.83    0.14
  -9  -1   7    1.39    0.15
  -8  -1   7    3.46    0.22
  -8  -1   7    3.39    0.22
  -7  -1   7    0.48    0.09
  -7  -1   7    0.42    0.09
  -6  -1   7    0.71    0.10
  -6  -1   7    0.63    0.09
  -5  -1   7    4.57    0.22
  -5  -1   7    4.70    0.23
  -4  -1   7   10.02    0.41
  -4  -1   7   10.83    0.44
  -3  -1   7    1.32    0.10
  -3  -1   7    1.34    0.11
   2   1  -7    2.73    0.16
  -2  -1   7    3.10    0.15
  -2  -1   7    3.39    0.17
   1   1  -7    7.12    0.31
  -1  -1   7    6.89    0.28
  -1  -1   7    7.04    0.31
   0   1  -7    0.06    0.05
   0  -1   7    0.13    0.06
   0  -1   7    0.00    0.03
  -1   1  -7    6.98    0.31
   1  -1   7    6.81    0.33
  -2   1  -7    3.20    0.19
   2  -1   7    3.15    0.20
  -3   1  -7    0.90    0.10
   3  -1   7    1.25    0.08
   3  -1   7    1.34    0.14
  -4   1  -7   10.12    0.44
   4  -1   7   10.52    0.38
  -5   1  -7    4.41    0.25
   5  -1   7    4.50    0.19
  -6   1  -7    0.65    0.11
   6  -1   7    0.70    0.08
   6  -1   7    0.58    0.15
  -7   1  -7    0.34    0.10
   7  -1   7    0.40    0.07
  -8   1  -7    3.48    0.25
  -9   1  -7    1.41    0.16
 -10   1  -7    0.94    0.15
 -12   1  -7    0.27    0.20
 -13   1  -7    0.02    0.20
 -12   0   7   -0.08    0.12
 -11   0   7    0.87    0.14
 -10   0   7   -0.01    0.10
  -9   0   7    4.83    0.27
  -8   0   7    0.16    0.09
  -8   0   7    0.16    0.10
  -7   0   7    0.80    0.11
  -7   0   7    0.93    0.12
  -6   0   7    4.68    0.25
  -6   0   7    4.56    0.23
   5   0  -7    1.81    0.11
  -5   0   7    1.95    0.14
  -5   0   7    1.95    0.14
   4   0  -7    0.28    0.05
  -4   0   7    0.24    0.06
  -4   0   7    0.41    0.06
   3   0  -7    9.06    0.38
  -3   0   7    9.73    0.41
  -3   0   7    9.82    0.37
   2   0  -7    0.00    0.02
  -2   0   7    0.07    0.05
  -2   0   7    0.04    0.04
   1   0  -7   26.73    1.05
  -1   0   7   29.74    1.12
   0   0  -7    0.01    0.04
   0   0   7    0.01    0.03
   0   0   7    0.05    0.05
  -1   0  -7   30.21    1.12
   1   0   7   30.35    1.21
   1   0   7   30.05    1.05
  -2   0  -7    0.03    0.04
   2   0   7    0.06    0.07
   2   0   7    0.00    0.02
   3   0   7    7.42    0.27
  -4   0  -7    0.14    0.06
   4   0   7    0.26    0.10
   4   0   7    0.19    0.04
  -5   0  -7    1.79    0.16
   5   0   7    1.56    0.18
   5   0   7    1.76    0.11
  -6   0  -7    4.73    0.26
   6   0   7    4.42    0.31
   6   0   7    4.90    0.21
  -7   0  -7    0.85    0.12
   7   0   7    1.15    0.18
   7   0   7    0.88    0.09
  -8   0  -7    0.10    0.09
  -9   0  -7    5.08    0.30
 -10   0  -7    0.13    0.10
 -11   0  -7    0.57    0.14
 -13   0  -7    1.23    0.26
 -12   1   7    0.00    0.12
 -11   1   7   -0.04    0.11
 -10   1   7    0.91    0.14
  -9   1   7    1.55    0.17
  -9   1   7    1.31    0.15
  -8   1   7    3.21    0.23
  -8   1   7    3.31    0.22
  -7   1   7    0.28    0.09
  -7   1   7    0.45    0.11
  -6   1   7    0.78    0.10
  -6   1   7    0.68    0.11
  -5   1   7    4.83    0.25
  -5   1   7    4.67    0.23
   4  -1  -7   10.16    0.39
  -4   1   7   10.40    0.40
  -4   1   7   10.24    0.44
   3  -1  -7    1.16    0.10
  -3   1   7    1.41    0.10
  -3   1   7    1.42    0.11
   2  -1  -7    3.02    0.16
  -2   1   7    3.48    0.18
  -2   1   7    3.50    0.16
  -1   1   7    6.89    0.29
  -1   1   7    5.66    0.24
   0  -1  -7    0.19    0.05
   0   1   7    0.04    0.03
   0   1   7    0.05    0.05
  -1  -1  -7    6.94    0.30
   1   1   7    7.25    0.33
   1   1   7    7.07    0.26
  -2  -1  -7    3.12    0.17
   2   1   7    3.30    0.13
  -3  -1  -7    1.25    0.12
   3   1   7    1.28    0.14
   3   1   7    1.41    0.07
  -4  -1  -7   10.17    0.41
   4   1   7    9.29    0.36
   4   1   7   10.23    0.47
  -5  -1  -7    4.31    0.24
   5   1   7    4.61    0.19
   5   1   7    4.39    0.28
  -6  -1  -7    0.72    0.10
   6   1   7    0.62    0.15
  -7  -1  -7    0.53    0.10
   7   1   7    0.50    0.14
  -8  -1  -7    3.34    0.23
  -9  -1  -7    1.38    0.16
 -10  -1  -7    0.92    0.14
 -11  -1  -7   -0.04    0.11
 -12   2   7    2.59    0.23
 -11   2   7    0.08    0.12
 -10   2   7    1.01    0.16
 -10   2   7    1.18    0.15
  -9   2   7    2.57    0.21
  -9   2   7    3.08    0.24
  -8   2   7    1.69    0.15
  -8   2   7    2.08    0.20
  -7   2   7    1.22    0.13
  -7   2   7    1.19    0.14
  -6   2   7    4.38    0.23
  -6   2   7    4.08    0.25
  -5   2   7    9.16    0.42
  -5   2   7    9.54    0.38
   4  -2  -7    9.24    0.35
  -4   2   7    8.99    0.36
  -4   2   7    9.52    0.41
   3  -2  -7   43.58    1.58
  -3   2   7   42.61    1.52
  -3   2   7   44.13    1.70
   2  -2  -7   29.03    1.06
  -2   2   7   28.67    1.15
  -1   2   7   20.94    0.84
  -1   2   7   20.69    0.73
   0  -2  -7   29.39    1.13
   0   2   7   31.55    1.06
   0   2   7   30.71    1.21
  -1  -2  -7   19.81    0.75
   1   2   7   19.99    0.69
  -2  -2  -7   29.57    1.08
   2   2   7   29.41    1.17
   2   2   7   28.00    1.00
   3   2   7   41.80    1.70
   3   2   7   43.80    1.47
   4   2   7    9.96    0.47
   4   2   7    9.85    0.36
   5   2   7    8.75    0.44
   6   2   7    4.15    0.30
  -7  -2  -7    1.28    0.14
   7   2   7    1.56    0.19
  -8  -2  -7    1.77    0.17
   8   2   7    1.93    0.22
  -9  -2  -7    3.34    0.25
 -10  -2  -7    1.13    0.15
 -11  -2  -7    0.51    0.14
 -12   3   7   -0.11    0.11
 -11   3   7    1.47    0.18
 -11   3   7    1.36    0.20
 -10   3   7    2.17    0.20
 -10   3   7    2.35    0.23
  -9   3   7    1.24    0.14
  -9   3   7    1.10    0.17
  -8   3   7    0.29    0.11
  -7   3   7    0.86    0.14
  -6   3   7    6.27    0.33
  -5   3   7    2.11    0.18
  -4   3   7    6.44    0.31
   3  -3  -7    4.17    0.18
  -3   3   7    4.37    0.22
  -3   3   7    4.14    0.19
   2  -3  -7   31.13    1.15
  -2   3   7   32.09    1.25
  -1   3   7   35.18    1.22
  -1   3   7   35.11    1.39
   0   3   7   51.53    1.77
   1   3   7   34.94    1.41
   1   3   7   36.15    1.31
   2   3   7   32.67    1.19
   2   3   7   31.36    1.28
   3   3   7    4.74    0.22
   3   3   7    4.00    0.26
   5   3   7    1.94    0.15
   5   3   7    1.79    0.19
   6   3   7    6.03    0.36
   6   3   7    6.28    0.31
   7   3   7    1.00    0.16
   7   3   7    0.66    0.11
   8   3   7    0.70    0.16
 -10  -3  -7    2.70    0.25
 -11  -3  -7    1.52    0.18
 -12   4   7    1.35    0.18
 -11   4   7    0.03    0.15
 -11   4   7    0.29    0.12
 -10   4   7    0.88    0.18
  -9   4   7    1.18    0.17
  -8   4   7    1.24    0.16
  -7   4   7    1.00    0.14
  -6   4   7    2.42    0.20
  -5   4   7    0.00    0.08
  -4   4   7    9.77    0.44
   3  -4  -7    3.20    0.15
  -3   4   7    3.51    0.20
   2  -4  -7   13.90    0.54
  -2   4   7   15.05    0.61
  -1   4   7   11.69    0.42
  -1   4   7   11.51    0.45
   0   4   7   23.23    0.86
   0   4   7   22.66    0.93
   0   4   7   22.95    0.79
   1   4   7   11.58    0.50
   1   4   7   11.58    0.46
   2   4   7   14.09    0.61
   2   4   7   14.24    0.56
   3   4   7    3.59    0.19
   3   4   7    2.93    0.22
   5   4   7    0.02    0.10
   5   4   7    0.02    0.06
   6   4   7    2.45    0.23
   6   4   7    2.60    0.18
   7   4   7    0.77    0.16
   7   4   7    0.96    0.12
   8   4   7    1.51    0.16
   8   4   7    1.65    0.21
   9   4   7    1.09    0.15
 -11  -4  -7    0.20    0.13
 -12  -4  -7    1.12    0.18
 -12   5   7    0.05    0.13
 -12   5   7    0.03    0.17
 -11   5   7    0.64    0.17
 -10   5   7    1.60    0.21
  -9   5   7    0.25    0.14
  -8   5   7    0.86    0.15
  -7   5   7    0.64    0.14
  -6   5   7    1.52    0.16
  -5   5   7    2.46    0.20
  -4   5   7    6.72    0.34
   3  -5  -7    8.15    0.32
  -2   5   7   28.14    1.03
  -1   5   7   12.95    0.54
  -1   5   7   12.29    0.49
   0   5   7    0.06    0.04
   0   5   7    0.02    0.02
   0   5   7   -0.04    0.05
   1   5   7   12.87    0.50
   1   5   7   12.60    0.55
   2   5   7   28.19    1.15
   2   5   7   28.49    1.06
   3   5   7    8.60    0.37
   3   5   7    8.67    0.41
   4   5   7    5.87    0.32
   5   5   7    1.97    0.16
   5   5   7    2.35    0.23
   6   5   7    1.40    0.18
   6   5   7    1.50    0.14
   7   5   7    0.59    0.11
   7   5   7    0.48    0.15
   8   5   7    1.20    0.18
   8   5   7    0.85    0.13
   9   5   7    0.11    0.10
   9   5   7    0.42    0.16
  10   5   7    1.48    0.17
 -12  -5  -7   -0.07    0.13
 -12   6   7    0.18    0.18
 -11   6   7    0.27    0.18
 -10   6   7    0.68    0.18
  -9   6   7    0.76    0.16
  -8   6   7    3.23    0.26
  -7   6   7    2.16    0.21
  -6   6   7    5.95    0.34
  -5   6   7    4.20    0.26
  -4   6   7    0.72    0.12
  -2   6   7    0.05    0.04
  -2   6   7    0.34    0.05
  -1   6   7    5.14    0.26
  -1   6   7    4.96    0.22
   0   6   7    1.88    0.13
   0   6   7    2.13    0.15
   1   6   7    5.03    0.26
   1   6   7    4.87    0.23
   2   6   7    0.29    0.09
   2   6   7    0.27    0.06
   3   6   7    6.38    0.33
   3   6   7    6.17    0.29
   4   6   7    0.78    0.14
   4   6   7    0.69    0.10
   5   6   7    3.30    0.21
   5   6   7    3.59    0.26
   6   6   7    5.90    0.35
   6   6   7    5.79    0.30
   7   6   7    2.24    0.23
   7   6   7    2.24    0.18
   8   6   7    2.98    0.22
   8   6   7    3.04    0.29
   9   6   7    0.85    0.14
  10   6   7    0.79    0.14
  11   6   7    0.70    0.15
 -12   7   7    0.17    0.19
 -11   7   7    0.21    0.16
 -10   7   7    1.30    0.21
  -9   7   7    0.80    0.17
  -8   7   7    0.24    0.14
  -7   7   7    1.42    0.18
  -6   7   7    1.64    0.18
  -5   7   7    0.30    0.12
  -4   7   7    5.97    0.33
  -3   7   7    2.83    0.20
  -2   7   7    0.23    0.05
  -2   7   7    0.22    0.08
  -1   7   7    5.07    0.27
  -1   7   7    4.84    0.23
   0   7   7   -0.06    0.07
   0   7   7    0.09    0.05
   1   7   7    5.09    0.24
   1   7   7    4.89    0.26
   2   7   7    0.31    0.07
   2   7   7    0.31    0.09
   3   7   7    2.99    0.22
   3   7   7    2.95    0.19
   4   7   7    6.24    0.30
   4   7   7    6.30    0.36
   5   7   7    0.18    0.12
   5   7   7    0.18    0.08
   6   7   7    1.99    0.20
   6   7   7    1.43    0.15
   7   7   7    1.63    0.20
   7   7   7    1.02    0.13
   8   7   7    0.26    0.10
   9   7   7    0.67    0.14
  10   7   7    1.13    0.16
  11   7   7    0.32    0.13
  12   7   7    0.42    0.15
 -11   8   7    0.66    0.20
 -10   8   7    0.39    0.18
  -9   8   7    0.92    0.19
  -8   8   7    0.36    0.15
  -7   8   7    2.61    0.24
  -6   8   7    3.43    0.26
  -5   8   7    2.53    0.22
  -4   8   7    2.59    0.23
  -3   8   7   17.98    0.77
  -2   8   7    2.30    0.19
  -2   8   7    2.11    0.14
  -1   8   7   48.95    1.93
  -1   8   7   48.41    1.78
   0   8   7    1.12    0.13
   0   8   7    1.21    0.11
   1   8   7   47.68    1.75
   1   8   7   47.42    1.88
   2   8   7    1.98    0.16
   2   8   7    2.06    0.18
   3   8   7   17.80    0.77
   3   8   7   17.84    0.70
   4   8   7    2.40    0.18
   4   8   7    2.48    0.22
   5   8   7    2.36    0.19
   5   8   7    2.64    0.24
   6   8   7    3.20    0.26
   6   8   7    3.24    0.22
   7   8   7    2.59    0.20
   7   8   7    2.58    0.25
   8   8   7    0.44    0.12
   9   8   7    0.94    0.15
  10   8   7    0.42    0.13
  11   8   7    0.89    0.16
 -11   9   7   -0.06    0.18
 -10   9   7    0.50    0.19
  -9   9   7    1.82    0.24
  -8   9   7    0.30    0.17
  -7   9   7    1.41    0.20
  -6   9   7    1.90    0.21
  -5   9   7    2.46    0.23
  -4   9   7    0.49    0.13
  -3   9   7   17.63    0.77
  -2   9   7   10.53    0.50
  -2   9   7   10.89    0.43
  -1   9   7   52.83    2.08
  -1   9   7   52.17    1.92
   0   9   7    4.99    0.25
   0   9   7    5.20    0.30
   1   9   7   52.61    1.93
   1   9   7   52.40    2.08
   2   9   7   10.62    0.44
   2   9   7    9.90    0.48
   3   9   7   17.07    0.69
   3   9   7   17.46    0.75
   4   9   7    0.31    0.09
   4   9   7    0.32    0.13
   5   9   7    2.36    0.19
   5   9   7    2.96    0.25
   6   9   7    1.99    0.21
   6   9   7    1.64    0.16
   7   9   7    1.55    0.16
   8   9   7    0.05    0.11
   9   9   7    1.65    0.18
  10   9   7    0.68    0.15
  11   9   7    0.17    0.14
 -10  10   7    0.74    0.20
  -9  10   7    0.21    0.17
  -8  10   7    2.04    0.25
  -7  10   7    1.48    0.21
  -6  10   7    4.16    0.30
  -5  10   7    1.77    0.20
  -4  10   7    1.82    0.20
  -3  10   7    3.31    0.25
  -2  10   7    6.05    0.34
  -2  10   7    6.20    0.28
  -1  10   7    3.72    0.21
  -1  10   7    4.00    0.25
   0  10   7    6.43    0.30
   0  10   7    6.19    0.33
   1  10   7    3.91    0.22
   1  10   7    3.85    0.25
   2  10   7    6.48    0.34
   2  10   7    6.35    0.31
   3  10   7    3.62    0.26
   3  10   7    3.49    0.22
   4  10   7    1.55    0.18
   4  10   7    1.66    0.16
   5  10   7    2.14    0.18
   5  10   7    1.76    0.20
   6  10   7    3.80    0.25
   7  10   7    1.25    0.15
   8  10   7    1.88    0.19
   9  10   7    0.41    0.13
  10  10   7    0.65    0.15
  -9  11   7    1.35    0.23
  -8  11   7    1.19    0.23
  -7  11   7    0.04    0.16
  -6  11   7    1.71    0.21
  -5  11   7    5.75    0.36
  -4  11   7    3.36    0.28
  -3  11   7    9.95    0.50
  -2  11   7    0.84    0.15
  -1  11   7    1.29    0.12
  -1  11   7    1.45    0.16
   0  11   7   -0.05    0.10
   0  11   7   -0.06    0.07
   1  11   7    1.33    0.15
   1  11   7    1.36    0.13
   2  11   7    1.00    0.13
   2  11   7    1.11    0.14
   3  11   7   10.63    0.51
   3  11   7   10.31    0.46
   4  11   7    3.24    0.26
   4  11   7    3.47    0.23
   5  11   7    6.10    0.32
   6  11   7    1.76    0.18
   7  11   7    0.11    0.11
   8  11   7    1.29    0.17
   9  11   7    0.87    0.16
  10  11   7    0.36    0.14
  -9  12   7   -0.02    0.19
  -8  12   7    1.64    0.24
  -7  12   7    0.36    0.17
  -6  12   7    2.37    0.25
  -5  12   7    0.53    0.16
  -4  12   7    1.19    0.18
  -3  12   7    0.52    0.15
  -2  12   7    1.16    0.17
  -1  12   7    0.63    0.10
  -1  12   7    0.52    0.13
   0  12   7    1.03    0.12
   0  12   7    0.99    0.15
   1  12   7    0.42    0.12
   1  12   7    0.65    0.10
   2  12   7    1.11    0.15
   2  12   7    1.11    0.13
   3  12   7    0.77    0.12
   3  12   7    0.71    0.14
   4  12   7    1.07    0.14
   5  12   7    0.55    0.12
   6  12   7    2.46    0.21
   7  12   7    0.50    0.14
   8  12   7    1.50    0.18
   9  12   7    0.05    0.13
  -8  13   7    0.23    0.18
  -7  13   7    2.81    0.29
  -6  13   7    0.82    0.20
  -5  13   7    0.90    0.19
  -4  13   7    3.44    0.28
  -3  13   7    0.25    0.14
  -2  13   7    4.07    0.30
  -1  13   7    2.33    0.22
  -1  13   7    2.37    0.18
   0  13   7    1.08    0.15
   0  13   7    1.57    0.15
   1  13   7    2.33    0.22
   1  13   7    2.37    0.19
   2  13   7    4.22    0.29
   2  13   7    4.46    0.26
   3  13   7    0.08    0.10
   4  13   7    3.65    0.25
   5  13   7    0.42    0.13
   6  13   7    1.26    0.17
   7  13   7    2.02    0.21
   8  13   7    0.35    0.14
  -7  14   7    1.54    0.24
  -6  14   7   -0.01    0.17
  -5  14   7    0.26    0.17
  -4  14   7    4.38    0.32
  -3  14   7    0.83    0.17
  -2  14   7    3.46    0.27
  -1  14   7    3.04    0.26
   0  14   7    0.55    0.14
   0  14   7    0.70    0.12
   1  14   7    2.97    0.25
   1  14   7    2.88    0.22
   2  14   7    3.08    0.23
   3  14   7    0.67    0.14
   4  14   7    3.77    0.27
   5  14   7    0.12    0.12
   6  14   7    0.12    0.12
   7  14   7    1.18    0.18
  -6  15   7   -0.20    0.17
  -5  15   7    0.31    0.18
  -4  15   7    0.30    0.17
  -3  15   7    0.48    0.17
  -2  15   7    1.62    0.21
  -1  15   7    8.61    0.47
   0  15   7    3.16    0.28
   0  15   7    3.35    0.24
   1  15   7    7.90    0.40
   2  15   7    1.54    0.17
   3  15   7    0.44    0.14
   4  15   7    0.52    0.14
   5  15   7    0.23    0.14
   6  15   7    0.13    0.14
  -5  16   7    0.21    0.19
  -4  16   7   -0.14    0.15
  -3  16   7    0.38    0.18
  -2  16   7   -0.01    0.15
   1  16   7    0.68    0.14
   2  16   7   -0.15    0.11
   3  16   7    0.22    0.13
   4  16   7    0.01    0.13
   5  16   7   -0.19    0.13
  -4  17   7    0.16    0.18
  -3  17   7    0.48    0.19
   1  17   7   -0.20    0.12
   2  17   7   -0.02    0.13
   3  17   7    0.44    0.16
   4  17   7    0.04    0.14
   2  18   7    1.23    0.19
  -3 -17   8    0.41    0.13
   2  17  -8    0.26    0.14
  -2 -17   8    0.19    0.12
   1  17  -8    0.25    0.15
  -1 -17   8    0.21    0.12
   0  17  -8    0.29    0.15
   0 -17   8    0.33    0.13
  -1  17  -8    0.27    0.15
   1 -17   8    0.14    0.12
  -2  17  -8   -0.02    0.13
   2 -17   8    0.19    0.11
  -3  17  -8    0.19    0.15
  -4  17  -8    0.07    0.14
  -5 -16   8    0.02    0.12
   4  16  -8    0.34    0.14
  -4 -16   8    0.39    0.13
   3  16  -8    0.47    0.15
  -3 -16   8    0.54    0.13
   2  16  -8    1.84    0.22
  -2 -16   8    2.05    0.19
   1  16  -8    0.18    0.14
  -1 -16   8    0.17    0.11
   0  16  -8    0.27    0.14
   0 -16   8    0.31    0.12
  -1  16  -8    0.06    0.13
   1 -16   8    0.34    0.12
  -2  16  -8    1.82    0.22
   2 -16   8    1.88    0.19
  -3  16  -8    0.31    0.15
   3 -16   8    0.19    0.13
  -4  16  -8    0.17    0.14
   4 -16   8    0.37    0.14
  -5  16  -8    0.18    0.14
   6  15  -8    0.36    0.14
  -6 -15   8    0.61    0.15
   5  15  -8    0.44    0.15
  -5 -15   8    0.37    0.14
   4  15  -8    1.41    0.19
  -4 -15   8    1.21    0.16
   3  15  -8    0.34    0.14
  -3 -15   8    0.34    0.12
   2  15  -8    4.20    0.30
  -2 -15   8    3.53    0.24
   1  15  -8    0.25    0.14
  -1 -15   8    0.46    0.13
   0  15  -8   11.37    0.55
   0 -15   8   10.92    0.48
  -1  15  -8    0.58    0.16
   1 -15   8    0.22    0.12
  -2  15  -8    3.80    0.30
   2 -15   8    3.91    0.25
  -3  15  -8    0.27    0.14
   3 -15   8    0.34    0.12
  -4  15  -8    1.50    0.20
   4 -15   8    1.38    0.16
  -5  15  -8    0.20    0.14
   5 -15   8    0.23    0.12
  -6  15  -8    0.66    0.17
   6 -15   8    0.65    0.15
   8  14  -8    0.35    0.14
   7  14  -8    0.69    0.16
  -7 -14   8    0.71    0.17
   6  14  -8    0.39    0.14
  -6 -14   8    0.21    0.14
   5  14  -8    0.34    0.14
  -5 -14   8    0.18    0.13
   4  14  -8    2.15    0.22
  -4 -14   8    1.92    0.19
   3  14  -8    0.72    0.15
  -3 -14   8    0.54    0.13
   2  14  -8    4.81    0.32
  -2 -14   8    4.51    0.26
   1  14  -8    1.52    0.19
  -1 -14   8    1.54    0.16
   0  14  -8   14.49    0.66
   0 -14   8   14.35    0.59
  -1  14  -8    1.43    0.19
   1 -14   8    1.34    0.15
  -2  14  -8    5.08    0.33
   2 -14   8    4.51    0.27
  -3  14  -8    0.73    0.16
   3 -14   8    0.68    0.14
  -4  14  -8    2.15    0.23
   4 -14   8    1.78    0.18
  -5  14  -8    0.24    0.14
   5 -14   8    0.24    0.12
  -6  14  -8    0.32    0.15
  -6  14  -8    0.32    0.20
   6 -14   8    0.48    0.14
  -7  14  -8    1.03    0.24
   7 -14   8    0.59    0.13
  -8  14  -8    0.20    0.21
   8  13  -8    0.34    0.13
  -8 -13   8    0.01    0.15
   7  13  -8    0.18    0.12
  -7 -13   8   -0.12    0.13
   6  13  -8    0.12    0.12
  -6 -13   8    0.24    0.14
   5  13  -8    4.87    0.31
  -5 -13   8    4.55    0.29
   4  13  -8    3.05    0.25
  -4 -13   8    2.59    0.22
   3  13  -8    3.45    0.26
  -3 -13   8    3.12    0.21
   2  13  -8    5.09    0.32
  -2 -13   8    4.92    0.27
   1  13  -8    0.26    0.12
  -1 -13   8    0.33    0.11
   0  13  -8    0.44    0.13
   0 -13   8    0.46    0.11
  -1  13  -8    0.17    0.12
   1 -13   8    0.35    0.11
  -2  13  -8    4.86    0.32
   2 -13   8    4.78    0.26
  -3  13  -8    3.16    0.27
   3 -13   8    3.11    0.21
  -4  13  -8    3.08    0.27
   4 -13   8    2.43    0.21
  -5  13  -8    5.33    0.39
  -5  13  -8    4.80    0.33
   5 -13   8    4.14    0.26
  -6  13  -8    0.26    0.18
  -6  13  -8    0.28    0.14
   6 -13   8    0.17    0.12
  -7  13  -8    0.10    0.20
   7 -13   8   -0.04    0.12
  -8  13  -8    0.12    0.20
   8 -13   8    0.23    0.12
  -9 -12   8    1.30    0.20
   8  12  -8    0.19    0.12
  -8 -12   8   -0.03    0.13
   7  12  -8    3.00    0.24
  -7 -12   8    2.86    0.24
   6  12  -8    1.29    0.17
  -6 -12   8    1.01    0.17
   5  12  -8    3.52    0.25
  -5 -12   8    2.73    0.24
   4  12  -8    2.62    0.23
  -4 -12   8    2.82    0.22
   3  12  -8    4.29    0.28
  -3 -12   8    3.88    0.24
   2  12  -8    2.87    0.24
  -2 -12   8    2.84    0.19
   1  12  -8    1.34    0.17
  -1 -12   8    1.24    0.13
   0  12  -8    0.25    0.11
   0 -12   8    0.25    0.09
  -1  12  -8    1.38    0.18
   1 -12   8    1.51    0.14
  -2  12  -8    2.74    0.24
   2 -12   8    2.89    0.20
  -3  12  -8    4.08    0.30
   3 -12   8    4.29    0.24
  -4  12  -8    2.75    0.27
  -4  12  -8    2.99    0.26
   4 -12   8    2.66    0.19
  -5  12  -8    3.48    0.28
  -5  12  -8    2.53    0.28
   5 -12   8    3.21    0.22
  -6  12  -8    1.28    0.23
  -6  12  -8    1.34    0.19
   6 -12   8    1.36    0.16
  -7  12  -8    2.99    0.27
  -7  12  -8    3.32    0.33
   7 -12   8    3.03    0.23
  -8  12  -8   -0.19    0.19
   8 -12   8   -0.02    0.12
  -9  12  -8    1.60    0.28
   9 -12   8    1.54    0.18
  -9 -11   8    0.10    0.15
   8  11  -8    0.31    0.12
  -8 -11   8    0.19    0.15
   7  11  -8    1.63    0.17
  -7 -11   8    1.09    0.17
   6  11  -8    1.74    0.18
  -6 -11   8    1.48    0.18
   5  11  -8    0.86    0.14
  -5 -11   8    0.99    0.15
   4  11  -8    2.22    0.21
  -4 -11   8    2.30    0.19
   3  11  -8    0.52    0.12
  -3 -11   8    0.45    0.12
   2  11  -8    0.92    0.15
  -2 -11   8    0.83    0.12
   1  11  -8    4.30    0.28
  -1 -11   8    3.97    0.23
   0  11  -8    0.52    0.13
   0 -11   8    0.91    0.11
  -1  11  -8    4.16    0.28
   1 -11   8    4.09    0.22
  -2  11  -8    0.67    0.14
   2 -11   8    0.68    0.10
  -3  11  -8    0.62    0.15
  -3  11  -8    0.50    0.13
   3 -11   8    0.48    0.10
  -4  11  -8    2.21    0.21
  -4  11  -8    2.22    0.23
   4 -11   8    2.61    0.18
  -5  11  -8    0.89    0.16
  -5  11  -8    1.21    0.20
   5 -11   8    1.15    0.14
  -6  11  -8    1.56    0.20
  -6  11  -8    2.02    0.25
   6 -11   8    1.56    0.15
  -7  11  -8    1.48    0.24
  -7  11  -8    1.51    0.19
   7 -11   8    1.42    0.16
  -8  11  -8    0.25    0.19
   8 -11   8    0.21    0.12
  -9  11  -8    0.24    0.21
   9 -11   8    0.51    0.14
 -10 -10   8   -0.22    0.13
  -9 -10   8    1.93    0.21
   8  10  -8    1.00    0.14
  -8 -10   8    0.79    0.16
   7  10  -8    1.90    0.18
  -7 -10   8    1.70    0.19
   6  10  -8    0.57    0.12
  -6 -10   8    0.42    0.14
   5  10  -8    0.65    0.12
  -5 -10   8    0.71    0.14
   4  10  -8    0.24    0.10
  -4 -10   8   -0.03    0.10
   3  10  -8    2.70    0.22
  -3 -10   8    2.61    0.19
   2  10  -8    0.76    0.13
  -2 -10   8    0.76    0.11
   1  10  -8    2.49    0.22
  -1 -10   8    2.36    0.18
   0  10  -8    2.01    0.19
   0 -10   8    2.30    0.17
  -1  10  -8    1.88    0.19
   1 -10   8    2.02    0.16
  -2  10  -8    0.53    0.14
  -2  10  -8    1.00    0.15
   2 -10   8    0.74    0.10
  -3  10  -8    2.37    0.21
  -3  10  -8    2.39    0.22
   3 -10   8    2.45    0.17
  -4  10  -8    0.00    0.12
  -4  10  -8   -0.06    0.10
   4 -10   8    0.19    0.09
  -5  10  -8    0.82    0.17
  -5  10  -8    0.60    0.14
   5 -10   8    0.76    0.11
  -6  10  -8    0.58    0.14
  -6  10  -8    0.79    0.18
   6 -10   8    0.76    0.11
  -7  10  -8    2.15    0.21
  -7  10  -8    1.78    0.25
   7 -10   8    1.80    0.17
  -8  10  -8    0.78    0.21
  -8  10  -8    1.04    0.17
   8 -10   8    0.91    0.13
  -9  10  -8    2.37    0.30
   9 -10   8    2.09    0.19
 -10  10  -8    0.18    0.19
  10 -10   8    0.04    0.12
 -10  -9   8    0.21    0.15
  -9  -9   8    0.36    0.14
  -8  -9   8    1.85    0.19
   7   9  -8    0.30    0.10
  -7  -9   8    0.18    0.12
   6   9  -8    2.60    0.20
  -6  -9   8    2.62    0.22
   5   9  -8    2.89    0.21
  -5  -9   8    2.93    0.21
   4   9  -8    0.63    0.11
  -4  -9   8    0.37    0.11
   3   9  -8    4.00    0.25
  -3  -9   8    3.92    0.24
   2   9  -8    2.48    0.21
  -2  -9   8    2.37    0.18
   1   9  -8    9.32    0.44
  -1  -9   8    8.99    0.39
   0   9  -8   14.64    0.62
   0  -9   8   13.64    0.54
  -1   9  -8    9.12    0.45
   1  -9   8    9.55    0.39
  -2   9  -8    2.20    0.20
   2  -9   8    2.34    0.16
  -3   9  -8    3.68    0.26
   3  -9   8    4.02    0.20
  -4   9  -8    0.36    0.12
   4  -9   8    0.62    0.10
  -5   9  -8    2.83    0.25
   5  -9   8    3.30    0.20
  -6   9  -8    2.54    0.27
  -6   9  -8    2.96    0.25
   6  -9   8    2.72    0.19
  -7   9  -8    0.34    0.17
  -7   9  -8    0.54    0.14
   7  -9   8    0.35    0.10
  -8   9  -8    1.92    0.21
  -8   9  -8    1.74    0.26
   8  -9   8    2.40    0.19
  -9   9  -8    0.09    0.18
   9  -9   8    0.23    0.11
 -10   9  -8    0.01    0.19
  10  -9   8    0.40    0.12
 -11  -8   8    0.11    0.15
 -10  -8   8    2.13    0.22
  -9  -8   8    0.19    0.13
  -8  -8   8    2.97    0.22
   7   8  -8    0.67    0.11
  -7  -8   8    0.65    0.13
   6   8  -8    5.54    0.30
  -6  -8   8    5.75    0.30
   5   8  -8    3.16    0.22
  -5  -8   8    3.27    0.22
   4   8  -8   21.78    0.88
  -4  -8   8   22.13    0.83
   3   8  -8    9.65    0.44
  -3  -8   8    9.29    0.40
   2   8  -8   33.93    1.31
  -2  -8   8   33.92    1.23
   1   8  -8   17.01    0.70
  -1  -8   8   16.72    0.64
   0   8  -8   35.99    1.38
   0  -8   8   35.71    1.28
  -1   8  -8   16.61    0.69
   1  -8   8   16.21    0.62
  -2   8  -8   32.12    1.26
   2  -8   8   32.78    1.16
  -3   8  -8    9.78    0.46
   3  -8   8    9.41    0.39
  -4   8  -8   22.44    0.89
   4  -8   8   20.98    0.80
  -5   8  -8    3.00    0.24
   5  -8   8    3.03    0.19
  -6   8  -8    5.34    0.33
   6  -8   8    5.71    0.27
  -7   8  -8    0.76    0.14
   7  -8   8    0.65    0.11
  -8   8  -8    2.28    0.29
  -8   8  -8    2.83    0.26
   8  -8   8    3.06    0.20
  -9   8  -8   -0.03    0.18
   9  -8   8    0.04    0.09
 -10   8  -8    1.43    0.26
  10  -8   8    1.66    0.17
  11  -8   8    0.42    0.13
 -11  -7   8    0.43    0.14
 -10  -7   8    0.12    0.13
  -9  -7   8    0.65    0.14
  -8  -7   8    2.48    0.20
   7   7  -8    1.87    0.17
  -7  -7   8    1.50    0.16
   6   7  -8    2.24    0.18
  -6  -7   8    2.26    0.18
   5   7  -8    6.51    0.33
  -5  -7   8    6.64    0.32
   4   7  -8   16.28    0.67
  -4  -7   8   16.35    0.64
   3   7  -8    3.07    0.22
  -3  -7   8    2.96    0.21
   2   7  -8   20.73    0.83
  -2  -7   8   20.97    0.78
   1   7  -8    0.35    0.10
  -1  -7   8    0.33    0.08
  -1  -7   8    0.46    0.09
   0   7  -8    7.83    0.38
   0  -7   8    8.13    0.34
  -1   7  -8    0.03    0.04
   1  -7   8    0.26    0.07
  -2   7  -8   21.17    0.84
   2  -7   8   20.53    0.76
  -3   7  -8    2.98    0.22
   3  -7   8    2.75    0.16
  -4   7  -8   16.06    0.68
   4  -7   8   15.90    0.60
  -5   7  -8    6.48    0.35
   5  -7   8    6.47    0.29
  -6   7  -8    2.71    0.23
   6  -7   8    2.28    0.17
  -7   7  -8    1.45    0.17
   7  -7   8    1.42    0.13
  -8   7  -8    2.64    0.23
   8  -7   8    1.99    0.17
  -9   7  -8    0.60    0.19
  -9   7  -8    0.72    0.15
   9  -7   8    0.67    0.12
 -10   7  -8    0.18    0.18
  10  -7   8    0.10    0.11
 -11   7  -8    0.24    0.22
  11  -7   8    0.31    0.12
 -11  -6   8    0.30    0.14
 -10  -6   8    0.98    0.15
  -9  -6   8    1.86    0.19
  -8  -6   8    0.19    0.10
  -7  -6   8    0.28    0.10
   6   6  -8    8.67    0.38
  -6  -6   8    8.48    0.38
   5   6  -8    1.04    0.12
  -5  -6   8    1.03    0.12
   4   6  -8   11.79    0.50
  -4  -6   8   11.52    0.47
   3   6  -8    1.94    0.18
  -3  -6   8    2.29    0.17
   2   6  -8    5.05    0.27
  -2  -6   8    5.25    0.25
  -2  -6   8    4.70    0.25
   1   6  -8    0.42    0.09
  -1  -6   8    0.41    0.09
  -1  -6   8    0.47    0.09
   0   6  -8    6.31    0.31
   0  -6   8    5.97    0.31
   0  -6   8    6.03    0.26
   1  -6   8    0.55    0.08
   1  -6   8    0.46    0.11
   2  -6   8    5.14    0.23
   2  -6   8    4.70    0.29
  -3   6  -8    2.13    0.19
   3  -6   8    1.93    0.13
  -4   6  -8   11.47    0.52
   4  -6   8   12.20    0.46
  -5   6  -8    0.98    0.14
   5  -6   8    0.84    0.10
  -6   6  -8    7.95    0.39
   6  -6   8    7.45    0.33
  -7   6  -8    0.30    0.11
   7  -6   8    0.08    0.08
  -8   6  -8    0.19    0.11
   8  -6   8    0.01    0.08
  -9   6  -8    1.76    0.19
   9  -6   8    1.61    0.15
 -10   6  -8    1.41    0.24
  10  -6   8    1.19    0.14
 -11   6  -8    0.24    0.19
  11  -6   8    0.02    0.11
 -11  -5   8    0.12    0.13
 -10  -5   8    0.43    0.13
  -9  -5   8    0.36    0.12
  -8  -5   8    0.87    0.13
  -7  -5   8    2.10    0.17
   6   5  -8    1.79    0.15
  -6  -5   8    1.93    0.17
   5   5  -8    4.09    0.23
  -5  -5   8    3.98    0.22
   4   5  -8    6.53    0.32
  -4  -5   8    7.14    0.31
   3   5  -8    0.10    0.07
  -3  -5   8    0.14    0.07
  -3  -5   8    0.09    0.07
   2   5  -8    6.10    0.30
  -2  -5   8    6.15    0.28
  -2  -5   8    5.76    0.29
   1   5  -8    0.32    0.08
  -1  -5   8    0.45    0.08
  -1  -5   8    0.34    0.08
   0   5  -8   10.43    0.45
   0  -5   8    9.92    0.45
   0  -5   8   10.10    0.40
  -1   5  -8    0.19    0.08
   1  -5   8    0.33    0.06
   1  -5   8    0.28    0.10
   2  -5   8    5.76    0.25
   2  -5   8    6.22    0.33
  -3   5  -8    0.09    0.08
   3  -5   8    0.06    0.05
   3  -5   8    0.02    0.11
  -4   5  -8    6.06    0.32
   4  -5   8    6.24    0.26
  -5   5  -8    3.96    0.25
   5  -5   8    3.80    0.19
  -6   5  -8    1.57    0.16
   6  -5   8    1.46    0.13
  -7   5  -8    2.62    0.22
   7  -5   8    2.28    0.16
  -8   5  -8    0.74    0.13
   8  -5   8    0.90    0.11
  -9   5  -8    0.51    0.13
   9  -5   8    0.30    0.10
  10  -5   8    0.45    0.11
 -11   5  -8    0.42    0.20
 -12  -4   8    0.03    0.13
 -11  -4   8    0.04    0.11
 -10  -4   8    1.27    0.16
  -9  -4   8    0.83    0.13
  -8  -4   8    1.07    0.14
  -7  -4   8    4.31    0.25
   6   4  -8    1.11    0.11
  -6  -4   8    1.02    0.12
   5   4  -8    3.14    0.19
  -5  -4   8    3.33    0.19
   4   4  -8    3.34    0.20
  -4  -4   8    3.43    0.19
  -4  -4   8    3.43    0.20
   3   4  -8    9.97    0.43
  -3  -4   8    9.98    0.40
  -3  -4   8    9.93    0.43
   2   4  -8    4.43    0.23
  -2  -4   8    4.28    0.23
  -2  -4   8    4.55    0.22
   1   4  -8    1.18    0.11
  -1  -4   8    1.30    0.11
  -1  -4   8    1.02    0.11
   0   4  -8    1.21    0.12
   0  -4   8    1.29    0.12
   0  -4   8    1.31    0.11
  -1   4  -8    1.42    0.13
   1  -4   8    1.20    0.13
   1  -4   8    1.27    0.10
   2  -4   8    4.21    0.19
   2  -4   8    4.27    0.26
   3  -4   8    9.89    0.48
   3  -4   8   10.05    0.38
  -4   4  -8    3.00    0.22
   4  -4   8    3.14    0.25
   4  -4   8    3.36    0.16
  -5   4  -8    3.29    0.23
   5  -4   8    3.18    0.17
  -6   4  -8    0.95    0.14
   6  -4   8    1.03    0.10
  -7   4  -8    3.90    0.26
   7  -4   8    3.95    0.20
  -8   4  -8    1.03    0.15
   8  -4   8    0.83    0.11
  -9   4  -8    1.06    0.16
   9  -4   8    0.96    0.12
 -10   4  -8    1.37    0.18
  10  -4   8    1.59    0.15
 -11   4  -8    0.33    0.20
 -12   4  -8    0.01    0.19
 -12  -3   8    0.51    0.15
 -11  -3   8    0.41    0.13
 -10  -3   8    1.32    0.17
  -9  -3   8    1.61    0.16
  -8  -3   8    1.94    0.17
  -7  -3   8    0.02    0.08
  -6  -3   8    9.80    0.41
   5   3  -8    1.36    0.11
  -5  -3   8    1.52    0.13
  -5  -3   8    1.39    0.13
   4   3  -8   14.02    0.56
  -4  -3   8   13.51    0.53
  -4  -3   8   14.13    0.57
   3   3  -8    1.38    0.12
  -3  -3   8    1.12    0.10
  -3  -3   8    1.21    0.10
   2   3  -8    8.59    0.37
  -2  -3   8    8.49    0.38
  -2  -3   8    8.20    0.34
   1   3  -8    0.25    0.07
  -1  -3   8    0.18    0.06
  -1  -3   8    0.22    0.08
   0   3  -8    3.87    0.22
   0  -3   8    4.13    0.19
   0  -3   8    3.86    0.23
  -1   3  -8    0.19    0.07
   1  -3   8    0.27    0.05
   1  -3   8    0.12    0.09
  -2   3  -8    8.01    0.37
   2  -3   8    8.51    0.40
   2  -3   8    8.39    0.32
   3  -3   8    1.27    0.15
   3  -3   8    1.08    0.09
  -4   3  -8   14.37    0.58
   4  -3   8   13.24    0.63
   4  -3   8   13.49    0.50
  -5   3  -8    1.64    0.15
   5  -3   8    1.35    0.19
   5  -3   8    1.60    0.11
  -6   3  -8   10.09    0.46
   6  -3   8   10.30    0.40
  -7   3  -8    0.04    0.09
   7  -3   8    0.04    0.07
  -8   3  -8    1.84    0.18
   8  -3   8    1.82    0.14
  -9   3  -8    1.88    0.19
   9  -3   8    1.61    0.14
 -10   3  -8    0.82    0.15
 -12   3  -8    0.50    0.21
 -12  -2   8    0.20    0.14
 -11  -2   8   -0.10    0.11
 -10  -2   8    3.16    0.24
  -9  -2   8    1.40    0.16
  -8  -2   8    3.47    0.23
  -7  -2   8    1.51    0.14
  -6  -2   8    7.15    0.32
  -6  -2   8    6.54    0.31
   5   2  -8    7.10    0.31
  -5  -2   8    7.40    0.33
  -5  -2   8    7.54    0.33
   4   2  -8   15.87    0.63
  -4  -2   8   16.51    0.67
  -4  -2   8   16.58    0.62
   3   2  -8    5.06    0.24
  -3  -2   8    4.88    0.23
  -3  -2   8    5.30    0.25
   2   2  -8    9.25    0.39
  -2  -2   8    9.35    0.40
  -2  -2   8    9.11    0.36
   1   2  -8    1.74    0.14
  -1  -2   8    1.55    0.12
  -1  -2   8    1.69    0.14
   0   2  -8    5.13    0.26
   0  -2   8    5.30    0.22
   0  -2   8    5.37    0.27
  -1   2  -8    1.62    0.13
   1  -2   8    1.77    0.16
   1  -2   8    1.80    0.11
  -2   2  -8    9.17    0.39
   2  -2   8    8.79    0.34
   2  -2   8    8.99    0.42
   3  -2   8    4.97    0.29
   3  -2   8    4.87    0.20
  -4   2  -8   15.64    0.64
   4  -2   8   15.50    0.57
  -5   2  -8    7.53    0.36
   5  -2   8    7.05    0.29
  -6   2  -8    7.16    0.35
   6  -2   8    6.74    0.28
   6  -2   8    6.25    0.39
  -7   2  -8    1.50    0.16
   7  -2   8    1.80    0.13
  -8   2  -8    3.25    0.25
   8  -2   8    3.86    0.20
  -9   2  -8    1.54    0.18
 -10   2  -8    2.85    0.26
 -12   2  -8    0.09    0.19
 -12  -1   8    0.20    0.13
 -11  -1   8    0.34    0.13
 -10  -1   8    0.85    0.15
  -9  -1   8    2.12    0.18
  -8  -1   8    5.83    0.30
  -7  -1   8    5.89    0.29
  -7  -1   8    6.46    0.31
  -6  -1   8   10.29    0.45
  -6  -1   8   10.00    0.42
   5   1  -8    0.02    0.04
  -5  -1   8    0.08    0.07
  -5  -1   8    0.07    0.06
   4   1  -8   13.87    0.56
  -4  -1   8   14.58    0.59
  -4  -1   8   14.52    0.55
   3   1  -8    9.15    0.37
  -3  -1   8    9.07    0.39
  -3  -1   8    8.54    0.35
   2   1  -8   45.60    1.68
  -2  -1   8   46.38    1.79
  -2  -1   8   45.47    1.60
   1   1  -8    1.75    0.13
  -1  -1   8    1.64    0.14
  -1  -1   8    1.65    0.11
   0   1  -8   29.62    1.12
   0  -1   8   29.33    1.05
   0  -1   8   30.53    1.20
  -1   1  -8    1.67    0.14
   1  -1   8    1.62    0.16
   1  -1   8    1.50    0.09
  -2   1  -8   45.93    1.67
   2  -1   8   43.41    1.56
   2  -1   8   46.22    1.80
   3  -1   8    8.84    0.33
   3  -1   8    8.88    0.44
  -4   1  -8   10.17    0.44
  -5   1  -8    0.04    0.08
   5  -1   8    0.04    0.05
   5  -1   8   -0.19    0.09
  -6   1  -8   10.28    0.46
   6  -1   8   10.07    0.39
   6  -1   8    9.84    0.52
  -7   1  -8    5.90    0.33
   7  -1   8    5.68    0.38
   7  -1   8    6.13    0.26
  -8   1  -8    5.71    0.33
   8  -1   8    5.74    0.26
  -9   1  -8    2.40    0.21
 -10   1  -8    1.13    0.17
 -11   1  -8    0.22    0.13
 -12   0   8    0.85    0.16
 -11   0   8    1.08    0.16
 -10   0   8   -0.06    0.10
  -9   0   8    0.45    0.12
  -8   0   8    0.17    0.10
  -8   0   8    0.07    0.09
  -7   0   8   35.54    1.31
  -7   0   8   36.99    1.45
  -6   0   8   10.26    0.46
  -6   0   8   10.36    0.43
  -5   0   8    5.27    0.27
  -5   0   8    5.58    0.26
  -4   0   8   24.01    0.88
  -4   0   8   24.75    0.98
  -3   0   8    6.06    0.28
  -3   0   8    5.98    0.25
   2   0  -8    3.50    0.19
  -2   0   8    3.75    0.18
  -2   0   8    3.69    0.20
   1   0  -8   15.60    0.61
  -1   0   8   15.91    0.65
  -1   0   8   15.68    0.57
   0   0  -8   58.82    2.17
   0   0   8   60.35    2.33
  -1   0  -8   15.22    0.60
   1   0   8   15.45    0.65
  -2   0  -8    3.44    0.19
   2   0   8    2.65    0.13
   2   0   8    3.73    0.22
  -3   0  -8    5.77    0.28
   4   0   8   24.10    0.85
  -5   0  -8    5.16    0.28
   5   0   8    5.24    0.22
   5   0   8    5.42    0.33
  -6   0  -8   10.01    0.46
   6   0   8   10.60    0.39
   6   0   8    9.95    0.52
  -7   0  -8   36.17    1.36
   7   0   8   36.31    1.26
   7   0   8   34.28    1.49
  -8   0  -8   -0.01    0.09
  -9   0  -8    0.44    0.12
 -10   0  -8   -0.18    0.10
 -11   0  -8    1.01    0.17
 -12   1   8    0.02    0.13
 -11   1   8    0.27    0.13
 -10   1   8    0.92    0.14
  -9   1   8    2.17    0.19
  -9   1   8    2.78    0.22
  -8   1   8    5.75    0.30
  -8   1   8    6.04    0.33
  -7   1   8    6.23    0.32
  -7   1   8    6.12    0.30
  -6   1   8   10.01    0.42
  -6   1   8   10.28    0.46
  -5   1   8    0.07    0.07
  -5   1   8   -0.01    0.06
   4  -1  -8   14.45    0.57
  -4   1   8   14.79    0.56
  -4   1   8   15.53    0.63
  -3   1   8    9.31    0.40
  -3   1   8    8.39    0.34
   2  -1  -8   39.68    1.61
  -2   1   8   46.57    1.73
  -2   1   8   45.82    1.54
   1  -1  -8    1.90    0.13
  -1   1   8    1.63    0.14
   0  -1  -8   29.89    1.10
   0   1   8   29.50    1.18
   0   1   8   29.10    1.03
  -1  -1  -8    1.46    0.13
   1   1   8    1.81    0.09
   1   1   8    1.99    0.16
  -2  -1  -8   44.62    1.65
   2   1   8   45.13    1.55
  -3  -1  -8    8.55    0.36
   3   1   8    7.03    0.39
   3   1   8    8.48    0.30
   4   1   8    7.36    0.27
  -5  -1  -8    0.08    0.07
   5   1   8    0.15    0.12
   5   1   8    0.02    0.05
  -6  -1  -8    9.76    0.44
   6   1   8    9.79    0.37
   6   1   8   10.03    0.51
  -7  -1  -8    5.69    0.31
   7   1   8    6.03    0.37
  -8  -1  -8    6.15    0.34
   8   1   8    5.91    0.38
  -9  -1  -8    2.20    0.20
 -10  -1  -8    0.91    0.15
 -11  -1  -8    0.59    0.15
 -13  -1  -8    0.53    0.22
 -12   2   8    0.02    0.13
 -11   2   8   -0.12    0.11
 -10   2   8    2.90    0.26
 -10   2   8    2.68    0.22
  -9   2   8    1.22    0.16
  -9   2   8    1.18    0.14
  -8   2   8    3.58    0.22
  -8   2   8    3.49    0.24
  -7   2   8    1.67    0.16
  -7   2   8    1.31    0.13
  -6   2   8    7.01    0.35
  -6   2   8    6.81    0.31
  -5   2   8    7.40    0.32
  -5   2   8    7.63    0.36
  -4   2   8   16.64    0.69
  -4   2   8   16.20    0.61
   3  -2  -8    5.18    0.23
  -3   2   8    5.60    0.23
  -3   2   8    5.38    0.27
  -2   2   8    9.50    0.36
  -2   2   8    9.12    0.41
   1  -2  -8    1.82    0.12
  -1   2   8    1.74    0.14
   0  -2  -8    4.89    0.24
   0   2   8    5.35    0.20
   0   2   8    5.14    0.26
  -1  -2  -8    1.85    0.13
   1   2   8    1.76    0.08
  -2  -2  -8    8.64    0.38
   2   2   8    9.13    0.32
   2   2   8    8.82    0.42
  -3  -2  -8    5.48    0.26
   3   2   8    5.36    0.31
   3   2   8    5.34    0.20
   4   2   8   16.62    0.58
   4   2   8   16.01    0.72
  -5  -2  -8    7.01    0.34
   5   2   8    6.94    0.39
  -6  -2  -8    6.53    0.34
   6   2   8    6.92    0.39
  -7  -2  -8    1.46    0.15
   7   2   8    1.41    0.20
  -8  -2  -8    3.87    0.26
   8   2   8    3.53    0.31
  -9  -2  -8    1.40    0.16
 -10  -2  -8    3.24    0.27
 -11  -2  -8   -0.06    0.12
 -12   3   8    0.57    0.14
 -11   3   8    0.33    0.12
 -10   3   8    0.98    0.17
 -10   3   8    1.36    0.17
  -9   3   8    1.65    0.17
  -9   3   8    1.46    0.18
  -8   3   8    1.85    0.16
  -8   3   8    2.01    0.19
  -7   3   8    0.14    0.10
  -7   3   8   -0.05    0.08
  -6   3   8   10.19    0.43
  -6   3   8   10.82    0.49
  -5   3   8    1.74    0.16
  -5   3   8    1.48    0.12
  -4   3   8   14.50    0.54
  -4   3   8   13.95    0.61
   3  -3  -8    1.43    0.11
  -3   3   8    1.27    0.12
  -3   3   8    1.40    0.11
  -2   3   8    9.11    0.39
  -2   3   8    8.41    0.33
   1  -3  -8    0.17    0.05
  -1   3   8    0.22    0.04
  -1   3   8    0.17    0.06
   0  -3  -8    3.85    0.19
   0   3   8    3.73    0.15
  -1  -3  -8    0.48    0.07
   1   3   8    0.23    0.02
   1   3   8    0.21    0.08
   2   3   8    8.73    0.41
   3   3   8    1.56    0.13
   3   3   8    1.19    0.14
   5   3   8    1.52    0.19
   5   3   8    1.88    0.16
   6   3   8   10.17    0.52
   7   3   8    0.13    0.14
  -8  -3  -8    2.01    0.18
   8   3   8    1.70    0.22
  -9  -3  -8    1.57    0.17
 -10  -3  -8    1.02    0.16
 -11  -3  -8    0.41    0.14
 -12  -3  -8    0.47    0.16
 -12   4   8    0.05    0.12
 -11   4   8   -0.12    0.14
 -11   4   8   -0.08    0.11
 -10   4   8    1.43    0.20
 -10   4   8    1.55    0.17
  -9   4   8    0.79    0.13
  -9   4   8    1.15    0.17
  -8   4   8    1.10    0.17
  -7   4   8    4.29    0.28
  -6   4   8    1.14    0.14
  -5   4   8    3.36    0.22
  -4   4   8    3.44    0.18
  -4   4   8    3.59    0.23
   3  -4  -8   10.11    0.40
  -3   4   8   10.37    0.39
  -3   4   8   10.39    0.46
  -2   4   8    4.17    0.18
  -2   4   8    4.18    0.23
   1  -4  -8    1.21    0.11
  -1   4   8    0.88    0.10
  -1   4   8    1.22    0.07
   0   4   8    1.18    0.12
   0   4   8    1.30    0.07
   1   4   8    1.20    0.10
   1   4   8    1.15    0.12
   2   4   8    4.80    0.28
   2   4   8    4.58    0.23
   3   4   8   10.05    0.43
   3   4   8   10.49    0.49
   4   4   8    2.19    0.15
   5   4   8    3.44    0.21
   5   4   8    3.28    0.26
   6   4   8    0.79    0.16
   6   4   8    0.88    0.12
   7   4   8    4.15    0.30
   7   4   8    4.04    0.25
   8   4   8    0.94    0.14
   8   4   8    0.90    0.19
   9   4   8    0.80    0.19
 -10  -4  -8    1.36    0.18
 -11  -4  -8   -0.10    0.12
 -12  -4  -8    0.16    0.13
 -12   5   8    0.93    0.21
 -11   5   8    0.23    0.16
 -11   5   8   -0.09    0.11
 -10   5   8    0.67    0.18
  -9   5   8    0.35    0.15
  -8   5   8    0.99    0.16
  -7   5   8    2.53    0.22
  -6   5   8    2.08    0.20
  -5   5   8    4.51    0.27
  -4   5   8    6.89    0.35
  -3   5   8    0.19    0.08
   2  -5  -8    5.58    0.24
  -2   5   8    5.61    0.23
  -1   5   8    0.30    0.04
  -1   5   8    0.29    0.06
   0   5   8   10.63    0.42
   0   5   8   10.07    0.46
   1   5   8    0.28    0.06
   1   5   8    0.28    0.08
   2   5   8    6.22    0.28
   2   5   8    6.00    0.32
   3   5   8    0.05    0.10
   3   5   8    0.08    0.07
   4   5   8    6.90    0.33
   4   5   8    6.86    0.37
   5   5   8    4.07    0.29
   5   5   8    4.02    0.24
   6   5   8    1.58    0.20
   6   5   8    1.69    0.16
   7   5   8    2.41    0.20
   7   5   8    2.41    0.24
   8   5   8    0.77    0.13
   8   5   8    0.78    0.18
   9   5   8    0.42    0.12
   9   5   8    0.48    0.18
 -11  -5  -8    0.07    0.13
 -12  -5  -8    0.70    0.17
 -12   6   8    0.15    0.17
 -11   6   8    0.25    0.16
 -10   6   8    1.03    0.20
  -9   6   8    1.48    0.20
  -8   6   8   -0.05    0.12
  -7   6   8    0.09    0.12
  -6   6   8    9.02    0.45
  -5   6   8    1.19    0.15
  -4   6   8   12.26    0.55
  -3   6   8    1.88    0.16
  -2   6   8    5.23    0.23
  -1   6   8    0.55    0.09
  -1   6   8    0.44    0.07
   0   6   8    6.42    0.29
   0   6   8    6.69    0.33
   1   6   8    0.49    0.10
   1   6   8    0.47    0.07
   2   6   8    5.12    0.29
   2   6   8    4.88    0.25
   3   6   8    1.98    0.16
   3   6   8    2.08    0.19
   4   6   8   12.28    0.58
   4   6   8   12.38    0.52
   5   6   8    0.92    0.12
   5   6   8    1.15    0.17
   6   6   8    8.46    0.39
   6   6   8    8.16    0.45
   7   6   8    0.20    0.10
   7   6   8    0.03    0.14
   8   6   8    0.10    0.10
   8   6   8    0.10    0.15
   9   6   8    1.47    0.23
   9   6   8    1.48    0.17
  10   6   8    1.12    0.17
 -12  -6  -8    0.03    0.14
 -11   7   8    0.36    0.18
 -10   7   8    0.25    0.16
  -9   7   8    0.84    0.18
  -8   7   8    2.08    0.22
  -7   7   8    1.68    0.20
  -6   7   8    2.69    0.25
  -5   7   8    7.24    0.39
  -4   7   8   16.88    0.74
  -3   7   8    3.03    0.22
  -2   7   8   22.60    0.92
  -2   7   8   21.81    0.83
  -1   7   8    0.13    0.06
  -1   7   8    0.34    0.10
   0   7   8    7.80    0.34
   0   7   8    7.96    0.38
   1   7   8    0.27    0.09
   1   7   8    0.11    0.07
   2   7   8   22.01    0.93
   2   7   8   22.19    0.85
   3   7   8    2.39    0.22
   3   7   8    2.40    0.18
   4   7   8   16.31    0.67
   4   7   8   16.72    0.74
   5   7   8    6.03    0.32
   5   7   8    6.73    0.38
   6   7   8    2.10    0.19
   6   7   8    2.40    0.23
   7   7   8    1.35    0.15
   7   7   8    1.80    0.21
   8   7   8    1.96    0.19
   8   7   8    2.31    0.25
   9   7   8    0.77    0.15
  10   7   8    0.22    0.13
  11   7   8    0.28    0.14
 -11   8   8    0.34    0.19
 -10   8   8    2.13    0.25
  -9   8   8    0.23    0.17
  -8   8   8    3.34    0.28
  -7   8   8    0.52    0.16
  -6   8   8    6.25    0.37
  -5   8   8    3.46    0.26
  -4   8   8   23.81    1.00
  -3   8   8   10.00    0.48
  -2   8   8   33.71    1.27
  -2   8   8   35.49    1.40
  -1   8   8   17.41    0.74
  -1   8   8   16.83    0.66
   0   8   8   36.90    1.37
   0   8   8   36.70    1.48
   1   8   8   16.47    0.66
   1   8   8   16.83    0.72
   2   8   8   34.32    1.38
   2   8   8   33.80    1.28
   3   8   8    9.71    0.47
   3   8   8    9.22    0.42
   4   8   8   23.48    0.98
   4   8   8   22.03    0.89
   5   8   8    2.94    0.21
   5   8   8    2.97    0.27
   6   8   8    5.80    0.31
   6   8   8    5.73    0.36
   7   8   8    0.58    0.13
   7   8   8    0.67    0.17
   8   8   8    3.13    0.24
   9   8   8    0.19    0.12
  10   8   8    1.70    0.20
  11   8   8    0.52    0.15
 -10   9   8    0.53    0.19
  -9   9   8    0.43    0.19
  -8   9   8    1.91    0.23
  -7   9   8    0.20    0.15
  -6   9   8    2.75    0.25
  -5   9   8    2.82    0.26
  -4   9   8    0.50    0.14
  -3   9   8    4.05    0.26
  -2   9   8    2.18    0.15
  -2   9   8    2.27    0.21
  -1   9   8    9.33    0.44
  -1   9   8    9.03    0.39
   0   9   8   15.13    0.67
   0   9   8   15.24    0.60
   1   9   8    9.61    0.46
   1   9   8    9.40    0.41
   2   9   8    2.43    0.18
   2   9   8    2.04    0.20
   3   9   8    3.84    0.28
   3   9   8    4.10    0.24
   4   9   8    0.39    0.14
   4   9   8    0.38    0.10
   5   9   8    3.21    0.22
   5   9   8    3.10    0.27
   6   9   8    3.01    0.22
   6   9   8    2.75    0.27
   7   9   8    0.45    0.12
   8   9   8    2.02    0.20
   9   9   8    0.09    0.12
  10   9   8    0.22    0.13
 -10  10   8   -0.30    0.17
  -9  10   8    2.15    0.25
  -8  10   8    0.69    0.19
  -7  10   8    2.24    0.24
  -6  10   8    0.78    0.17
  -5  10   8    0.90    0.16
  -4  10   8    0.22    0.14
  -3  10   8    2.84    0.24
  -2  10   8    0.97    0.15
  -1  10   8    2.22    0.17
  -1  10   8    2.20    0.20
   0  10   8    2.19    0.16
   0  10   8    1.89    0.18
   1  10   8    2.35    0.21
   1  10   8    2.19    0.17
   2  10   8    0.71    0.11
   2  10   8    1.01    0.15
   3  10   8    2.79    0.20
   3  10   8    2.62    0.24
   4  10   8    0.16    0.09
   4  10   8    0.16    0.13
   5  10   8    0.90    0.13
   5  10   8    0.70    0.16
   6  10   8    0.70    0.13
   7  10   8    1.80    0.18
   8  10   8    1.00    0.16
   9  10   8    2.20    0.22
  10  10   8    0.00    0.13
  -9  11   8    0.44    0.19
  -8  11   8    0.26    0.19
  -7  11   8    1.53    0.22
  -6  11   8    2.08    0.24
  -5  11   8    1.09    0.18
  -4  11   8    2.55    0.24
  -3  11   8    0.55    0.14
  -2  11   8    0.74    0.14
  -1  11   8    4.43    0.29
  -1  11   8    4.47    0.24
   0  11   8    0.88    0.14
   0  11   8    0.86    0.11
   1  11   8    4.29    0.28
   1  11   8    4.24    0.24
   2  11   8    0.88    0.14
   2  11   8    0.90    0.12
   3  11   8    0.55    0.11
   3  11   8    0.61    0.14
   4  11   8    2.49    0.23
   4  11   8    2.55    0.20
   5  11   8    0.92    0.14
   6  11   8    2.17    0.20
   7  11   8    1.87    0.19
   8  11   8    0.51    0.14
   9  11   8    0.44    0.15
  -8  12   8    0.17    0.18
  -7  12   8    3.91    0.32
  -6  12   8    1.07    0.20
  -5  12   8    3.62    0.29
  -4  12   8    2.61    0.25
  -3  12   8    4.57    0.31
  -2  12   8    3.09    0.25
  -1  12   8    1.63    0.14
  -1  12   8    1.59    0.19
   0  12   8    0.16    0.09
   0  12   8    0.15    0.11
   1  12   8    1.55    0.15
   1  12   8    1.78    0.18
   2  12   8    2.83    0.25
   2  12   8    2.91    0.21
   3  12   8    4.13    0.25
   3  12   8    3.79    0.30
   4  12   8    3.22    0.23
   5  12   8    2.75    0.22
   6  12   8    1.13    0.16
   7  12   8    2.94    0.24
   8  12   8    0.00    0.12
  -8  13   8    0.45    0.20
  -7  13   8    0.30    0.18
  -6  13   8    0.49    0.18
  -5  13   8    5.24    0.37
  -4  13   8    2.95    0.28
  -3  13   8    3.57    0.28
  -2  13   8    5.06    0.32
  -1  13   8    0.25    0.12
   0  13   8    0.31    0.12
   0  13   8    0.41    0.10
   1  13   8    0.13    0.09
   1  13   8    0.33    0.13
   2  13   8    5.62    0.30
   2  13   8    5.24    0.34
   3  13   8    3.20    0.23
   4  13   8    2.84    0.23
   5  13   8    4.63    0.29
   6  13   8    0.12    0.12
   7  13   8    0.25    0.13
   8  13   8    0.41    0.15
  -7  14   8    0.98    0.22
  -6  14   8    0.23    0.18
  -5  14   8    0.43    0.17
  -4  14   8    2.28    0.25
  -3  14   8    0.56    0.17
  -2  14   8    5.19    0.34
  -1  14   8    1.55    0.20
   0  14   8   15.47    0.64
   0  14   8   15.14    0.71
   1  14   8    1.34    0.20
   1  14   8    1.41    0.16
   2  14   8    4.71    0.29
   3  14   8    0.53    0.13
   4  14   8    1.88    0.19
   5  14   8    0.42    0.14
   6  14   8    0.16    0.13
   7  14   8    0.29    0.14
  -6  15   8    0.88    0.21
  -5  15   8    0.28    0.18
  -4  15   8    1.53    0.22
  -3  15   8    0.43    0.16
  -2  15   8    4.27    0.33
  -1  15   8    0.47    0.16
   0  15   8   12.52    0.61
   1  15   8    0.40    0.12
   2  15   8    4.16    0.28
   3  15   8    0.30    0.13
   4  15   8    1.46    0.19
   5  15   8    0.37    0.14
   6  15   8    0.45    0.15
  -5  16   8   -0.02    0.18
  -4  16   8    0.07    0.17
  -3  16   8    0.41    0.18
  -2  16   8    2.31    0.25
  -1  16   8    0.30    0.15
   1  16   8    0.02    0.11
   2  16   8    1.84    0.20
   3  16   8    0.11    0.13
   4  16   8    0.22    0.13
   5  16   8   -0.22    0.12
  -3  17   8    0.32    0.17
   2  17   8   -0.07    0.12
   3  17   8    0.18    0.14
  -4 -16   9   -0.05    0.11
   3  16  -9    0.06    0.13
  -3 -16   9    0.14    0.12
   2  16  -9    1.32    0.20
  -2 -16   9    1.50    0.17
   1  16  -9    0.44    0.16
  -1 -16   9    0.51    0.13
   0  16  -9    5.79    0.38
   0 -16   9    5.54    0.31
  -1  16  -9    0.53    0.16
   1 -16   9    0.57    0.13
  -2  16  -9    1.47    0.21
   2 -16   9    1.49    0.18
  -3  16  -9    0.00    0.13
   3 -16   9   -0.04    0.12
  -4  16  -9    0.00    0.14
  -5  16  -9   -0.08    0.13
   6  15  -9    0.25    0.14
   5  15  -9    0.18    0.14
  -5 -15   9    0.05    0.12
   4  15  -9    0.04    0.12
  -4 -15   9    0.14    0.12
   3  15  -9    0.11    0.13
  -3 -15   9    0.22    0.12
   2  15  -9    0.09    0.13
  -2 -15   9    0.06    0.10
   1  15  -9    0.97    0.17
  -1 -15   9    0.85    0.14
   0  15  -9    0.12    0.13
   0 -15   9    0.22    0.12
  -1  15  -9    1.16    0.19
   1 -15   9    0.73    0.14
  -2  15  -9    0.03    0.13
   2 -15   9    0.23    0.12
  -3  15  -9    0.19    0.14
   3 -15   9    0.29    0.13
  -4  15  -9    0.25    0.15
   4 -15   9    0.10    0.12
  -5  15  -9    0.28    0.16
   5 -15   9    0.14    0.12
  -6  15  -9    0.51    0.17
   7  14  -9    1.16    0.18
   6  14  -9    0.58    0.15
  -6 -14   9    0.39    0.15
   5  14  -9    1.77    0.21
  -5 -14   9    1.55    0.18
   4  14  -9    0.50    0.15
  -4 -14   9    0.55    0.14
   3  14  -9    2.99    0.26
  -3 -14   9    3.02    0.23
   2  14  -9    2.11    0.22
  -2 -14   9    2.17    0.18
   1  14  -9    1.68    0.21
  -1 -14   9    2.00    0.18
   0  14  -9    0.17    0.13
   0 -14   9    0.06    0.10
  -1  14  -9    1.54    0.21
   1 -14   9    1.72    0.17
  -2  14  -9    2.50    0.25
   2 -14   9    2.49    0.19
  -3  14  -9    3.20    0.28
   3 -14   9    3.08    0.23
  -4  14  -9    0.33    0.15
   4 -14   9    0.56    0.13
  -5  14  -9    1.86    0.23
   5 -14   9    1.72    0.18
  -6  14  -9    0.41    0.16
   6 -14   9    0.71    0.14
  -7  14  -9    1.28    0.26
   8  13  -9    0.99    0.17
   7  13  -9    0.92    0.16
  -7 -13   9    1.06    0.18
   6  13  -9    0.53    0.14
  -6 -13   9    0.40    0.15
   5  13  -9    1.56    0.19
  -5 -13   9    1.46    0.18
   4  13  -9    0.31    0.13
  -4 -13   9    0.47    0.13
   3  13  -9    3.03    0.26
  -3 -13   9    2.61    0.21
   2  13  -9    3.95    0.29
  -2 -13   9    3.91    0.25
   1  13  -9    0.83    0.16
  -1 -13   9    0.75    0.13
   0  13  -9   10.28    0.51
   0 -13   9   10.24    0.44
  -1  13  -9    0.84    0.16
   1 -13   9    0.77    0.13
  -2  13  -9    3.70    0.29
   2 -13   9    3.89    0.24
  -3  13  -9    2.34    0.24
   3 -13   9    2.43    0.19
  -4  13  -9    0.41    0.15
   4 -13   9    0.55    0.13
  -5  13  -9    1.87    0.22
   5 -13   9    1.66    0.18
  -6  13  -9    0.50    0.20
  -6  13  -9    0.54    0.16
   6 -13   9    0.17    0.13
  -7  13  -9    0.90    0.24
  -7  13  -9    1.10    0.19
   7 -13   9    0.92    0.15
  -8  13  -9    0.77    0.24
  -8 -12   9    0.76    0.18
   7  12  -9    0.41    0.13
  -7 -12   9    0.58    0.16
   6  12  -9    0.54    0.14
  -6 -12   9    0.42    0.15
   5  12  -9    2.01    0.20
  -5 -12   9    1.74    0.19
   4  12  -9    0.17    0.11
  -4 -12   9    0.12    0.12
   3  12  -9    4.29    0.29
  -3 -12   9    4.43    0.25
   2  12  -9    2.33    0.23
  -2 -12   9    2.47    0.20
   1  12  -9    0.33    0.12
  -1 -12   9    0.34    0.10
   0  12  -9    0.95    0.16
   0 -12   9    1.06    0.13
  -1  12  -9    0.21    0.12
   1 -12   9    0.28    0.09
  -2  12  -9    2.09    0.22
   2 -12   9    2.06    0.16
  -3  12  -9    4.32    0.31
   3 -12   9    4.62    0.25
  -4  12  -9    0.16    0.13
  -4  12  -9    0.11    0.16
   4 -12   9    0.42    0.11
  -5  12  -9    2.23    0.27
  -5  12  -9    2.32    0.24
   5 -12   9    2.45    0.20
  -6  12  -9    0.49    0.20
  -6  12  -9    0.79    0.17
   6 -12   9    0.76    0.13
  -7  12  -9    0.61    0.16
  -7  12  -9    0.63    0.21
   7 -12   9    0.51    0.13
  -8  12  -9    1.45    0.27
   8 -12   9    1.26    0.17
  -9 -11   9    0.32    0.16
  -8 -11   9    0.07    0.15
   7  11  -9    0.25    0.12
  -7 -11   9    0.05    0.14
   6  11  -9    0.34    0.12
  -6 -11   9    0.22    0.13
   5  11  -9    0.21    0.11
  -5 -11   9    0.09    0.12
   4  11  -9    0.31    0.12
  -4 -11   9    0.45    0.13
   3  11  -9    3.04    0.24
  -3 -11   9    2.82    0.21
   2  11  -9    0.57    0.13
  -2 -11   9    0.48    0.11
   1  11  -9    0.30    0.12
  -1 -11   9    0.36    0.10
   0  11  -9    0.94    0.15
   0 -11   9    0.86    0.12
  -1  11  -9    0.23    0.12
   1 -11   9    0.29    0.10
  -2  11  -9    0.59    0.14
   2 -11   9    0.42    0.09
  -3  11  -9    3.02    0.25
  -3  11  -9    2.39    0.24
   3 -11   9    2.95    0.19
  -4  11  -9    0.26    0.15
  -4  11  -9    0.32    0.14
   4 -11   9    0.44    0.10
  -5  11  -9    0.17    0.12
  -5  11  -9    0.32    0.16
   5 -11   9    0.32    0.11
  -6  11  -9    0.42    0.17
  -6  11  -9    0.39    0.14
   6 -11   9    0.30    0.11
  -7  11  -9    0.31    0.14
  -7  11  -9    0.14    0.17
   7 -11   9    0.19    0.11
  -8  11  -9    0.48    0.15
  -8  11  -9    0.33    0.20
   8 -11   9    0.49    0.13
  -9  11  -9    0.63    0.23
   9 -11   9    0.61    0.14
  -9 -10   9    0.52    0.17
  -8 -10   9    0.69    0.16
   7  10  -9    0.06    0.10
  -7 -10   9    0.07    0.13
   6  10  -9    0.26    0.11
  -6 -10   9    0.01    0.12
   5  10  -9    1.04    0.14
  -5 -10   9    1.19    0.16
   4  10  -9    0.02    0.09
  -4 -10   9    0.07    0.10
   3  10  -9    3.08    0.23
  -3 -10   9    3.00    0.22
   2  10  -9    2.49    0.22
  -2 -10   9    2.67    0.18
   1  10  -9    8.38    0.43
  -1 -10   9    8.38    0.37
   0  10  -9   10.42    0.50
   0 -10   9   10.32    0.43
  -1  10  -9    8.46    0.43
   1 -10   9    8.26    0.37
  -2  10  -9    2.12    0.21
   2 -10   9    2.54    0.17
  -3  10  -9    2.65    0.24
   3 -10   9    2.89    0.19
  -4  10  -9    0.10    0.11
   4 -10   9    0.13    0.08
  -5  10  -9    1.14    0.19
  -5  10  -9    0.87    0.15
   5 -10   9    1.05    0.13
  -6  10  -9    0.01    0.15
  -6  10  -9    0.38    0.13
   6 -10   9    0.22    0.10
  -7  10  -9    0.39    0.14
  -7  10  -9    0.22    0.17
   7 -10   9    0.27    0.11
  -8  10  -9    0.58    0.20
  -8  10  -9    0.48    0.15
   8 -10   9    0.91    0.14
  -9  10  -9    0.42    0.21
   9 -10   9    0.17    0.12
  10 -10   9    0.36    0.13
 -10  -9   9    0.00    0.14
  -9  -9   9    0.65    0.15
  -8  -9   9    0.11    0.12
   7   9  -9    3.46    0.23
  -7  -9   9    3.17    0.23
   6   9  -9    1.59    0.16
  -6  -9   9    1.42    0.16
   5   9  -9    2.56    0.20
  -5  -9   9    2.05    0.19
   4   9  -9    1.96    0.18
  -4  -9   9    1.63    0.17
   3   9  -9    0.16    0.10
  -3  -9   9    0.18    0.11
   2   9  -9    0.17    0.10
  -2  -9   9   -0.13    0.09
   1   9  -9    2.66    0.22
  -1  -9   9    2.46    0.18
   0   9  -9    0.50    0.12
   0  -9   9    0.45    0.09
  -1   9  -9    2.41    0.22
   1  -9   9    2.74    0.17
  -2   9  -9    0.04    0.10
   2  -9   9   -0.01    0.06
  -3   9  -9    0.43    0.12
   3  -9   9    0.12    0.07
  -4   9  -9    2.00    0.20
   4  -9   9    1.84    0.14
  -5   9  -9    2.12    0.21
   5  -9   9    2.53    0.17
  -6   9  -9    1.67    0.19
   6  -9   9    1.52    0.14
  -7   9  -9    3.05    0.31
  -7   9  -9    3.55    0.28
   7  -9   9    3.29    0.21
  -8   9  -9    0.36    0.19
  -8   9  -9    0.25    0.14
   8  -9   9    0.30    0.11
  -9   9  -9    0.29    0.20
   9  -9   9    0.39    0.12
 -10   9  -9   -0.13    0.19
  10  -9   9   -0.17    0.10
 -10  -8   9    1.65    0.20
  -9  -8   9    0.76    0.16
  -8  -8   9    0.73    0.15
   7   8  -9    4.30    0.26
  -7  -8   9    3.88    0.25
   6   8  -9    0.15    0.09
  -6  -8   9    0.01    0.11
   5   8  -9    3.48    0.24
  -5  -8   9    3.39    0.23
   4   8  -9    1.76    0.17
  -4  -8   9    1.78    0.17
   3   8  -9    5.62    0.31
  -3  -8   9    5.09    0.28
   2   8  -9    5.04    0.30
  -2  -8   9    5.34    0.28
   1   8  -9    0.34    0.11
  -1  -8   9    0.34    0.09
   0   8  -9    0.60    0.12
   0  -8   9    0.62    0.10
  -1   8  -9    0.19    0.10
   1  -8   9    0.37    0.08
  -2   8  -9    5.14    0.31
   2  -8   9    5.38    0.25
  -3   8  -9    5.82    0.33
   3  -8   9    5.51    0.26
  -4   8  -9    1.62    0.18
   4  -8   9    1.78    0.15
  -5   8  -9    3.43    0.27
   5  -8   9    3.53    0.20
  -6   8  -9    0.08    0.11
   6  -8   9    0.12    0.08
  -7   8  -9    4.26    0.31
   7  -8   9    4.34    0.24
  -8   8  -9    1.17    0.18
   8  -8   9    1.03    0.14
  -9   8  -9    0.76    0.21
  -9   8  -9    0.99    0.17
   9  -8   9    0.84    0.14
 -10   8  -9    1.79    0.27
  10  -8   9    1.73    0.17
  11  -8   9    0.21    0.12
 -10  -7   9   -0.09    0.12
  -9  -7   9    1.11    0.16
  -8  -7   9    0.07    0.11
  -7  -7   9    2.96    0.22
   6   7  -9    4.64    0.27
  -6  -7   9    4.87    0.28
   5   7  -9   16.72    0.69
  -5  -7   9   16.56    0.66
   4   7  -9   20.39    0.82
  -4  -7   9   20.37    0.78
   3   7  -9   22.01    0.86
  -3  -7   9   20.80    0.80
   2   7  -9    0.39    0.10
  -2  -7   9    0.47    0.10
   1   7  -9    4.93    0.29
  -1  -7   9    4.74    0.27
  -1  -7   9    4.84    0.25
   0   7  -9    1.36    0.15
   0  -7   9    1.28    0.12
   0  -7   9    1.60    0.15
  -1   7  -9    4.81    0.29
   1  -7   9    4.75    0.23
  -2   7  -9    0.48    0.12
   2  -7   9    0.37    0.08
  -3   7  -9   21.19    0.87
   3  -7   9   21.27    0.78
  -4   7  -9   21.16    0.86
   4  -7   9   20.81    0.78
  -5   7  -9   15.59    0.67
   5  -7   9   15.34    0.59
  -6   7  -9    4.31    0.29
   6  -7   9    4.58    0.23
  -7   7  -9    3.03    0.25
   7  -7   9    2.78    0.19
  -8   7  -9    0.23    0.12
   8  -7   9    0.17    0.10
  -9   7  -9    0.95    0.17
   9  -7   9    0.78    0.13
 -10   7  -9    0.18    0.18
  10  -7   9    0.03    0.10
  11  -7   9    0.97    0.15
 -11  -6   9    0.95    0.18
 -10  -6   9    0.10    0.13
  -9  -6   9    1.03    0.16
  -8  -6   9    7.42    0.37
  -7  -6   9    0.42    0.11
   6   6  -9    8.69    0.40
  -6  -6   9    8.79    0.40
   5   6  -9    1.08    0.12
  -5  -6   9    1.18    0.14
   4   6  -9    1.86    0.16
  -4  -6   9    1.48    0.15
   3   6  -9    0.76    0.11
  -3  -6   9    0.81    0.11
   2   6  -9    0.21    0.08
  -2  -6   9    0.11    0.09
  -2  -6   9    0.04    0.08
   1   6  -9    2.89    0.21
  -1  -6   9    3.04    0.20
  -1  -6   9    2.99    0.19
   0   6  -9    3.00    0.22
   0  -6   9    2.99    0.17
   0  -6   9    2.81    0.21
  -1   6  -9    3.24    0.22
   1  -6   9    3.07    0.22
   1  -6   9    2.62    0.16
  -2   6  -9    0.00    0.08
   2  -6   9    0.05    0.10
   2  -6   9   -0.04    0.06
  -3   6  -9    0.65    0.12
   3  -6   9    0.53    0.08
  -4   6  -9    1.42    0.16
   4  -6   9    1.65    0.13
  -5   6  -9    1.03    0.15
   5  -6   9    1.10    0.11
  -6   6  -9    8.20    0.41
   6  -6   9    8.03    0.34
  -7   6  -9    0.54    0.13
   7  -6   9    0.32    0.09
  -8   6  -9    6.98    0.39
   8  -6   9    7.06    0.32
  -9   6  -9    0.89    0.17
   9  -6   9    1.25    0.14
  10  -6   9    0.25    0.11
 -11   6  -9    0.94    0.25
  11  -6   9    1.01    0.14
 -11  -5   9    0.97    0.16
 -10  -5   9    1.16    0.17
  -9  -5   9    0.98    0.15
  -8  -5   9    0.33    0.11
  -7  -5   9    1.47    0.16
   6   5  -9    1.40    0.13
  -6  -5   9    1.14    0.13
   5   5  -9    0.80    0.10
  -5  -5   9    0.50    0.10
   4   5  -9    3.42    0.22
  -4  -5   9    3.05    0.21
   3   5  -9    1.22    0.13
  -3  -5   9    1.55    0.15
  -3  -5   9    1.23    0.13
   2   5  -9    4.07    0.24
  -2  -5   9    4.13    0.24
  -2  -5   9    4.46    0.23
   1   5  -9    4.89    0.27
  -1  -5   9    4.76    0.23
  -1  -5   9    4.64    0.26
   0   5  -9    0.02    0.07
   0  -5   9    0.10    0.06
   0  -5   9    0.00    0.09
  -1   5  -9    4.58    0.27
   1  -5   9    4.67    0.27
   1  -5   9    4.39    0.21
   2  -5   9    3.77    0.18
   2  -5   9    4.03    0.26
  -3   5  -9    1.22    0.14
   3  -5   9    1.46    0.11
   3  -5   9    1.05    0.16
  -4   5  -9    3.33    0.24
   4  -5   9    3.37    0.18
   4  -5   9    3.68    0.27
  -5   5  -9    0.52    0.12
   5  -5   9    0.58    0.08
  -6   5  -9    1.32    0.16
   6  -5   9    1.28    0.11
  -7   5  -9    1.49    0.18
   7  -5   9    1.69    0.14
  -8   5  -9    0.27    0.12
   8  -5   9    0.46    0.10
  -9   5  -9    0.96    0.16
   9  -5   9    0.78    0.12
 -10   5  -9    1.49    0.19
  10  -5   9    1.20    0.14
 -11   5  -9    1.22    0.24
 -11  -4   9    0.85    0.16
 -10  -4   9    0.77    0.15
  -9  -4   9    0.24    0.12
  -8  -4   9    0.47    0.11
  -7  -4   9    1.83    0.16
  -6  -4   9    4.61    0.25
   5   4  -9    1.10    0.11
  -5  -4   9    1.22    0.12
   4   4  -9    7.14    0.33
  -4  -4   9    7.01    0.33
  -4  -4   9    7.10    0.31
   3   4  -9    1.13    0.12
  -3  -4   9    1.00    0.11
  -3  -4   9    1.27    0.12
   2   4  -9    4.68    0.26
  -2  -4   9    4.86    0.26
  -2  -4   9    4.60    0.24
   1   4  -9    4.33    0.24
  -1  -4   9    4.08    0.21
  -1  -4   9    4.15    0.24
   0   4  -9    5.23    0.28
   0  -4   9    5.14    0.24
   0  -4   9    5.26    0.28
  -1   4  -9    4.00    0.24
   1  -4   9    4.11    0.25
   1  -4   9    4.02    0.19
   2  -4   9    4.58    0.28
   2  -4   9    4.62    0.21
   3  -4   9    0.92    0.15
   3  -4   9    1.21    0.10
  -4   4  -9    7.22    0.37
   4  -4   9    7.13    0.30
   4  -4   9    7.39    0.40
  -5   4  -9    1.02    0.14
   5  -4   9    1.07    0.10
   5  -4   9    1.25    0.18
  -6   4  -9    4.98    0.30
   6  -4   9    5.01    0.23
  -7   4  -9    1.70    0.18
   7  -4   9    1.83    0.15
  -8   4  -9    0.26    0.12
   8  -4   9    0.32    0.09
  -9   4  -9    0.44    0.14
   9  -4   9    0.58    0.11
 -10   4  -9    1.01    0.17
  10  -4   9    0.78    0.12
 -11  -3   9   -0.25    0.11
 -10  -3   9    0.49    0.14
  -9  -3   9   -0.09    0.09
  -8  -3   9    2.53    0.20
  -7  -3   9    1.12    0.13
  -6  -3   9    0.57    0.10
   5   3  -9    5.53    0.27
  -5  -3   9    5.90    0.28
  -5  -3   9    5.81    0.28
   4   3  -9    9.51    0.42
  -4  -3   9   10.22    0.41
  -4  -3   9   10.01    0.44
   3   3  -9    5.63    0.28
  -3  -3   9    5.47    0.25
  -3  -3   9    5.69    0.28
   2   3  -9    0.69    0.09
  -2  -3   9    0.72    0.09
  -2  -3   9    0.62    0.10
   1   3  -9    6.71    0.33
  -1  -3   9    7.24    0.35
  -1  -3   9    7.33    0.30
   0   3  -9    2.57    0.19
   0  -3   9    2.79    0.20
   0  -3   9    2.84    0.16
  -1   3  -9    7.49    0.35
   1  -3   9    7.26    0.37
   1  -3   9    6.99    0.29
  -2   3  -9    0.58    0.10
   2  -3   9    0.64    0.07
   2  -3   9    0.64    0.12
   3  -3   9    5.35    0.32
   3  -3   9    5.50    0.23
  -4   3  -9    9.54    0.45
   4  -3   9    9.84    0.38
   4  -3   9    9.71    0.50
  -5   3  -9    5.58    0.32
   5  -3   9    5.70    0.36
   5  -3   9    6.02    0.25
  -6   3  -9    0.38    0.11
   6  -3   9    0.38    0.16
   6  -3   9    0.48    0.07
  -7   3  -9    1.03    0.15
   7  -3   9    1.02    0.10
  -8   3  -9    2.53    0.22
   8  -3   9    2.58    0.17
  -9   3  -9    0.21    0.12
   9  -3   9    0.04    0.08
 -10   3  -9    0.31    0.14
 -12   3  -9    0.36    0.21
 -11  -2   9    1.31    0.18
 -10  -2   9    1.18    0.17
  -9  -2   9    2.01    0.19
  -8  -2   9    1.00    0.13
  -7  -2   9    0.35    0.10
  -6  -2   9    9.95    0.43
  -6  -2   9   10.16    0.44
   5   2  -9    0.08    0.06
  -5  -2   9    0.18    0.08
  -5  -2   9    0.21    0.08
   4   2  -9   14.30    0.57
  -4  -2   9   14.61    0.60
  -4  -2   9   13.82    0.55
   3   2  -9    5.05    0.26
  -3  -2   9    5.34    0.27
  -3  -2   9    5.22    0.24
   2   2  -9    1.01    0.11
  -2  -2   9    0.78    0.09
  -2  -2   9    1.07    0.11
   1   2  -9    1.95    0.16
  -1  -2   9    1.90    0.13
  -1  -2   9    1.91    0.17
   0   2  -9    8.53    0.38
   0  -2   9    7.95    0.33
   0  -2   9    8.37    0.39
  -1   2  -9    1.97    0.16
   1  -2   9    1.86    0.11
   1  -2   9    2.02    0.19
  -2   2  -9    1.06    0.12
   2  -2   9    0.89    0.13
   2  -2   9    0.83    0.07
   3  -2   9    5.12    0.21
   3  -2   9    5.10    0.31
  -4   2  -9   11.76    0.55
   4  -2   9   13.97    0.62
   4  -2   9   13.55    0.49
  -5   2  -9    0.13    0.09
   5  -2   9    0.22    0.06
   5  -2   9    0.19    0.14
  -6   2  -9   10.12    0.46
   6  -2   9    9.27    0.51
   6  -2   9   10.13    0.39
  -7   2  -9    0.22    0.12
   7  -2   9    0.27    0.08
  -8   2  -9    0.99    0.15
   8  -2   9    1.07    0.11
  -9   2  -9    2.28    0.21
 -10   2  -9    1.50    0.19
 -11   2  -9    1.48    0.20
 -12  -1   9    0.64    0.15
 -11  -1   9    0.68    0.15
 -10  -1   9    1.76    0.19
  -9  -1   9    0.88    0.14
  -8  -1   9    0.17    0.09
  -7  -1   9   10.00    0.45
  -7  -1   9    9.34    0.42
  -6  -1   9    1.35    0.14
  -6  -1   9    1.65    0.14
  -5  -1   9   12.78    0.51
  -5  -1   9   13.24    0.56
   4   1  -9   22.02    0.85
  -4  -1   9   22.91    0.91
  -4  -1   9   22.48    0.83
   3   1  -9    3.43    0.20
  -3  -1   9    3.59    0.21
  -3  -1   9    3.59    0.19
   2   1  -9    0.41    0.07
  -2  -1   9    0.40    0.08
  -2  -1   9    0.48    0.07
   1   1  -9    7.20    0.33
  -1  -1   9    7.23    0.30
  -1  -1   9    7.09    0.34
   0   1  -9    1.24    0.12
   0  -1   9    1.48    0.11
   0  -1   9    1.51    0.14
  -1   1  -9    6.92    0.33
   1  -1   9    7.05    0.27
   1  -1   9    6.96    0.35
  -2   1  -9    0.45    0.08
   2  -1   9    0.48    0.05
   2  -1   9    0.45    0.11
   3  -1   9    3.71    0.16
   3  -1   9    3.56    0.26
   4  -1   9   21.67    0.77
  -5   1  -9   12.98    0.56
   5  -1   9   12.35    0.61
   5  -1   9   13.01    0.48
  -6   1  -9    1.13    0.15
   6  -1   9    1.41    0.12
   6  -1   9    1.07    0.20
  -7   1  -9    9.73    0.46
   7  -1   9    9.48    0.38
   7  -1   9    8.91    0.50
  -8   1  -9    0.14    0.11
  -9   1  -9    0.62    0.15
 -10   1  -9    1.72    0.20
 -11   1  -9    0.74    0.17
 -12   0   9    0.25    0.14
 -11   0   9    0.79    0.15
 -10   0   9    0.13    0.11
  -9   0   9    0.38    0.12
  -8   0   9    3.62    0.23
  -8   0   9    4.43    0.26
  -7   0   9    0.17    0.10
  -7   0   9    0.42    0.10
  -6   0   9    0.93    0.11
  -6   0   9    0.91    0.12
  -5   0   9   37.64    1.33
  -5   0   9   36.70    1.47
   4   0  -9    5.30    0.26
  -4   0   9    5.85    0.26
  -4   0   9    5.82    0.29
   3   0  -9   16.01    0.62
  -3   0   9   16.48    0.67
  -3   0   9   15.31    0.59
   2   0  -9   13.72    0.54
  -2   0   9   13.38    0.57
  -2   0   9   13.22    0.50
   1   0  -9    4.13    0.22
  -1   0   9    4.14    0.19
  -1   0   9    4.15    0.24
   0   0  -9    0.09    0.05
   0   0   9    0.03    0.05
   0   0   9    0.06    0.07
   1   0   9    2.53    0.12
  -2   0  -9   13.08    0.54
   2   0   9   12.95    0.58
  -3   0  -9   13.84    0.55
   3   0   9   12.66    0.47
   4   0   9    5.31    0.22
  -5   0  -9   35.79    1.36
   5   0   9   36.20    1.26
   5   0   9   35.66    1.49
  -6   0  -9    1.20    0.14
   6   0   9    0.92    0.19
  -7   0  -9    0.23    0.11
   7   0   9    0.63    0.17
  -8   0  -9    3.93    0.27
   8   0   9    3.96    0.32
  -9   0  -9    0.30    0.13
 -10   0  -9    0.22    0.13
 -11   0  -9    1.09    0.19
 -12   1   9    0.74    0.15
 -11   1   9    0.65    0.14
 -10   1   9    1.60    0.18
  -9   1   9    0.62    0.13
  -8   1   9    0.02    0.10
  -8   1   9    0.12    0.09
  -7   1   9   10.49    0.47
  -7   1   9    9.85    0.43
  -6   1   9    1.39    0.13
  -6   1   9    1.56    0.15
  -5   1   9   13.45    0.58
  -5   1   9   13.40    0.53
  -4   1   9   23.26    0.93
  -4   1   9   22.27    0.83
   3  -1  -9    3.86    0.20
  -3   1   9    3.85    0.19
  -3   1   9    3.42    0.22
   2  -1  -9    0.41    0.07
  -2   1   9    0.44    0.08
  -2   1   9    0.45    0.06
   1  -1  -9    7.32    0.32
  -1   1   9    7.35    0.29
  -1   1   9    7.26    0.35
   0  -1  -9    1.60    0.14
   0   1   9    1.36    0.13
  -1  -1  -9    6.87    0.32
   1   1   9    6.82    0.26
   1   1   9    7.45    0.36
  -2  -1  -9    0.37    0.07
   2   1   9    0.28    0.08
   2   1   9    0.46    0.04
  -3  -1  -9    3.89    0.22
   3   1   9    3.67    0.15
   4   1   9   20.91    0.90
  -5  -1  -9   12.69    0.56
   5   1   9   13.36    0.62
  -6  -1  -9    1.41    0.15
   6   1   9    1.34    0.19
  -7  -1  -9    9.94    0.46
   7   1   9    9.73    0.52
  -8  -1  -9   -0.03    0.10
   8   1   9    0.00    0.15
  -9  -1  -9    0.78    0.14
 -10  -1  -9    1.54    0.19
 -11  -1  -9    0.75    0.17
 -12   2   9   -0.09    0.13
 -11   2   9    1.26    0.17
 -10   2   9    1.10    0.16
  -9   2   9    2.22    0.21
  -9   2   9    2.12    0.19
  -8   2   9    0.94    0.14
  -8   2   9    0.88    0.12
  -7   2   9    0.52    0.10
  -7   2   9    0.46    0.12
  -6   2   9   10.01    0.42
  -6   2   9    9.93    0.46
  -5   2   9    0.27    0.08
  -5   2   9    0.27    0.10
  -4   2   9   14.32    0.61
  -4   2   9   13.98    0.54
  -3   2   9    5.40    0.24
  -3   2   9    5.15    0.28
   2  -2  -9    0.90    0.09
  -2   2   9    0.93    0.08
  -2   2   9    0.88    0.10
   1  -2  -9    1.91    0.13
  -1   2   9    1.92    0.15
  -1   2   9    1.19    0.08
   0  -2  -9    7.98    0.36
   0   2   9    8.42    0.32
   0   2   9    9.34    0.40
  -1  -2  -9    1.84    0.14
   1   2   9    1.47    0.15
   1   2   9    2.00    0.09
  -2  -2  -9    0.83    0.10
   2   2   9    0.96    0.06
  -3  -2  -9    4.93    0.24
   3   2   9    3.55    0.25
  -4  -2  -9   12.10    0.54
   4   2   9   14.12    0.62
  -5  -2  -9    0.07    0.09
   5   2   9    0.02    0.13
  -6  -2  -9    9.81    0.44
   6   2   9    9.52    0.50
  -7  -2  -9    0.59    0.12
   7   2   9    0.47    0.16
  -8  -2  -9    0.76    0.13
   8   2   9    0.80    0.18
  -9  -2  -9    1.77    0.19
 -10  -2  -9    1.41    0.19
 -11  -2  -9    1.28    0.19
 -12  -2  -9    0.01    0.14
 -11   3   9    0.16    0.13
 -10   3   9    0.20    0.12
 -10   3   9    0.62    0.16
  -9   3   9   -0.05    0.08
  -9   3   9   -0.11    0.12
  -8   3   9    2.40    0.20
  -8   3   9    2.66    0.23
  -7   3   9    0.93    0.14
  -7   3   9    1.00    0.12
  -6   3   9    0.61    0.12
  -6   3   9    0.47    0.09
  -5   3   9    5.77    0.27
  -5   3   9    5.77    0.31
  -4   3   9    9.94    0.40
  -4   3   9   10.09    0.46
  -3   3   9    6.13    0.30
  -3   3   9    5.98    0.26
   2  -3  -9    0.76    0.08
  -2   3   9    0.71    0.07
  -2   3   9    0.67    0.10
   1  -3  -9    6.88    0.31
  -1   3   9    7.33    0.34
   0  -3  -9    2.86    0.17
   0   3   9    2.84    0.13
  -2  -3  -9    0.58    0.09
   2   3   9    0.36    0.09
  -3  -3  -9    6.06    0.30
   3   3   9    6.13    0.34
  -4  -3  -9    9.52    0.44
   4   3   9    9.99    0.49
  -5  -3  -9    5.85    0.31
   5   3   9    5.86    0.37
  -6  -3  -9    0.49    0.11
   6   3   9    0.57    0.16
  -7  -3  -9    1.01    0.14
   7   3   9    0.98    0.19
  -8  -3  -9    2.48    0.22
   8   3   9    2.70    0.27
  -9  -3  -9   -0.11    0.10
   9   3   9   -0.07    0.15
 -10  -3  -9    0.35    0.14
 -11  -3  -9    0.00    0.13
 -12  -3  -9    0.10    0.14
 -11   4   9    0.61    0.15
 -11   4   9    0.81    0.18
 -10   4   9    0.72    0.14
 -10   4   9    0.80    0.17
  -9   4   9    0.52    0.14
  -9   4   9    0.54    0.12
  -8   4   9    0.27    0.10
  -8   4   9    0.32    0.13
  -7   4   9    2.18    0.18
  -7   4   9    1.83    0.19
  -6   4   9    5.32    0.27
  -6   4   9    5.50    0.31
  -5   4   9    0.99    0.14
  -5   4   9    1.23    0.11
  -4   4   9    7.33    0.31
  -4   4   9    7.74    0.37
  -3   4   9    1.24    0.09
  -3   4   9    1.04    0.12
   2  -4  -9    4.60    0.22
  -2   4   9    5.11    0.27
  -2   4   9    4.69    0.20
   1  -4  -9    3.89    0.20
  -1   4   9    4.12    0.17
   1   4   9    2.09    0.16
   2   4   9    4.77    0.29
   3   4   9    1.30    0.13
   3   4   9    1.00    0.15
   4   4   9    7.31    0.34
   4   4   9    7.14    0.40
   5   4   9    1.09    0.13
   5   4   9    1.13    0.18
   6   4   9    5.16    0.28
   6   4   9    4.53    0.32
   7   4   9    2.09    0.23
  -8  -4  -9    0.31    0.12
   8   4   9    0.22    0.16
  -9  -4  -9    0.50    0.13
   9   4   9    0.29    0.18
 -10  -4  -9    0.61    0.15
 -11  -4  -9    0.90    0.17
 -12  -4  -9    0.22    0.14
 -11   5   9    0.89    0.16
 -11   5   9    0.92    0.20
 -10   5   9    1.46    0.21
 -10   5   9    1.16    0.16
  -9   5   9    1.03    0.14
  -9   5   9    0.70    0.16
  -8   5   9    0.69    0.15
  -8   5   9    0.47    0.11
  -7   5   9    1.75    0.19
  -7   5   9    1.64    0.15
  -6   5   9    1.31    0.16
  -6   5   9    1.30    0.13
  -5   5   9    0.77    0.13
  -5   5   9    0.71    0.09
  -4   5   9    3.23    0.18
  -4   5   9    3.11    0.23
  -3   5   9    1.50    0.11
  -3   5   9    1.34    0.14
   2  -5  -9    4.23    0.20
  -2   5   9    4.08    0.18
  -2   5   9    3.33    0.22
   0   5   9    0.10    0.06
   1   5   9    5.19    0.29
   1   5   9    4.92    0.25
   2   5   9    4.08    0.22
   2   5   9    4.12    0.26
   3   5   9    1.31    0.17
   3   5   9    1.51    0.14
   4   5   9    3.39    0.26
   4   5   9    3.12    0.21
   5   5   9    0.46    0.15
   5   5   9    0.72    0.12
   6   5   9    1.36    0.15
   6   5   9    1.36    0.20
   7   5   9    1.62    0.17
   7   5   9    1.74    0.22
   8   5   9    0.76    0.14
   8   5   9    0.44    0.18
   9   5   9    1.06    0.20
 -10  -5  -9    1.49    0.19
 -11  -5  -9    0.99    0.18
 -12  -5  -9    0.32    0.15
 -11   6   9    1.03    0.21
 -11   6   9    0.85    0.16
 -10   6   9    0.28    0.16
 -10   6   9   -0.10    0.11
  -9   6   9    1.31    0.20
  -8   6   9    7.82    0.43
  -7   6   9    0.52    0.14
  -6   6   9    9.24    0.46
  -5   6   9    1.13    0.16
  -4   6   9    1.52    0.16
  -3   6   9    0.76    0.08
  -3   6   9    0.64    0.12
   2  -6  -9    0.00    0.05
  -2   6   9    0.10    0.09
  -1   6   9    3.24    0.21
  -1   6   9    2.88    0.18
   0   6   9    2.70    0.17
   0   6   9    2.59    0.20
   1   6   9    2.92    0.21
   1   6   9    2.87    0.18
   2   6   9    0.00    0.07
   2   6   9   -0.14    0.09
   3   6   9    0.50    0.10
   3   6   9    0.58    0.14
   4   6   9    1.65    0.19
   4   6   9    1.30    0.14
   5   6   9    1.15    0.13
   5   6   9    0.76    0.17
   6   6   9    8.90    0.48
   6   6   9    9.03    0.42
   7   6   9    0.33    0.15
   7   6   9    0.47    0.12
   8   6   9    7.09    0.38
   8   6   9    7.44    0.45
   9   6   9    1.42    0.18
   9   6   9    1.62    0.24
 -11  -6  -9    1.20    0.19
 -11   7   9    1.07    0.17
 -11   7   9    1.49    0.22
 -10   7   9    0.05    0.15
  -9   7   9    1.06    0.20
  -8   7   9    0.18    0.15
  -7   7   9    3.07    0.26
  -6   7   9    4.81    0.31
  -5   7   9   17.65    0.78
  -4   7   9   21.72    0.92
  -3   7   9   23.14    0.97
  -2   7   9    0.34    0.07
  -2   7   9    0.54    0.12
  -1   7   9    4.49    0.26
  -1   7   9    4.38    0.23
   0   7   9    1.39    0.12
   0   7   9    1.42    0.15
   1   7   9    4.44    0.24
   1   7   9    4.51    0.27
   2   7   9    0.42    0.12
   2   7   9    0.46    0.09
   3   7   9   22.06    0.93
   3   7   9   21.13    0.84
   4   7   9   21.36    0.93
   4   7   9   21.28    0.84
   5   7   9   17.01    0.69
   5   7   9   16.41    0.76
   6   7   9    5.15    0.33
   6   7   9    4.28    0.27
   7   7   9    2.72    0.22
   7   7   9    2.65    0.26
   8   7   9    0.28    0.17
   8   7   9    0.21    0.12
   9   7   9    0.60    0.14
  10   7   9    0.09    0.13
 -10   8   9    1.74    0.25
  -9   8   9    0.88    0.19
  -8   8   9    1.09    0.19
  -7   8   9    4.47    0.31
  -6   8   9    0.04    0.12
  -5   8   9    4.13    0.28
  -4   8   9    2.18    0.21
  -3   8   9    6.38    0.35
  -2   8   9    5.27    0.30
  -1   8   9    0.20    0.10
  -1   8   9    0.35    0.08
   0   8   9    0.45    0.12
   0   8   9    0.61    0.09
   1   8   9    0.42    0.11
   1   8   9    0.36    0.08
   2   8   9    5.32    0.33
   2   8   9    5.50    0.28
   3   8   9    5.53    0.29
   3   8   9    5.56    0.34
   4   8   9    1.89    0.17
   4   8   9    2.10    0.22
   5   8   9    3.62    0.24
   5   8   9    3.69    0.30
   6   8   9    0.20    0.15
   6   8   9    0.00    0.09
   7   8   9    4.26    0.33
   7   8   9    3.90    0.27
   8   8   9    0.64    0.14
   9   8   9    0.68    0.15
  10   8   9    1.52    0.20
 -10   9   9   -0.09    0.16
  -9   9   9    0.59    0.19
  -8   9   9    0.37    0.17
  -7   9   9    3.62    0.30
  -6   9   9    1.51    0.20
  -5   9   9    2.46    0.23
  -4   9   9    2.19    0.21
  -3   9   9    0.13    0.11
  -2   9   9    0.14    0.10
  -1   9   9    2.47    0.21
  -1   9   9    2.53    0.17
   0   9   9    0.37    0.08
   0   9   9    0.37    0.11
   1   9   9    2.41    0.22
   1   9   9    2.45    0.18
   2   9   9    0.10    0.11
   2   9   9   -0.03    0.07
   3   9   9    0.31    0.13
   3   9   9    0.10    0.09
   4   9   9    1.95    0.21
   4   9   9    1.92    0.17
   5   9   9    2.33    0.23
   5   9   9    2.47    0.20
   6   9   9    1.45    0.20
   6   9   9    1.56    0.17
   7   9   9    3.06    0.24
   8   9   9    0.53    0.14
   9   9   9    0.47    0.14
  10   9   9    0.06    0.13
  -9  10   9    0.55    0.19
  -8  10   9    0.69    0.19
  -7  10   9    0.02    0.15
  -6  10   9    0.06    0.14
  -5  10   9    1.29    0.18
  -4  10   9    0.16    0.13
  -3  10   9    3.46    0.26
  -2  10   9    2.96    0.24
  -1  10   9    7.91    0.41
  -1  10   9    8.42    0.37
   0  10   9   10.40    0.50
   0  10   9   10.73    0.45
   1  10   9    7.60    0.41
   1  10   9    8.24    0.37
   2  10   9    2.72    0.19
   2  10   9    2.47    0.24
   3  10   9    2.95    0.25
   3  10   9    3.31    0.21
   4  10   9    0.08    0.12
   4  10   9    0.15    0.09
   5  10   9    1.02    0.14
   5  10   9    0.92    0.18
   6  10   9    0.20    0.11
   7  10   9    0.22    0.12
   8  10   9    0.67    0.14
   9  10   9    0.36    0.14
  -9  11   9    0.71    0.22
  -8  11   9    0.36    0.18
  -7  11   9    0.17    0.18
  -6  11   9    0.31    0.16
  -5  11   9    0.20    0.14
  -4  11   9    0.46    0.15
  -3  11   9    3.50    0.28
  -2  11   9    0.72    0.15
  -1  11   9    0.33    0.13
   0  11   9    0.93    0.12
   0  11   9    1.13    0.15
   1  11   9    0.40    0.12
   1  11   9    0.31    0.09
   2  11   9    0.42    0.10
   2  11   9    0.50    0.14
   3  11   9    2.85    0.21
   3  11   9    2.87    0.25
   4  11   9    0.24    0.10
   4  11   9    0.64    0.16
   5  11   9    0.11    0.10
   6  11   9    0.41    0.13
   7  11   9    0.10    0.12
   8  11   9    0.23    0.13
   9  11   9    0.57    0.16
  -8  12   9    1.36    0.24
  -7  12   9    0.15    0.18
  -6  12   9    0.96    0.20
  -5  12   9    2.09    0.24
  -4  12   9    0.27    0.15
  -3  12   9    4.64    0.32
  -2  12   9    2.25    0.22
  -1  12   9    0.20    0.12
   0  12   9    1.12    0.17
   0  12   9    1.03    0.13
   1  12   9    0.33    0.13
   1  12   9    0.43    0.11
   2  12   9    2.14    0.21
   2  12   9    1.83    0.17
   3  12   9    4.26    0.26
   3  12   9    4.08    0.31
   4  12   9    0.12    0.11
   5  12   9    2.48    0.22
   6  12   9    0.84    0.15
   7  12   9    0.28    0.13
   8  12   9    1.16    0.18
  -7  13   9    1.35    0.23
  -6  13   9    0.47    0.19
  -5  13   9    1.69    0.23
  -4  13   9    0.33    0.16
  -3  13   9    3.14    0.29
  -2  13   9    3.78    0.29
  -1  13   9    0.84    0.16
   0  13   9   10.78    0.47
   0  13   9   10.49    0.53
   1  13   9    0.63    0.15
   1  13   9    0.84    0.13
   2  13   9    3.43    0.24
   2  13   9    3.74    0.30
   3  13   9    3.10    0.24
   4  13   9    0.39    0.13
   5  13   9    1.59    0.18
   6  13   9    0.46    0.14
   7  13   9    1.00    0.17
  -6  14   9    0.68    0.20
  -5  14   9    2.07    0.25
  -4  14   9    0.25    0.16
  -3  14   9    3.16    0.30
  -2  14   9    3.22    0.30
  -1  14   9    2.16    0.23
   0  14   9   -0.15    0.14
   1  14   9    1.46    0.21
   1  14   9    1.42    0.17
   2  14   9    2.55    0.22
   3  14   9    2.87    0.23
   4  14   9    0.36    0.13
   5  14   9    1.43    0.18
   6  14   9    0.34    0.14
  -5  15   9   -0.06    0.17
  -4  15   9    0.13    0.17
  -3  15   9    0.22    0.16
  -2  15   9   -0.02    0.15
  -1  15   9    1.01    0.18
   0  15   9    0.02    0.14
   1  15   9    0.70    0.14
   2  15   9    0.04    0.12
   3  15   9    0.07    0.12
   4  15   9    0.11    0.13
   5  15   9    0.14    0.14
  -4  16   9   -0.10    0.17
  -3  16   9    0.28    0.17
  -2  16   9    1.66    0.23
  -1  16   9    0.48    0.17
   2  16   9    1.37    0.18
   3  16   9    0.08    0.13
   4  16   9    0.10    0.13
  -3  17   9    0.49    0.18
  -2  17   9    0.67    0.19
   2  17   9    0.75    0.16
   3  17   9    0.15    0.14
   2  16 -10    0.52    0.16
  -2 -16  10    0.49    0.14
   1  16 -10    0.16    0.15
  -1 -16  10    0.17    0.12
   0  16 -10    1.30    0.20
   0 -16  10    1.34    0.17
  -1  16 -10    0.20    0.15
   1 -16  10    0.22    0.13
  -2  16 -10    0.72    0.18
   2 -16  10    0.45    0.13
  -3  16 -10    0.10    0.15
   5  15 -10    0.08    0.13
   4  15 -10    0.28    0.14
  -4 -15  10    0.46    0.14
   3  15 -10    0.50    0.15
  -3 -15  10    0.68    0.14
   2  15 -10    0.26    0.15
  -2 -15  10    0.22    0.12
   1  15 -10    0.15    0.13
  -1 -15  10    0.19    0.11
   0  15 -10    0.14    0.14
   0 -15  10    0.29    0.12
  -1  15 -10    0.13    0.14
   1 -15  10    0.15    0.12
  -2  15 -10    0.08    0.14
   2 -15  10    0.10    0.12
  -3  15 -10    0.46    0.17
   3 -15  10    0.86    0.15
  -4  15 -10    0.55    0.17
   4 -15  10    0.41    0.13
  -5  15 -10   -0.01    0.15
   6  14 -10    0.26    0.14
  -6 -14  10    0.21    0.15
   5  14 -10    0.48    0.15
  -5 -14  10    0.34    0.13
   4  14 -10    1.01    0.18
  -4 -14  10    0.91    0.15
   3  14 -10    0.85    0.17
  -3 -14  10    1.03    0.15
   2  14 -10    0.21    0.14
  -2 -14  10    0.48    0.13
   1  14 -10    4.64    0.33
  -1 -14  10    4.79    0.28
   0  14 -10    0.16    0.14
   0 -14  10    0.08    0.10
  -1  14 -10    4.77    0.34
   1 -14  10    4.65    0.27
  -2  14 -10    0.09    0.14
   2 -14  10    0.15    0.12
  -3  14 -10    0.90    0.18
   3 -14  10    0.49    0.12
  -4  14 -10    0.98    0.19
   4 -14  10    0.77    0.15
  -5  14 -10    0.49    0.17
   5 -14  10    0.35    0.13
  -6  14 -10    0.13    0.15
   6 -14  10    0.44    0.13
  -7  14 -10    1.48    0.22
   7  13 -10    0.28    0.13
  -7 -13  10    0.33    0.16
   6  13 -10    0.43    0.14
  -6 -13  10    0.52    0.16
   5  13 -10    0.81    0.16
  -5 -13  10    0.85    0.16
   4  13 -10    3.46    0.28
  -4 -13  10    3.68    0.26
   3  13 -10    2.69    0.25
  -3 -13  10    2.82    0.22
   2  13 -10    1.96    0.22
  -2 -13  10    2.56    0.20
   1  13 -10    4.95    0.33
  -1 -13  10    5.08    0.27
   0  13 -10    0.81    0.16
   0 -13  10    0.87    0.13
  -1  13 -10    4.50    0.33
   1 -13  10    5.11    0.28
  -2  13 -10    2.27    0.24
   2 -13  10    2.25    0.19
  -3  13 -10    2.26    0.25
   3 -13  10    3.26    0.22
  -4  13 -10    3.18    0.29
  -5  13 -10    1.27    0.20
   5 -13  10    1.02    0.15
  -6  13 -10    0.66    0.21
  -6  13 -10    0.71    0.17
   6 -13  10    0.32    0.13
  -7  13 -10    0.38    0.21
  -7  13 -10    0.25    0.15
   7 -13  10    0.26    0.13
   7  12 -10    0.48    0.14
  -7 -12  10    0.11    0.15
   6  12 -10    0.67    0.15
  -6 -12  10    0.77    0.17
   5  12 -10    1.02    0.16
  -5 -12  10    1.13    0.17
   4  12 -10    1.01    0.16
  -4 -12  10    0.81    0.15
   3  12 -10    0.21    0.13
  -3 -12  10    0.38    0.12
   2  12 -10    0.37    0.13
  -2 -12  10    0.47    0.12
   1  12 -10    1.59    0.19
  -1 -12  10    1.70    0.16
   0  12 -10    0.97    0.17
   0 -12  10    0.98    0.13
  -1  12 -10    1.60    0.20
   1 -12  10    1.34    0.14
  -2  12 -10    0.57    0.15
   2 -12  10    0.44    0.11
  -3  12 -10    0.26    0.13
   3 -12  10    0.40    0.11
  -4  12 -10    0.69    0.16
   4 -12  10    0.86    0.13
  -5  12 -10    1.02    0.21
  -5  12 -10    1.27    0.19
   5 -12  10    1.29    0.15
  -6  12 -10    0.96    0.22
  -6  12 -10    1.10    0.19
   6 -12  10    0.97    0.14
  -7  12 -10    0.29    0.15
  -7  12 -10    0.06    0.19
   7 -12  10    0.38    0.13
  -8  12 -10    0.23    0.22
   8 -12  10    0.29    0.13
  -8 -11  10    1.44    0.20
   7  11 -10    0.61    0.14
  -7 -11  10    0.40    0.16
   6  11 -10    1.88    0.20
  -6 -11  10    1.59    0.19
   5  11 -10    2.96    0.24
  -5 -11  10    2.73    0.23
   4  11 -10    0.17    0.11
  -4 -11  10    0.15    0.11
   3  11 -10    0.84    0.15
  -3 -11  10    1.03    0.14
   2  11 -10    0.67    0.15
  -2 -11  10    0.91    0.13
   1  11 -10    2.00    0.21
  -1 -11  10    2.04    0.18
   0  11 -10    0.54    0.14
   0 -11  10    0.56    0.10
  -1  11 -10    1.74    0.20
   1 -11  10    2.20    0.17
  -2  11 -10    1.05    0.17
   2 -11  10    0.91    0.12
  -3  11 -10    0.98    0.17
   3 -11  10    1.02    0.12
  -4  11 -10   -0.02    0.13
  -4  11 -10    0.04    0.12
   4 -11  10    0.08    0.09
  -5  11 -10    3.08    0.27
  -5  11 -10    2.74    0.29
   5 -11  10    3.30    0.21
  -6  11 -10    1.88    0.21
  -6  11 -10    2.01    0.26
   6 -11  10    1.62    0.17
  -7  11 -10    0.48    0.21
  -7  11 -10    0.36    0.15
   7 -11  10    0.36    0.12
  -8  11 -10    1.93    0.23
  -8  11 -10    1.67    0.27
   8 -11  10    1.64    0.18
  -9 -10  10    0.04    0.15
  -8 -10  10    0.19    0.15
   7  10 -10    0.04    0.10
  -7 -10  10    0.20    0.14
   6  10 -10    0.14    0.10
  -6 -10  10   -0.08    0.11
   5  10 -10    0.06    0.10
  -5 -10  10    0.17    0.11
   4  10 -10    0.36    0.12
  -4 -10  10    0.45    0.12
   3  10 -10    1.75    0.19
  -3 -10  10    1.79    0.16
   2  10 -10    0.61    0.14
  -2 -10  10    0.16    0.10
   1  10 -10    0.34    0.12
  -1 -10  10    0.18    0.10
   0  10 -10    0.37    0.13
   0 -10  10    0.32    0.09
  -1  10 -10    0.17    0.11
   1 -10  10    0.04    0.09
  -2  10 -10    0.19    0.12
   2 -10  10    0.33    0.09
  -3  10 -10    1.72    0.20
   3 -10  10    1.74    0.15
  -4  10 -10    0.69    0.15
   4 -10  10    0.51    0.10
  -5  10 -10   -0.10    0.11
   5 -10  10    0.06    0.09
  -6  10 -10    0.05    0.15
  -6  10 -10    0.16    0.13
   6 -10  10    0.15    0.10
  -7  10 -10   -0.09    0.17
  -7  10 -10    0.10    0.13
   7 -10  10    0.05    0.10
  -8  10 -10    0.12    0.14
  -8  10 -10    0.39    0.19
   8 -10  10    0.31    0.12
  -9  10 -10    0.51    0.21
   9 -10  10    0.25    0.12
  -9  -9  10    0.18    0.15
  -8  -9  10   -0.22    0.12
  -7  -9  10    0.48    0.14
   6   9 -10   -0.03    0.09
  -6  -9  10   -0.04    0.11
   5   9 -10    0.53    0.12
  -5  -9  10    0.36    0.12
   4   9 -10    0.77    0.13
  -4  -9  10    0.69    0.13
   3   9 -10    3.92    0.27
  -3  -9  10    4.02    0.25
   2   9 -10    1.13    0.16
  -2  -9  10    1.05    0.13
   1   9 -10    0.04    0.10
  -1  -9  10    0.10    0.09
   0   9 -10   -0.17    0.09
   0  -9  10    0.05    0.07
  -1   9 -10    0.20    0.10
   1  -9  10    0.08    0.08
  -2   9 -10    1.34    0.17
   2  -9  10    1.09    0.12
  -3   9 -10    4.22    0.29
   3  -9  10    4.27    0.23
  -4   9 -10    0.85    0.16
   4  -9  10    0.86    0.11
  -5   9 -10    0.45    0.13
   5  -9  10    0.57    0.11
  -6   9 -10    0.12    0.12
   6  -9  10    0.13    0.09
  -7   9 -10    0.61    0.16
   7  -9  10    0.52    0.11
  -8   9 -10    0.04    0.13
  -8   9 -10    0.06    0.17
   8  -9  10   -0.14    0.10
  -9   9 -10    0.40    0.15
  -9   9 -10    0.50    0.21
   9  -9  10    0.28    0.12
  10  -9  10    0.58    0.13
 -10  -8  10    0.08    0.15
  -9  -8  10    1.05    0.18
  -8  -8  10    0.44    0.15
  -7  -8  10    1.18    0.16
   6   8 -10    0.15    0.10
  -6  -8  10    0.15    0.12
   5   8 -10    0.45    0.11
  -5  -8  10    0.44    0.13
   4   8 -10    6.93    0.35
  -4  -8  10    6.40    0.33
   3   8 -10    0.84    0.14
  -3  -8  10    1.01    0.14
   2   8 -10    1.80    0.19
  -2  -8  10    2.15    0.18
   1   8 -10    0.32    0.11
  -1  -8  10    0.17    0.08
   0   8 -10    0.11    0.10
   0  -8  10   -0.01    0.07
  -1   8 -10    0.21    0.10
   1  -8  10    0.24    0.08
  -2   8 -10    2.11    0.20
   2  -8  10    2.19    0.16
  -3   8 -10    1.01    0.15
   3  -8  10    1.06    0.11
  -4   8 -10    6.39    0.37
   4  -8  10    6.79    0.30
  -5   8 -10    0.44    0.13
   5  -8  10    0.56    0.10
   6  -8  10    0.20    0.09
  -7   8 -10    1.06    0.18
   7  -8  10    1.03    0.13
  -8   8 -10    0.79    0.16
   8  -8  10    0.49    0.12
  -9   8 -10    1.03    0.18
  -9   8 -10    0.96    0.23
   9  -8  10    0.91    0.14
 -10   8 -10    0.13    0.19
  10  -8  10    0.06    0.11
 -10  -7  10    0.62    0.16
  -9  -7  10    0.08    0.13
  -8  -7  10    0.75    0.14
  -7  -7  10    1.71    0.17
   6   7 -10    3.05    0.21
  -6  -7  10    2.91    0.21
   5   7 -10    1.92    0.18
  -5  -7  10    1.79    0.17
   4   7 -10    1.89    0.18
  -4  -7  10    1.47    0.16
   3   7 -10    2.31    0.20
  -3  -7  10    2.01    0.17
   2   7 -10    5.57    0.31
  -2  -7  10    4.91    0.27
   1   7 -10    0.09    0.10
  -1  -7  10    0.33    0.10
   0   7 -10   -0.10    0.08
   0  -7  10   -0.01    0.07
   0  -7  10   -0.09    0.10
  -1   7 -10    0.41    0.12
   1  -7  10    0.28    0.11
   1  -7  10    0.20    0.08
  -2   7 -10    4.79    0.30
   2  -7  10    5.21    0.24
  -3   7 -10    2.47    0.22
   3  -7  10    2.33    0.16
  -4   7 -10    1.49    0.18
   4  -7  10    1.72    0.14
  -5   7 -10    1.73    0.19
   5  -7  10    1.60    0.14
  -6   7 -10    3.06    0.25
   6  -7  10    2.53    0.18
  -7   7 -10    1.69    0.20
   7  -7  10    2.16    0.17
  -8   7 -10    0.94    0.17
   8  -7  10    1.12    0.13
  -9   7 -10    0.06    0.13
   9  -7  10    0.12    0.10
 -10   7 -10    0.33    0.20
  10  -7  10    0.41    0.12
 -10  -6  10    0.05    0.13
  -9  -6  10    1.24    0.17
  -8  -6  10    0.65    0.14
  -7  -6  10    1.71    0.17
   6   6 -10    5.24    0.28
  -6  -6  10    5.55    0.30
   5   6 -10    5.83    0.31
  -5  -6  10    5.90    0.31
   4   6 -10    9.37    0.44
  -4  -6  10    9.61    0.42
   3   6 -10   10.01    0.46
  -3  -6  10    9.83    0.43
   2   6 -10    1.06    0.14
  -2  -6  10    1.22    0.13
   1   6 -10    7.03    0.37
  -1  -6  10    7.29    0.36
  -1  -6  10    7.33    0.33
   0   6 -10    4.82    0.29
   0  -6  10    5.00    0.29
   0  -6  10    4.84    0.24
  -1   6 -10    7.35    0.37
   1  -6  10    7.06    0.30
   1  -6  10    7.03    0.38
  -2   6 -10    1.24    0.16
   2  -6  10    1.24    0.17
   2  -6  10    1.45    0.12
  -3   6 -10    9.22    0.46
   3  -6  10    9.70    0.39
   3  -6  10    9.91    0.50
  -4   6 -10    9.69    0.46
   4  -6  10    9.00    0.38
  -5   6 -10    5.96    0.34
   5  -6  10    5.80    0.27
  -6   6 -10    5.20    0.32
   6  -6  10    4.99    0.25
  -7   6 -10    2.10    0.21
   7  -6  10    1.64    0.14
  -8   6 -10    0.98    0.17
   8  -6  10    0.81    0.12
  -9   6 -10    1.18    0.18
   9  -6  10    1.30    0.14
 -10   6 -10    0.00    0.13
  10  -6  10    0.15    0.11
 -11  -5  10    0.76    0.16
 -10  -5  10    0.63    0.15
  -9  -5  10    1.94    0.19
  -8  -5  10    1.21    0.16
  -7  -5  10    0.09    0.10
  -6  -5  10    2.39    0.19
   5   5 -10    4.56    0.25
  -5  -5  10    4.24    0.25
   4   5 -10    1.08    0.13
  -4  -5  10    0.95    0.12
   3   5 -10    4.09    0.25
  -3  -5  10    4.27    0.24
   2   5 -10    2.63    0.20
  -2  -5  10    2.46    0.17
  -2  -5  10    2.49    0.20
   1   5 -10    5.05    0.28
  -1  -5  10    4.74    0.24
  -1  -5  10    4.36    0.28
   0   5 -10    1.57    0.16
   0  -5  10    1.51    0.12
   0  -5  10    1.53    0.16
  -1   5 -10    4.64    0.28
   1  -5  10    4.46    0.21
   1  -5  10    4.13    0.28
  -2   5 -10    2.50    0.21
   2  -5  10    2.24    0.22
   2  -5  10    2.55    0.15
  -3   5 -10    4.25    0.27
   3  -5  10    3.80    0.28
   3  -5  10    4.17    0.20
  -4   5 -10    1.28    0.16
   4  -5  10    0.93    0.18
   4  -5  10    1.09    0.10
  -5   5 -10    4.46    0.29
   5  -5  10    4.23    0.21
  -6   5 -10    2.21    0.21
   6  -5  10    2.25    0.15
  -7   5 -10    0.27    0.12
   7  -5  10    0.22    0.08
  -8   5 -10    0.90    0.16
   8  -5  10    0.83    0.11
  -9   5 -10    1.58    0.20
   9  -5  10    1.98    0.17
 -10   5 -10    0.60    0.16
 -11  -4  10    0.28    0.14
 -10  -4  10    0.23    0.13
  -9  -4  10   -0.04    0.11
  -8  -4  10    0.55    0.12
  -7  -4  10    0.53    0.12
  -6  -4  10    0.20    0.08
   5   4 -10    1.81    0.15
  -5  -4  10    1.55    0.14
   4   4 -10    4.64    0.26
  -4  -4  10    4.63    0.24
   3   4 -10    2.07    0.18
  -3  -4  10    1.81    0.15
  -3  -4  10    1.89    0.18
   2   4 -10    9.84    0.44
  -2  -4  10    9.72    0.45
  -2  -4  10   10.16    0.41
   1   4 -10    1.55    0.15
  -1  -4  10    1.94    0.16
  -1  -4  10    1.77    0.16
   0   4 -10    2.64    0.21
   0  -4  10    2.62    0.21
   0  -4  10    2.66    0.15
  -1   4 -10    1.41    0.15
   1  -4  10    1.70    0.12
   1  -4  10    1.66    0.17
  -2   4 -10   10.27    0.47
   2  -4  10   10.20    0.39
   2  -4  10    9.75    0.50
  -3   4 -10    1.74    0.18
   3  -4  10    2.01    0.13
   3  -4  10    1.92    0.21
  -4   4 -10    4.63    0.29
   4  -4  10    4.64    0.22
   4  -4  10    4.25    0.31
  -5   4 -10    2.47    0.21
   5  -4  10    1.82    0.22
   5  -4  10    2.07    0.14
  -6   4 -10    0.11    0.11
   6  -4  10    0.00    0.07
  -7   4 -10    0.41    0.13
   7  -4  10    0.47    0.09
  -8   4 -10    0.65    0.14
   8  -4  10    0.34    0.10
  -9   4 -10    0.05    0.12
 -10   4 -10    0.36    0.15
 -11  -3  10    0.41    0.14
 -10  -3  10    0.02    0.11
  -9  -3  10    0.31    0.12
  -8  -3  10    0.40    0.12
  -7  -3  10    1.26    0.14
  -6  -3  10    2.98    0.20
   5   3 -10    2.48    0.18
  -5  -3  10    2.57    0.17
   4   3 -10    3.92    0.23
  -4  -3  10    4.04    0.24
  -4  -3  10    3.86    0.21
   3   3 -10   10.65    0.47
  -3  -3  10   10.80    0.44
  -3  -3  10   10.75    0.48
   2   3 -10    4.71    0.27
  -2  -3  10    5.06    0.28
  -2  -3  10    4.76    0.23
   1   3 -10    0.28    0.09
  -1  -3  10    0.22    0.08
  -1  -3  10    0.12    0.10
   0   3 -10   14.61    0.62
   0  -3  10   14.76    0.65
   0  -3  10   15.05    0.56
  -1   3 -10    0.32    0.09
   1  -3  10    0.29    0.11
   1  -3  10    0.36    0.07
  -2   3 -10    5.28    0.29
   2  -3  10    4.69    0.21
   2  -3  10    4.96    0.31
  -3   3 -10   10.44    0.49
   3  -3  10   10.45    0.52
   3  -3  10   11.09    0.41
  -4   3 -10    3.67    0.27
   4  -3  10    4.09    0.19
   4  -3  10    4.39    0.30
  -5   3 -10    2.21    0.20
   5  -3  10    2.41    0.24
   5  -3  10    2.15    0.14
  -6   3 -10    3.48    0.25
   6  -3  10    3.17    0.30
   6  -3  10    3.30    0.17
  -7   3 -10    1.21    0.17
   7  -3  10    1.22    0.11
  -8   3 -10    0.51    0.13
  -9   3 -10   -0.02    0.12
 -10   3 -10    0.15    0.14
 -11   3 -10    0.75    0.17
 -11  -2  10    1.24    0.18
 -10  -2  10    0.26    0.13
  -9  -2  10    1.16    0.16
  -8  -2  10    0.89    0.14
  -7  -2  10    0.38    0.11
  -6  -2  10    0.66    0.11
  -5  -2  10    0.70    0.10
  -5  -2  10    0.85    0.11
   4   2 -10   18.87    0.75
  -4  -2  10   19.09    0.72
  -4  -2  10   19.86    0.80
   3   2 -10    3.32    0.22
  -3  -2  10    3.90    0.23
  -3  -2  10    3.92    0.21
   2   2 -10   15.25    0.62
  -2  -2  10   15.04    0.58
  -2  -2  10   15.20    0.65
   1   2 -10    1.68    0.15
  -1  -2  10    1.60    0.16
  -1  -2  10    1.78    0.14
   0   2 -10    0.30    0.09
   0  -2  10    0.58    0.12
   0  -2  10    0.38    0.07
  -1   2 -10    1.98    0.17
   1  -2  10    1.83    0.18
   1  -2  10    1.91    0.12
  -2   2 -10   15.19    0.63
   2  -2  10   14.96    0.68
   2  -2  10   15.27    0.55
  -3   2 -10    3.55    0.25
   3  -2  10    3.88    0.18
   3  -2  10    3.31    0.27
  -4   2 -10   19.19    0.78
   4  -2  10   19.21    0.85
   4  -2  10   18.91    0.69
  -5   2 -10    0.81    0.13
   5  -2  10    0.51    0.16
   5  -2  10    0.72    0.08
  -6   2 -10    0.63    0.13
   6  -2  10    0.74    0.09
   6  -2  10    0.37    0.16
  -7   2 -10    0.34    0.12
   7  -2  10    0.22    0.16
  -8   2 -10    0.75    0.15
  -9   2 -10    1.32    0.19
 -10   2 -10    0.26    0.14
 -11   2 -10    0.97    0.19
 -11  -1  10    0.07    0.13
 -10  -1  10    1.10    0.17
  -9  -1  10    2.97    0.22
  -8  -1  10    1.32    0.15
  -7  -1  10    7.55    0.36
  -6  -1  10    2.53    0.20
  -6  -1  10    2.63    0.20
  -5  -1  10   27.59    1.09
  -5  -1  10   26.30    0.99
   4   1 -10    1.22    0.11
  -4  -1  10    1.05    0.13
  -4  -1  10    1.00    0.11
   3   1 -10   23.11    0.88
  -3  -1  10   23.12    0.94
  -3  -1  10   22.55    0.84
   2   1 -10   25.57    0.99
  -2  -1  10   25.89    0.93
  -2  -1  10   25.78    1.05
   1   1 -10    2.68    0.19
  -1  -1  10    2.89    0.21
  -1  -1  10    2.76    0.16
   0   1 -10    3.11    0.21
   0  -1  10    3.08    0.22
   0  -1  10    2.86    0.16
  -1   1 -10    2.96    0.20
   1  -1  10    2.95    0.15
   1  -1  10    2.78    0.22
  -2   1 -10   24.56    0.99
   2  -1  10   25.83    0.90
   2  -1  10   25.87    1.07
  -3   1 -10   23.68    0.92
   3  -1  10   23.46    0.99
   3  -1  10   22.36    0.82
  -4   1 -10    1.11    0.14
   4  -1  10    0.89    0.18
   4  -1  10    1.04    0.09
  -5   1 -10   27.61    1.06
   5  -1  10   25.17    1.14
   5  -1  10   27.09    0.95
  -6   1 -10    2.64    0.23
   6  -1  10    2.75    0.26
  -7   1 -10    7.87    0.41
   7  -1  10    7.74    0.47
  -8   1 -10    1.28    0.17
  -9   1 -10    3.03    0.26
 -10   1 -10    1.00    0.18
 -11   1 -10    0.13    0.14
 -11   0  10    1.54    0.19
 -10   0  10    1.49    0.18
  -9   0  10    0.41    0.12
  -8   0  10    4.92    0.28
  -7   0  10    0.80    0.12
  -7   0  10    0.73    0.13
  -6   0  10   24.17    1.00
  -6   0  10   24.65    0.91
  -5   0  10    4.60    0.26
  -5   0  10    4.31    0.24
   4   0 -10   50.64    1.90
  -4   0  10   52.98    2.04
  -4   0  10   52.26    1.83
   3   0 -10   50.37    1.85
  -3   0  10   49.51    1.77
  -3   0  10   51.23    1.98
[truncated: 165,970 more chars]
