# Supplementary material for: Crystal structure of taxodione isolated from Taxodium ascendens (B.)
Source: Acta Crystallogr E Crystallogr Commun. 2017 Jun 30;73(Pt 7):1102–4. doi: 10.1107/S205698901700946X (PMC5499300; doi:10.1107/S205698901700946X)
Supplement: Supplementary file 2 [file e-73-01102-Isup2.hkl]

data_I                                                                          
_shelx_title ' mo_170421d_0m in P2(1)2(1)2(1)'                                  
_shelx_refln_list_code          4                                               
_shelx_F_calc_maximum      204.42                                               
_exptl_crystal_F_000       680.00                                               
_reflns_d_resolution_high  0.8109                                               
                                                                                
loop_                                                                           
 _space_group_symop_operation_xyz                                               
 'x, y, z'                                                                      
 'x+1/2, -y+1/2, -z'                                                            
 '-x, y+1/2, -z+1/2'                                                            
 '-x+1/2, -y, z+1/2'                                                            
                                                                                
_cell_length_a     9.5008                                                       
_cell_length_b    13.2199                                                       
_cell_length_c    13.5838                                                       
_cell_angle_alpha  90.000                                                       
_cell_angle_beta   90.000                                                       
_cell_angle_gamma  90.000                                                       
                                                                                
_shelx_F_squared_multiplier     1.000                                           
                                                                                
loop_                                                                           
 _refln_index_h                                                                 
 _refln_index_k                                                                 
 _refln_index_l                                                                 
 _refln_F_squared_calc                                                          
 _refln_F_squared_meas                                                          
 _refln_F_squared_sigma                                                         
 _refln_observed_status                                                         
   2   0   0      41788.59      32065.93      1156.60 o                         
   4   0   0        528.21        562.63        15.05 o                         
   6   0   0       1314.94       1352.46        52.77 o                         
   8   0   0        949.08        927.13        24.96 o                         
  10   0   0         60.08         52.71         4.71 o                         
   1   1   0        229.50        224.96         4.13 o                         
   2   1   0       6454.82       6623.90       280.90 o                         
   3   1   0       3269.49       3232.51        58.12 o                         
   4   1   0       1159.67       1303.09        34.38 o                         
   5   1   0         31.50         34.73         2.79 o                         
   6   1   0        188.43        195.94         4.04 o                         
   7   1   0        297.53        297.50         6.01 o                         
   8   1   0          5.60          4.78         1.49 o                         
   9   1   0          0.29          0.87         1.48 o                         
  10   1   0         17.01         16.87         2.09 o                         
  11   1   0         39.12         37.16         4.19 o                         
   0   2   0       1460.34       1472.81        45.79 o                         
   1   2   0        181.83        172.34         2.60 o                         
   2   2   0       1320.49       1299.23        23.39 o                         
   3   2   0       2170.88       2194.47        39.47 o                         
   4   2   0         37.15         44.54         3.14 o                         
   5   2   0        591.14        623.82        13.51 o                         
   6   2   0         61.76         59.42         1.81 o                         
   7   2   0         18.34         13.68         1.00 o                         
   8   2   0         17.44         15.91         1.24 o                         
   9   2   0        170.80        169.31         4.60 o                         
  10   2   0         10.92         11.31         1.35 o                         
  11   2   0         21.42         18.05         2.00 o                         
   1   3   0       2796.14       2751.85        66.64 o                         
   2   3   0         26.17         30.85         0.62 o                         
   3   3   0       5777.14       5695.93       145.53 o                         
   4   3   0         91.47         85.27         1.86 o                         
   5   3   0        165.04        150.32         2.72 o                         
   6   3   0         74.65         73.05         1.90 o                         
   7   3   0          3.34          4.13         0.74 o                         
   8   3   0          0.75          2.87         0.71 o                         
   9   3   0          1.77          1.17         1.30 o                         
  10   3   0         23.84         22.21         2.00 o                         
  11   3   0          2.54          4.25         1.55 o                         
   0   4   0       2079.77       2195.76        69.93 o                         
   1   4   0        117.94        133.51         2.31 o                         
   2   4   0         19.81         21.80         0.99 o                         
   3   4   0        352.06        358.16         7.17 o                         
   4   4   0        156.17        148.10         7.34 o                         
   5   4   0         58.25         53.21         1.39 o                         
   6   4   0         11.89         15.40         0.77 o                         
   7   4   0          0.76          0.58         0.56 o                         
   8   4   0         24.68         27.66         1.30 o                         
   9   4   0         65.83         65.45         2.51 o                         
  10   4   0         27.38         30.48         3.75 o                         
  11   4   0          0.79          0.81         1.74 o                         
   1   5   0        308.50        328.36         5.00 o                         
   2   5   0          4.28          5.62         0.47 o                         
   3   5   0         27.41         25.33         0.81 o                         
   4   5   0          0.06          0.23         0.39 o                         
   5   5   0        132.96        131.93         2.66 o                         
   6   5   0          8.25          6.28         1.01 o                         
   7   5   0        221.69        196.49         3.69 o                         
   8   5   0          4.34          2.76         1.88 o                         
   9   5   0          0.42          0.18         1.31 o                         
  10   5   0         41.78         37.74         2.64 o                         
  11   5   0          1.37         -1.18         1.35 o                         
   0   6   0      21761.05      27609.35       725.20 o                         
   1   6   0        447.25        469.17         7.69 o                         
   2   6   0       2208.49       2347.80        38.00 o                         
   3   6   0        915.57        890.35        13.31 o                         
   4   6   0         33.94         32.18         0.88 o                         
   5   6   0          7.34          4.13         0.67 o                         
   6   6   0        217.99        198.11         5.57 o                         
   7   6   0         20.42         16.13         0.96 o                         
   8   6   0        295.09        281.60         5.72 o                         
   9   6   0         34.90         37.72         2.56 o                         
  10   6   0         28.67         24.52         1.62 o                         
   1   7   0        336.83        367.48         5.64 o                         
   2   7   0        324.83        334.71         5.67 o                         
   3   7   0        586.23        555.75         8.45 o                         
   4   7   0        301.64        295.65         4.69 o                         
   5   7   0          8.16         10.22         0.87 o                         
   6   7   0         31.42         30.82         1.32 o                         
   7   7   0          0.02          1.42         0.67 o                         
   8   7   0         97.26        105.14         4.61 o                         
   9   7   0         22.03         23.55         1.57 o                         
  10   7   0         47.00         46.07         2.30 o                         
   0   8   0          1.99          0.00         0.43 o                         
   1   8   0          3.75          5.20         0.40 o                         
   2   8   0          1.20          1.30         0.35 o                         
   3   8   0        103.93        103.97         2.09 o                         
   4   8   0          0.13         -0.54         0.46 o                         
   5   8   0        214.70        225.16         4.09 o                         
   6   8   0        236.78        218.81         4.54 o                         
   7   8   0          0.02         -0.16         0.73 o                         
   8   8   0         11.10         10.49         0.97 o                         
   9   8   0          7.58          5.91         0.95 o                         
  10   8   0          3.01          4.99         1.26 o                         
   1   9   0        153.93        184.39         3.33 o                         
   2   9   0          7.28          8.63         0.53 o                         
   3   9   0        296.48        272.44         6.27 o                         
   4   9   0         61.15         66.90         1.68 o                         
   5   9   0         50.40         49.85         1.56 o                         
   6   9   0        136.48        129.22         3.04 o                         
   7   9   0         10.59         11.16         0.98 o                         
   8   9   0          0.50          0.59         0.80 o                         
   9   9   0          0.00         -1.15         0.89 o                         
   0  10   0        432.10        422.45         9.28 o                         
   1  10   0         31.25         33.64         1.48 o                         
   2  10   0        105.56         96.81         2.10 o                         
   3  10   0          0.00         -0.55         0.52 o                         
   4  10   0         33.58         33.85         1.23 o                         
   5  10   0         19.60         18.48         0.97 o                         
   6  10   0         54.67         52.25         1.84 o                         
   7  10   0          7.60          7.21         0.95 o                         
   8  10   0         53.96         54.20         2.62 o                         
   9  10   0          3.24          3.45         1.23 o                         
   1  11   0         66.66         81.68         1.67 o                         
   2  11   0        109.29        110.12         2.31 o                         
   3  11   0         56.63         55.32         1.56 o                         
   4  11   0          7.70          6.44         0.74 o                         
   5  11   0          4.46          2.93         0.87 o                         
   6  11   0         29.66         25.21         1.33 o                         
   7  11   0         31.08         30.50         1.49 o                         
   8  11   0         14.75         16.46         1.63 o                         
   0  12   0          5.00          1.55         0.72 o                         
   1  12   0         76.82         66.59         1.66 o                         
   2  12   0         89.35         81.77         3.25 o                         
   3  12   0         29.54         30.91         1.31 o                         
   4  12   0        235.13        236.55         4.41 o                         
   5  12   0         11.36         12.81         1.48 o                         
   6  12   0         11.49          9.50         1.42 o                         
   7  12   0          1.82         -1.05         1.05 o                         
   1  13   0         10.25          9.11         0.78 o                         
   2  13   0          3.07          1.22         0.63 o                         
   3  13   0          2.42          1.27         0.65 o                         
   4  13   0          9.69         10.18         0.87 o                         
   5  13   0         40.91         44.27         2.12 o                         
   6  13   0         10.64         12.71         1.38 o                         
   7  13   0          0.67         -0.21         1.16 o                         
   0  14   0         25.80         27.36         1.76 o                         
   1  14   0          9.65          9.55         0.86 o                         
   2  14   0         10.52         13.69         0.91 o                         
   3  14   0          0.71         -0.15         0.87 o                         
   4  14   0          3.81          3.54         1.09 o                         
   5  14   0          7.60          5.61         1.21 o                         
   6  14   0         12.60         13.19         1.49 o                         
   1  15   0          1.46          1.87         0.78 o                         
   2  15   0          0.83         -1.25         0.84 o                         
   3  15   0         15.58         12.73         1.40 o                         
   4  15   0         28.83         33.13         1.92 o                         
   0  16   0         26.31         34.17         4.71 o                         
   1  16   0          4.88          3.86         1.07 o                         
   2  16   0          1.06          0.67         1.00 o                         
   1   0   1        505.53        464.48         7.61 o                         
   2   0   1      22128.96      21384.84      2543.10 o                         
   3   0   1       1056.51       1043.00        22.09 o                         
   4   0   1        802.77        903.39        19.26 o                         
   5   0   1         10.33         11.52         5.22 o                         
   6   0   1         11.98         13.20         0.81 o                         
   7   0   1         23.17         20.48         4.18 o                         
   8   0   1        175.60        174.94         9.89 o                         
   9   0   1        114.12        123.24         4.94 o                         
  10   0   1          2.96         -0.41         1.57 o                         
  11   0   1          9.75         12.70         2.16 o                         
 -11   1   1         42.09         38.06         2.95 o                         
 -10   1   1          0.98          0.52         1.60 o                         
  -9   1   1         86.42         80.72         4.28 o                         
  -8   1   1         97.78         89.74         6.74 o                         
  -7   1   1        346.58        341.06         7.63 o                         
  -6   1   1        201.49        203.64         9.11 o                         
  -5   1   1        904.90        927.41        24.35 o                         
  -4   1   1        909.36        924.85        51.74 o                         
  -3   1   1       6961.80       7152.40       506.43 o                         
  -2   1   1       1645.38       1578.17        51.35 o                         
  -1   1   1       4643.31       4395.69       484.63 o                         
   0   1   1       3646.74       2907.41       480.73 o                         
   1   1   1       4646.10       4579.01       114.23 o                         
   2   1   1       1646.15       1548.54        25.24 o                         
   3   1   1       6963.69       7096.64       180.45 o                         
   4   1   1        909.95        935.06        16.97 o                         
   5   1   1        905.01        856.29        30.11 o                         
   6   1   1        201.44        199.88         4.72 o                         
   7   1   1        346.61        339.98         6.81 o                         
   8   1   1         97.80         90.65         2.41 o                         
   9   1   1         86.43         81.69         3.38 o                         
  10   1   1          0.99          1.18         1.59 o                         
  11   1   1         42.05         36.79         2.60 o                         
 -11   2   1          4.57          0.91         1.45 o                         
 -10   2   1          1.60          3.41         3.31 o                         
  -9   2   1         60.09         61.97         3.46 o                         
  -8   2   1         37.52         33.09         1.67 o                         
  -7   2   1        459.54        455.64        10.06 o                         
  -6   2   1        520.03        537.85        11.62 o                         
  -5   2   1         54.79         43.48         1.38 o                         
  -4   2   1        344.97        353.48         6.56 o                         
  -3   2   1        618.05        481.15        81.05 o                         
  -2   2   1          6.36          5.99         0.30 o                         
  -1   2   1         62.58         60.87         7.88 o                         
   0   2   1       4017.39       4018.47       166.53 o                         
   1   2   1         62.17         76.52         1.68 o                         
   2   2   1          6.40          6.68         0.29 o                         
   3   2   1        618.50        615.07        11.44 o                         
   4   2   1        344.99        348.77         7.62 o                         
   5   2   1         54.69         45.28         1.84 o                         
   6   2   1        520.25        520.48        10.14 o                         
   7   2   1        459.73        453.07         8.92 o                         
   8   2   1         37.64         34.02         1.73 o                         
   9   2   1         60.14         61.07         2.95 o                         
  10   2   1          1.61          1.48         1.29 o                         
  11   2   1          4.57          3.73         3.57 o                         
 -11   3   1          4.99         11.32         1.80 o                         
 -10   3   1          0.80          1.27         1.39 o                         
  -9   3   1          8.00          6.82         1.16 o                         
  -8   3   1         14.53         12.85         0.95 o                         
  -7   3   1         23.09         24.78         1.35 o                         
  -6   3   1        354.71        349.55         5.81 o                         
  -5   3   1        582.40        581.53         9.48 o                         
  -4   3   1         32.55         40.12         1.08 o                         
  -3   3   1         17.20         14.24         0.72 o                         
  -2   3   1        145.91        156.58         3.38 o                         
  -1   3   1        501.87        487.27        13.00 o                         
   0   3   1          2.47          3.15         0.21 o                         
   1   3   1        501.94        477.73        11.22 o                         
   2   3   1        146.03        157.10         2.46 o                         
   3   3   1         17.16         15.50         0.58 o                         
   4   3   1         32.37         37.83         0.98 o                         
   5   3   1        582.73        576.14         9.71 o                         
   6   3   1        354.98        340.48         6.01 o                         
   7   3   1         23.12         25.12         0.96 o                         
   8   3   1         14.58         13.76         1.18 o                         
   9   3   1          7.97          8.47         1.38 o                         
  10   3   1          0.80         -1.23         1.19 o                         
  11   3   1          4.99          3.35         1.58 o                         
 -11   4   1         25.76         27.79         2.29 o                         
 -10   4   1         15.47         14.13         1.71 o                         
  -9   4   1         22.67         23.76         1.40 o                         
  -8   4   1        133.22        134.57         3.69 o                         
  -7   4   1          8.87          9.15         0.73 o                         
  -6   4   1        133.05        133.47         2.49 o                         
  -5   4   1        104.61         98.81         1.92 o                         
  -4   4   1        192.29        193.68         7.10 o                         
  -3   4   1         81.36         74.24         3.48 o                         
  -2   4   1        118.08        110.33        13.31 o                         
  -1   4   1        164.86        154.40         2.62 o                         
   0   4   1       5405.00       5703.50       152.44 o                         
   1   4   1        164.99        152.98         2.43 o                         
   2   4   1        117.87        116.50         7.93 o                         
   3   4   1         81.30         74.99         1.36 o                         
   4   4   1        192.08        195.28         4.87 o                         
   5   4   1        104.52         98.49         3.00 o                         
   6   4   1        132.74        132.26         2.63 o                         
   7   4   1          8.79          9.07         0.66 o                         
   8   4   1        133.19        141.37         3.79 o                         
   9   4   1         22.69         21.86         1.58 o                         
  10   4   1         15.46         16.50         1.35 o                         
  11   4   1         25.78         25.53         2.29 o                         
 -11   5   1          1.42          2.73         1.61 o                         
 -10   5   1         11.99         11.46         1.61 o                         
  -9   5   1          4.61          4.96         0.96 o                         
  -8   5   1        114.25        116.38         2.77 o                         
  -7   5   1         55.45         57.21         1.68 o                         
  -6   5   1          6.07          5.19         1.16 o                         
  -5   5   1         13.77         12.56         1.52 o                         
  -4   5   1         50.87         51.54         1.32 o                         
  -3   5   1       1011.12       1015.23        16.33 o                         
  -2   5   1        772.12        756.35        12.21 o                         
  -1   5   1       1731.78       1804.02        31.94 o                         
   0   5   1        552.22        523.66         7.84 o                         
   1   5   1       1730.82       1787.92        26.47 o                         
   2   5   1        771.94        752.48        13.56 o                         
   3   5   1       1011.29       1002.34        14.96 o                         
   4   5   1         50.87         52.94         1.14 o                         
   5   5   1         13.78         13.46         0.53 o                         
   6   5   1          6.06          7.80         1.00 o                         
   7   5   1         55.43         55.76         1.74 o                         
   8   5   1        114.23        111.10         3.30 o                         
   9   5   1          4.61          4.17         0.97 o                         
  10   5   1         12.01         11.02         1.30 o                         
  11   5   1          1.41          2.91         1.58 o                         
 -10   6   1         34.43         36.50         5.06 o                         
  -9   6   1         83.17         86.19         2.84 o                         
  -8   6   1         49.36         52.02         1.71 o                         
  -7   6   1         16.60         16.84         1.16 o                         
  -6   6   1         31.63         32.07         3.58 o                         
  -5   6   1         57.08         61.04         1.71 o                         
  -4   6   1          3.24          3.32         0.40 o                         
  -3   6   1        197.41        209.58         3.64 o                         
  -2   6   1       1087.99       1159.12        16.92 o                         
  -1   6   1       4232.32       4521.39        78.37 o                         
   0   6   1          1.35          0.10         0.84 o                         
   1   6   1       4232.81       4482.21        83.62 o                         
   2   6   1       1088.57       1112.27        23.26 o                         
   3   6   1        197.74        207.86         3.35 o                         
   4   6   1          3.27          3.23         0.49 o                         
   5   6   1         57.22         58.37         1.16 o                         
   6   6   1         31.68         30.90         1.66 o                         
   7   6   1         16.63         15.98         1.00 o                         
   8   6   1         49.34         51.19         2.12 o                         
   9   6   1         83.09         88.65         5.13 o                         
  10   6   1         34.39         32.37         2.24 o                         
 -10   7   1         15.31         19.46         1.56 o                         
  -9   7   1         31.79         29.73         1.99 o                         
  -8   7   1          7.58          9.61         0.89 o                         
  -7   7   1        217.70        208.86         4.36 o                         
  -6   7   1         51.07         44.02         1.49 o                         
  -5   7   1        472.78        476.49         9.07 o                         
  -4   7   1         22.06         23.17         0.89 o                         
  -3   7   1        944.52        949.26        15.36 o                         
  -2   7   1         45.64         54.08         1.20 o                         
  -1   7   1        365.95        441.50         6.63 o                         
   0   7   1        133.29        173.68         3.07 o                         
   1   7   1        365.71        428.44         8.78 o                         
   2   7   1         45.61         53.60         1.14 o                         
   3   7   1        944.83        942.35        15.50 o                         
   4   7   1         22.16         19.94         0.76 o                         
   5   7   1        473.37        476.62         7.35 o                         
   6   7   1         51.10         48.43         1.63 o                         
   7   7   1        217.66        208.20         4.43 o                         
   8   7   1          7.53          8.41         0.93 o                         
   9   7   1         31.71         30.50         1.72 o                         
  10   7   1         15.28         16.06         1.50 o                         
 -10   8   1         10.56          8.96         1.74 o                         
  -9   8   1         26.34         26.40         1.38 o                         
  -8   8   1         57.85         59.59         2.52 o                         
  -7   8   1        151.02        144.36         3.28 o                         
  -6   8   1        105.78        102.15         2.57 o                         
  -5   8   1         19.47         20.59         0.91 o                         
  -4   8   1         22.74         21.68         0.97 o                         
  -3   8   1        499.41        504.01         8.41 o                         
  -2   8   1         73.52         74.37         1.54 o                         
  -1   8   1        208.66        221.71         3.53 o                         
   0   8   1          1.02          2.39         0.41 o                         
   1   8   1        208.57        222.31         3.87 o                         
   2   8   1         73.40         73.68         1.47 o                         
   3   8   1        499.64        508.10         8.51 o                         
   4   8   1         22.62         21.55         1.03 o                         
   5   8   1         19.52         21.02         0.91 o                         
   6   8   1        105.81        105.47         2.30 o                         
   7   8   1        150.75        141.11         3.28 o                         
   8   8   1         57.77         59.42         2.27 o                         
   9   8   1         26.34         26.72         1.71 o                         
  10   8   1         10.57          6.58         1.30 o                         
  -9   9   1          2.74          3.70         1.13 o                         
  -8   9   1         44.91         41.34         1.73 o                         
  -7   9   1          1.06          0.31         0.77 o                         
  -6   9   1          6.40          3.99         0.91 o                         
  -5   9   1        156.93        154.21         3.43 o                         
  -4   9   1         79.21         75.58         1.75 o                         
  -3   9   1          8.66          9.80         0.78 o                         
  -2   9   1        108.03        113.79         2.18 o                         
  -1   9   1        140.70        141.83         4.58 o                         
   0   9   1         24.95         39.03         1.00 o                         
   1   9   1        140.35        142.89         2.46 o                         
   2   9   1        108.28        112.01         2.26 o                         
   3   9   1          8.70         10.40         0.93 o                         
   4   9   1         79.29         73.30         2.82 o                         
   5   9   1        156.86        157.01         3.23 o                         
   6   9   1          6.45          4.63         0.86 o                         
   7   9   1          1.06          1.09         0.78 o                         
   8   9   1         44.98         45.91         2.88 o                         
   9   9   1          2.75          3.43         1.42 o                         
  -9  10   1         20.23         18.05         1.57 o                         
  -8  10   1          5.04          5.89         1.18 o                         
  -7  10   1         35.03         34.40         1.88 o                         
  -6  10   1        109.75        106.33         3.56 o                         
  -5  10   1        173.96        165.89         3.63 o                         
  -4  10   1        202.06        191.52         3.58 o                         
  -3  10   1        142.58        128.92         5.39 o                         
  -2  10   1         81.94         73.32         1.67 o                         
  -1  10   1         30.94         31.18         1.12 o                         
   0  10   1         82.86         90.03         1.76 o                         
   1  10   1         31.00         31.85         1.12 o                         
   2  10   1         81.76         75.18         1.56 o                         
   3  10   1        142.59        133.97         2.65 o                         
   4  10   1        202.38        191.59         3.62 o                         
   5  10   1        174.11        163.38         3.25 o                         
   6  10   1        109.95        107.96         2.72 o                         
   7  10   1         35.09         34.92         1.58 o                         
   8  10   1          5.02          5.31         1.01 o                         
   9  10   1         20.24         18.43         1.64 o                         
  -8  11   1          2.29          1.95         1.20 o                         
  -7  11   1         13.56         12.70         2.01 o                         
  -6  11   1         20.17         20.75         1.52 o                         
  -5  11   1         17.38         15.90         1.08 o                         
  -4  11   1        132.40        136.37         2.91 o                         
  -3  11   1         96.13         88.50         2.01 o                         
  -2  11   1         88.82         81.48         1.89 o                         
  -1  11   1         66.56         61.11         1.52 o                         
   0  11   1        166.66        164.10         2.84 o                         
   1  11   1         66.21         60.58         1.40 o                         
   2  11   1         88.74         79.85         1.88 o                         
   3  11   1         96.09         85.48         2.01 o                         
   4  11   1        132.42        136.32         2.83 o                         
   5  11   1         17.40         15.78         0.98 o                         
   6  11   1         20.19         22.30         1.29 o                         
   7  11   1         13.57         11.81         1.14 o                         
   8  11   1          2.29          0.35         0.95 o                         
  -7  12   1         21.65         20.51         2.20 o                         
  -6  12   1          9.35          8.94         1.24 o                         
  -5  12   1         48.43         49.36         2.21 o                         
  -4  12   1         93.24         94.26         2.55 o                         
  -3  12   1          4.67          5.17         0.68 o                         
  -2  12   1         18.61         14.90         0.82 o                         
  -1  12   1        100.65         72.32         1.75 o                         
   0  12   1         61.59         52.32         1.66 o                         
   1  12   1        100.79         73.36         1.75 o                         
   2  12   1         18.69         14.56         0.84 o                         
   3  12   1          4.67          3.28         0.70 o                         
   4  12   1         93.15         93.77         2.21 o                         
   5  12   1         48.48         51.11         1.98 o                         
   6  12   1          9.37          9.27         1.67 o                         
   7  12   1         21.63         23.50         1.89 o                         
  -7  13   1          0.02          1.05         1.16 o                         
  -6  13   1          9.08         10.75         1.75 o                         
  -5  13   1         19.71         24.07         2.01 o                         
  -4  13   1         46.13         49.78         3.03 o                         
  -3  13   1         23.79         24.38         1.20 o                         
  -2  13   1         48.71         50.37         1.49 o                         
  -1  13   1         98.80         82.72         1.94 o                         
   0  13   1        116.04        120.44         2.78 o                         
   1  13   1         98.81         81.59         2.12 o                         
   2  13   1         48.78         47.97         1.51 o                         
   3  13   1         23.77         20.17         1.00 o                         
   4  13   1         46.14         47.49         1.58 o                         
   5  13   1         19.67         18.63         1.54 o                         
   6  13   1          9.03         10.91         1.14 o                         
   7  13   1          0.02         -0.53         1.13 o                         
  -5  14   1         15.44         18.23         1.57 o                         
  -4  14   1         11.46          9.28         1.26 o                         
  -3  14   1         23.46         25.16         1.33 o                         
  -2  14   1         40.34         42.41         1.66 o                         
  -1  14   1          0.37          1.20         0.69 o                         
   0  14   1          3.39          5.03         0.75 o                         
   1  14   1          0.38          0.85         0.74 o                         
   2  14   1         40.30         38.12         1.76 o                         
   3  14   1         23.52         24.97         1.13 o                         
   4  14   1         11.51         10.04         0.92 o                         
   5  14   1         15.44         17.87         1.54 o                         
  -4  15   1         14.81         14.37         1.50 o                         
  -3  15   1         47.74         42.38         2.14 o                         
  -2  15   1         34.49         34.83         2.40 o                         
  -1  15   1          4.84          5.74         1.02 o                         
   0  15   1         13.00         12.60         0.99 o                         
   1  15   1          4.81          3.93         1.03 o                         
   2  15   1         34.52         34.36         1.47 o                         
   3  15   1         47.74         50.14         2.27 o                         
   4  15   1         14.78         17.51         1.62 o                         
  -2  16   1         14.86         18.50         1.43 o                         
  -1  16   1         12.14         12.47         1.28 o                         
   0  16   1          0.18         -0.61         0.97 o                         
   1  16   1         12.14          9.86         1.23 o                         
   2  16   1         14.91         20.22         1.98 o                         
   0   0   2        696.10        699.10        14.52 o                         
   1   0   2       8433.87       8353.59       556.70 o                         
   2   0   2        661.00        623.17        10.25 o                         
   3   0   2       2996.70       3090.12        82.48 o                         
   4   0   2       2932.62       3199.57        83.96 o                         
   5   0   2        134.71        153.84         3.65 o                         
   6   0   2        293.58        292.83         6.57 o                         
   7   0   2        289.45        261.79        26.67 o                         
   8   0   2        219.07        222.19         6.78 o                         
   9   0   2         83.50         78.21         3.13 o                         
  10   0   2         36.80         37.08         5.58 o                         
  11   0   2         55.26         67.00         4.10 o                         
 -11   1   2         13.30         12.35         2.22 o                         
 -10   1   2         56.38         60.58         3.75 o                         
  -9   1   2         19.57         21.03         2.09 o                         
  -8   1   2        122.63        121.47         6.82 o                         
  -7   1   2         52.00         45.80         3.58 o                         
  -6   1   2        289.27        200.68        64.62 o                         
  -5   1   2        534.51        519.00        10.94 o                         
  -4   1   2        598.74        567.08        50.67 o                         
  -3   1   2        483.77        534.75        11.24 o                         
  -2   1   2       1928.18       1932.49        83.11 o                         
  -1   1   2       7688.62       7560.53       426.35 o                         
   0   1   2        562.13        560.62         9.00 o                         
   1   1   2       7684.14       7193.71       323.00 o                         
   2   1   2       1927.42       1880.69        34.82 o                         
   3   1   2        483.31        527.63         9.98 o                         
   4   1   2        599.60        593.57        12.63 o                         
   5   1   2        534.31        506.94         9.55 o                         
   6   1   2        289.50        275.89         6.05 o                         
   7   1   2         51.97         49.22         1.82 o                         
   8   1   2        122.43        125.98         3.08 o                         
   9   1   2         19.54         20.25         1.44 o                         
  10   1   2         56.37         60.63         2.64 o                         
  11   1   2         13.31         11.66         1.93 o                         
 -11   2   2          0.05          2.09         2.62 o                         
 -10   2   2          7.59          7.98         1.78 o                         
  -9   2   2         67.80         67.12         4.80 o                         
  -8   2   2         61.54         62.35         2.58 o                         
  -7   2   2        363.48        393.20        10.86 o                         
  -6   2   2        259.96        263.93         5.08 o                         
  -5   2   2       2765.84       2938.07       102.53 o                         
  -4   2   2       2736.41       2760.52        89.25 o                         
  -3   2   2        799.09        618.97       181.99 o                         
  -2   2   2       1251.35       1315.83        35.52 o                         
  -1   2   2        540.95        495.39         7.96 o                         
   0   2   2          6.77          7.68         0.47 o                         
   1   2   2        540.56        499.36         8.18 o                         
   2   2   2       1250.04       1309.21        24.26 o                         
   3   2   2        798.72        865.13        18.65 o                         
   4   2   2       2735.73       2710.03        48.59 o                         
   5   2   2       2766.88       2894.57        51.83 o                         
   6   2   2        260.07        262.83         5.14 o                         
   7   2   2        363.50        380.50         6.70 o                         
   8   2   2         61.54         62.88         1.76 o                         
   9   2   2         67.75         67.50         2.18 o                         
  10   2   2          7.61          8.65         1.92 o                         
  11   2   2          0.05          0.62         2.62 o                         
 -11   3   2         41.28         43.13         4.62 o                         
 -10   3   2          5.21          7.70         1.25 o                         
  -9   3   2         27.71         29.13         2.00 o                         
  -8   3   2        184.03        206.75         6.26 o                         
  -7   3   2         11.79         12.00         0.89 o                         
  -6   3   2         76.88         81.89         2.27 o                         
  -5   3   2        411.84        431.66         9.29 o                         
  -4   3   2        245.68        259.43         8.81 o                         
  -3   3   2        260.79        221.94        23.06 o                         
  -2   3   2       3710.85       3805.13        75.88 o                         
  -1   3   2        132.25        124.01         6.19 o                         
   0   3   2       2038.74       2115.44        43.92 o                         
   1   3   2        132.22        130.93         2.19 o                         
   2   3   2       3709.20       3687.81        66.40 o                         
   3   3   2        260.90        271.37         4.97 o                         
   4   3   2        245.65        252.82         4.81 o                         
   5   3   2        411.51        423.37         7.22 o                         
   6   3   2         76.81         76.14         1.75 o                         
   7   3   2         11.84         12.88         1.03 o                         
   8   3   2        184.13        199.28         3.86 o                         
   9   3   2         27.73         27.82         1.66 o                         
  10   3   2          5.23          5.37         1.13 o                         
  11   3   2         41.28         45.16         2.98 o                         
 -11   4   2          0.10          0.42         1.45 o                         
 -10   4   2         11.34          8.28         1.58 o                         
  -9   4   2         16.62         14.63         1.61 o                         
  -8   4   2        173.63        175.50         3.84 o                         
  -7   4   2         33.40         34.63         1.31 o                         
  -6   4   2        291.38        293.46         5.64 o                         
  -5   4   2         76.35         75.52         1.73 o                         
  -4   4   2        703.48        697.80        12.44 o                         
  -3   4   2        231.33        244.21         5.53 o                         
  -2   4   2         34.62         35.99         1.11 o                         
  -1   4   2        170.42        168.83         3.19 o                         
   0   4   2       1184.58       1090.84        53.04 o                         
   1   4   2        170.31        163.71         2.82 o                         
   2   4   2         34.75         36.29         1.10 o                         
   3   4   2        231.45        249.88         4.20 o                         
   4   4   2        703.15        682.83        10.25 o                         
   5   4   2         76.24         71.29         2.06 o                         
   6   4   2        291.38        286.42         5.59 o                         
   7   4   2         33.47         34.15         1.20 o                         
   8   4   2        173.47        175.66         4.57 o                         
   9   4   2         16.65         14.64         1.26 o                         
  10   4   2         11.34          9.00         1.18 o                         
  11   4   2          0.10          2.15         2.88 o                         
 -11   5   2         18.43         19.87         2.13 o                         
 -10   5   2         26.17         21.84         2.00 o                         
  -9   5   2         38.36         36.07         1.77 o                         
  -8   5   2         39.60         41.66         1.55 o                         
  -7   5   2         82.90         92.23         2.30 o                         
  -6   5   2         24.45         31.41         1.18 o                         
  -5   5   2        445.31        463.14         7.62 o                         
  -4   5   2        129.75        132.32         2.55 o                         
  -3   5   2        970.89        988.34        18.02 o                         
  -2   5   2       1076.85       1035.05        74.20 o                         
  -1   5   2       1562.42       1582.26        27.92 o                         
   0   5   2        265.55        223.88         3.49 o                         
   1   5   2       1561.96       1555.37        23.17 o                         
   2   5   2       1076.41       1036.23        53.31 o                         
   3   5   2        971.40        975.15        14.56 o                         
   4   5   2        129.66        126.69         2.58 o                         
   5   5   2        445.51        454.06         7.02 o                         
   6   5   2         24.50         27.88         1.13 o                         
   7   5   2         82.92         92.81         2.39 o                         
   8   5   2         39.67         39.47         2.31 o                         
   9   5   2         38.33         33.60         1.88 o                         
  10   5   2         26.17         23.90         1.62 o                         
  11   5   2         18.42         17.45         2.13 o                         
 -10   6   2          5.29          3.91         1.37 o                         
  -9   6   2         13.13         10.43         0.97 o                         
  -8   6   2         59.69         66.81         1.93 o                         
  -7   6   2         84.32         75.38         2.05 o                         
  -6   6   2         87.52         84.17         5.07 o                         
  -5   6   2         49.89         62.25         1.70 o                         
  -4   6   2        295.01        316.55         6.00 o                         
  -3   6   2        291.99        297.61         5.92 o                         
  -2   6   2        722.27        816.38        13.17 o                         
  -1   6   2        862.70        935.38        14.97 o                         
   0   6   2        363.29        384.01         6.34 o                         
   1   6   2        860.76        903.32        16.86 o                         
   2   6   2        723.34        809.11        12.15 o                         
   3   6   2        291.41        301.45         5.17 o                         
   4   6   2        295.08        308.08         5.31 o                         
   5   6   2         49.76         61.36         1.60 o                         
   6   6   2         87.49         87.50         1.89 o                         
   7   6   2         84.28         74.18         2.12 o                         
   8   6   2         59.68         66.27         3.40 o                         
   9   6   2         13.13         12.41         1.28 o                         
  10   6   2          5.29          2.97         1.44 o                         
 -10   7   2          7.32          7.32         2.96 o                         
  -9   7   2         67.51         69.67         2.16 o                         
  -8   7   2         56.28         56.35         2.02 o                         
  -7   7   2        152.00        154.81         3.40 o                         
  -6   7   2        103.71        102.14         2.49 o                         
  -5   7   2         22.59         22.88         2.62 o                         
  -4   7   2         58.86         54.04         3.64 o                         
  -3   7   2        100.90        104.60         2.31 o                         
  -2   7   2         24.99         29.73         0.74 o                         
  -1   7   2        183.54        179.14         3.08 o                         
   0   7   2        144.12        125.30         2.11 o                         
   1   7   2        183.31        177.63         3.47 o                         
   2   7   2         25.06         29.50         1.01 o                         
   3   7   2        100.78         92.41         6.65 o                         
   4   7   2         58.78         55.28         1.42 o                         
   5   7   2         22.54         20.83         1.04 o                         
   6   7   2        103.86        103.27         2.25 o                         
   7   7   2        151.91        149.28         3.46 o                         
   8   7   2         56.20         55.51         2.29 o                         
   9   7   2         67.57         69.29         2.63 o                         
  10   7   2          7.33          9.33         1.33 o                         
 -10   8   2         16.02         14.75         1.46 o                         
  -9   8   2         19.10         19.52         1.46 o                         
  -8   8   2         49.25         45.51         2.08 o                         
  -7   8   2         65.71         66.13         2.87 o                         
  -6   8   2        157.09        152.43         4.41 o                         
  -5   8   2        585.19        547.08        10.39 o                         
  -4   8   2        457.52        463.60         7.75 o                         
  -3   8   2        267.94        281.11         4.80 o                         
  -2   8   2        104.87        110.26         2.03 o                         
  -1   8   2        169.35        183.49         3.00 o                         
   0   8   2         41.39         48.56         1.14 o                         
   1   8   2        169.41        185.77         3.04 o                         
   2   8   2        104.90        105.98         3.45 o                         
   3   8   2        267.94        271.91         5.39 o                         
   4   8   2        456.70        462.65         8.72 o                         
   5   8   2        585.03        555.90         9.28 o                         
   6   8   2        156.77        150.44         3.05 o                         
   7   8   2         65.68         64.87         2.03 o                         
   8   8   2         49.32         44.83         2.87 o                         
   9   8   2         19.12         20.43         1.59 o                         
  10   8   2         16.05         15.42         1.56 o                         
  -9   9   2         56.79         62.46         3.95 o                         
  -8   9   2         19.41         20.16         1.46 o                         
  -7   9   2        111.31        112.94         3.42 o                         
  -6   9   2         97.72        102.04         2.98 o                         
  -5   9   2        273.94        277.08         5.74 o                         
  -4   9   2         38.51         40.97         1.25 o                         
  -3   9   2        380.53        353.21        13.63 o                         
  -2   9   2         86.38         85.86         2.01 o                         
  -1   9   2        133.29        134.70         2.32 o                         
   0   9   2        314.18        321.48         6.38 o                         
   1   9   2        133.31        135.25         2.37 o                         
   2   9   2         86.62         86.58         2.53 o                         
   3   9   2        380.10        362.44         6.15 o                         
   4   9   2         38.59         37.50         2.57 o                         
   5   9   2        273.44        275.54         4.99 o                         
   6   9   2         97.85        104.81         2.37 o                         
   7   9   2        111.35        110.07         2.92 o                         
   8   9   2         19.43         17.51         1.25 o                         
   9   9   2         56.90         64.33         2.63 o                         
  -9  10   2         22.54         20.97         2.66 o                         
  -8  10   2          0.73          1.58         1.44 o                         
  -7  10   2         18.22         16.07         1.43 o                         
  -6  10   2         34.89         35.87         2.00 o                         
  -5  10   2         60.58         59.19         1.89 o                         
  -4  10   2         13.90         15.63         1.18 o                         
  -3  10   2         27.80         27.71         1.05 o                         
  -2  10   2          9.65          8.25         0.71 o                         
  -1  10   2         59.97         61.92         1.48 o                         
   0  10   2         30.56         37.61         1.60 o                         
   1  10   2         60.02         62.22         1.78 o                         
   2  10   2          9.75          7.46         0.82 o                         
   3  10   2         27.96         26.78         1.20 o                         
   4  10   2         13.90         14.43         0.88 o                         
   5  10   2         60.60         57.71         2.24 o                         
   6  10   2         34.93         34.58         1.61 o                         
   7  10   2         18.21         16.93         1.15 o                         
   8  10   2          0.73         -0.20         0.82 o                         
   9  10   2         22.56         19.98         1.67 o                         
  -8  11   2         26.42         24.55         1.67 o                         
  -7  11   2         16.18         17.16         1.71 o                         
  -6  11   2          8.94          7.06         1.16 o                         
  -5  11   2          1.00          0.49         0.93 o                         
  -4  11   2         74.55         65.32         2.30 o                         
  -3  11   2         71.31         78.55         2.15 o                         
  -2  11   2        140.05        152.31         2.91 o                         
  -1  11   2          4.78          6.90         0.69 o                         
   0  11   2          2.62          1.97         0.50 o                         
   1  11   2          4.77          6.17         0.56 o                         
   2  11   2        140.01        148.25         2.72 o                         
   3  11   2         71.40         78.37         1.93 o                         
   4  11   2         74.49         64.23         1.77 o                         
   5  11   2          1.00          1.20         0.86 o                         
   6  11   2          8.92          8.32         1.12 o                         
   7  11   2         16.16         18.30         1.31 o                         
   8  11   2         26.45         26.38         1.51 o                         
  -7  12   2          2.30          2.10         1.13 o                         
  -6  12   2         14.11         12.52         1.34 o                         
  -5  12   2         60.60         58.20         2.42 o                         
  -4  12   2         18.05         15.77         1.38 o                         
  -3  12   2        279.04        278.49         5.71 o                         
  -2  12   2         63.84         68.52         1.67 o                         
  -1  12   2         32.94         25.46         1.02 o                         
   0  12   2          6.94          4.13         1.55 o                         
   1  12   2         32.98         26.19         0.97 o                         
   2  12   2         63.79         63.24         1.68 o                         
   3  12   2        279.28        281.47         5.16 o                         
   4  12   2         18.03         14.95         0.97 o                         
   5  12   2         60.55         63.62         2.30 o                         
   6  12   2         14.12         13.98         1.15 o                         
   7  12   2          2.30          0.42         0.96 o                         
  -6  13   2          8.95          8.80         1.26 o                         
  -5  13   2         32.87         33.21         1.81 o                         
  -4  13   2         13.94         15.21         1.37 o                         
  -3  13   2         15.04         16.32         1.13 o                         
  -2  13   2         19.63         21.09         1.16 o                         
  -1  13   2         39.32         38.38         1.40 o                         
   0  13   2        152.04        146.92         2.92 o                         
   1  13   2         39.35         38.18         1.45 o                         
   2  13   2         19.61         18.83         1.12 o                         
   3  13   2         15.07         17.34         1.14 o                         
   4  13   2         13.94         14.40         0.99 o                         
   5  13   2         32.95         30.47         1.47 o                         
   6  13   2          8.95          7.26         1.06 o                         
  -5  14   2         24.80         25.70         1.69 o                         
  -4  14   2          4.25          4.94         1.10 o                         
  -3  14   2         35.52         36.59         1.89 o                         
  -2  14   2          2.23          2.03         0.82 o                         
  -1  14   2          5.31          5.89         0.86 o                         
   0  14   2          5.08          3.84         1.11 o                         
   1  14   2          5.27          4.87         0.78 o                         
   2  14   2          2.24          2.57         0.76 o                         
   3  14   2         35.54         35.61         1.39 o                         
   4  14   2          4.20          5.89         0.88 o                         
   5  14   2         24.77         26.38         1.44 o                         
  -4  15   2         11.45         13.24         1.77 o                         
  -3  15   2         54.07         65.82         4.00 o                         
  -2  15   2          7.73         10.71         1.09 o                         
  -1  15   2         23.83         25.43         1.53 o                         
   0  15   2         36.09         40.38         1.92 o                         
   1  15   2         23.78         23.40         1.49 o                         
   2  15   2          7.75          9.03         0.97 o                         
   3  15   2         53.99         65.94         2.03 o                         
   4  15   2         11.48         13.97         1.07 o                         
  -1  16   2          8.96          8.60         1.26 o                         
   0  16   2          0.09         -0.41         0.97 o                         
   1  16   2          9.01          7.95         1.23 o                         
   1   0   3         54.04         38.72         1.20 o                         
   2   0   3       4689.89       4630.40       100.14 o                         
   3   0   3         14.68         22.85         1.57 o                         
   4   0   3        371.85        427.18         8.18 o                         
   5   0   3          0.38         -0.03         0.30 o                         
   6   0   3        168.14        165.37         4.83 o                         
   7   0   3          6.87          4.98         1.00 o                         
   8   0   3        121.48        119.06         4.15 o                         
   9   0   3         23.15         21.61         1.67 o                         
  10   0   3         22.75         22.96         2.35 o                         
  11   0   3         19.75         13.47         1.93 o                         
 -11   1   3         10.50          9.40         2.10 o                         
 -10   1   3         11.67         12.33         1.37 o                         
  -9   1   3         11.16          7.85         2.44 o                         
  -8   1   3        155.44        156.17         7.87 o                         
  -7   1   3        173.31        193.20         8.93 o                         
  -6   1   3        198.73        195.69         4.47 o                         
  -5   1   3       1157.22       1249.33        27.91 o                         
  -4   1   3        478.59        451.44        32.72 o                         
  -3   1   3        269.54        276.27         5.87 o                         
  -2   1   3       2229.55       2115.35        56.57 o                         
  -1   1   3       2499.14       2336.77        43.34 o                         
   0   1   3        183.85        160.29         2.69 o                         
   1   1   3       2499.30       2303.76        34.05 o                         
   2   1   3       2229.38       2073.19        35.61 o                         
   3   1   3        269.02        270.80         5.92 o                         
   4   1   3        477.67        475.15         8.94 o                         
   5   1   3       1156.99       1219.10        20.37 o                         
   6   1   3        198.65        193.01         3.46 o                         
   7   1   3        173.35        177.73         3.74 o                         
   8   1   3        155.49        149.65         3.69 o                         
   9   1   3         11.13          8.11         0.95 o                         
  10   1   3         11.68         10.64         1.71 o                         
  11   1   3         10.48         12.21         1.97 o                         
 -11   2   3         14.58         18.16         2.40 o                         
 -10   2   3          0.44         -1.66         2.27 o                         
  -9   2   3         25.09         20.93         2.97 o                         
  -8   2   3        136.21        131.11         7.17 o                         
  -7   2   3        242.68        255.85         5.85 o                         
  -6   2   3         42.37         36.18         2.33 o                         
  -5   2   3       1091.37       1113.55        39.66 o                         
  -4   2   3        586.52        626.82        13.20 o                         
  -3   2   3        353.21        381.21        10.87 o                         
  -2   2   3          4.93          3.47         0.31 o                         
  -1   2   3        991.32        957.39        17.42 o                         
   0   2   3       5017.67       5023.91       104.07 o                         
   1   2   3        991.62        996.10        18.20 o                         
   2   2   3          4.97          3.39         0.35 o                         
   3   2   3        353.65        289.35        41.06 o                         
   4   2   3        586.31        610.50        10.25 o                         
   5   2   3       1090.00       1105.84        18.24 o                         
   6   2   3         42.38         40.16         1.32 o                         
   7   2   3        242.80        250.18         5.07 o                         
   8   2   3        136.20        129.58         3.00 o                         
   9   2   3         25.17         18.34         1.12 o                         
  10   2   3          0.44          0.05         1.32 o                         
  11   2   3         14.57         13.95         2.00 o                         
 -11   3   3          9.76         12.56         1.80 o                         
 -10   3   3         80.21         93.25         6.98 o                         
  -9   3   3         35.34         31.58         3.49 o                         
  -8   3   3         69.91         65.39         2.17 o                         
  -7   3   3        388.27        397.79         9.63 o                         
  -6   3   3        403.09        396.28         8.68 o                         
  -5   3   3        160.32        161.87         3.83 o                         
  -4   3   3        969.45       1009.18        66.47 o                         
  -3   3   3        740.41        793.44        16.96 o                         
  -2   3   3       1190.53       1306.25        26.25 o                         
  -1   3   3       2392.03       2426.33        60.43 o                         
   0   3   3         32.59         41.66         1.20 o                         
   1   3   3       2392.02       2517.44        40.66 o                         
   2   3   3       1190.63       1251.37        27.55 o                         
   3   3   3        740.99        774.31        14.10 o                         
   4   3   3        968.30        986.92        16.23 o                         
   5   3   3        160.08        164.55         3.05 o                         
   6   3   3        402.68        391.21         6.78 o                         
   7   3   3        387.85        383.18         7.39 o                         
   8   3   3         70.04         65.29         2.03 o                         
   9   3   3         35.36         37.12         1.94 o                         
  10   3   3         80.27         88.73         3.59 o                         
  11   3   3          9.77         11.69         1.97 o                         
 -11   4   3         40.76         54.78         5.23 o                         
 -10   4   3         22.12         24.36         4.19 o                         
  -9   4   3          7.23          7.82         4.01 o                         
  -8   4   3        123.53        113.61         2.89 o                         
  -7   4   3          2.87          4.45         0.63 o                         
  -6   4   3        231.81        231.67         4.53 o                         
  -5   4   3        410.02        384.98         8.15 o                         
  -4   4   3         18.40         16.22         0.70 o                         
  -3   4   3         47.61         56.77         1.39 o                         
  -2   4   3        101.05         88.53         8.35 o                         
  -1   4   3         34.29         22.60        11.01 o                         
   0   4   3       1296.76         67.90       359.06 o                         
   1   4   3         34.32         35.17         1.03 o                         
   2   4   3        100.94         96.93         2.03 o                         
   3   4   3         47.77         55.22         1.32 o                         
   4   4   3         18.40         15.14         0.61 o                         
   5   4   3        410.15        379.37         6.49 o                         
   6   4   3        231.53        226.73         4.14 o                         
   7   4   3          2.89          3.76         0.72 o                         
   8   4   3        123.40        112.97         2.87 o                         
   9   4   3          7.22          7.29         1.12 o                         
  10   4   3         22.14         19.04         1.51 o                         
  11   4   3         40.81         45.54         3.58 o                         
 -10   5   3         19.82         21.63         3.49 o                         
  -9   5   3         33.42         34.10         1.76 o                         
  -8   5   3          8.71          9.18         0.80 o                         
  -7   5   3         34.50         33.24         1.25 o                         
  -6   5   3        198.49        206.40         4.13 o                         
  -5   5   3         66.50         61.15         1.64 o                         
  -4   5   3         70.47         72.70         8.29 o                         
  -3   5   3        146.64        148.40         2.59 o                         
  -2   5   3        494.66        455.74        17.58 o                         
  -1   5   3        366.54        366.14         6.14 o                         
   0   5   3         43.20         42.24         3.08 o                         
   1   5   3        367.31        361.07         6.58 o                         
   2   5   3        495.14        473.15         8.36 o                         
   3   5   3        146.85        146.38         3.33 o                         
   4   5   3         70.40         77.47         2.12 o                         
   5   5   3         66.48         59.40         1.53 o                         
   6   5   3        198.40        204.02         5.06 o                         
   7   5   3         34.53         32.52         1.44 o                         
   8   5   3          8.71          8.69         0.89 o                         
   9   5   3         33.40         30.93         1.72 o                         
  10   5   3         19.84         17.34         1.50 o                         
 -10   6   3         19.66         12.73         3.31 o                         
  -9   6   3         85.25         87.13         2.75 o                         
  -8   6   3         66.25         64.39         1.93 o                         
  -7   6   3          0.12          0.07         0.61 o                         
  -6   6   3         81.03         82.68         2.12 o                         
  -5   6   3        107.95        103.03         2.55 o                         
  -4   6   3        641.41        672.31        11.05 o                         
  -3   6   3         94.44         89.69         1.90 o                         
  -2   6   3        447.16        457.06         8.53 o                         
  -1   6   3         57.45         63.12         1.39 o                         
   0   6   3        216.18        211.30         3.34 o                         
   1   6   3         57.27         62.75         1.32 o                         
   2   6   3        447.08        454.92         7.51 o                         
   3   6   3         94.25         84.91         2.87 o                         
   4   6   3        641.34        679.11        10.25 o                         
   5   6   3        107.80        101.92         2.23 o                         
   6   6   3         80.97         80.97         1.98 o                         
   7   6   3          0.12         -1.11         0.93 o                         
   8   6   3         66.28         66.87         2.50 o                         
   9   6   3         85.29         79.82         2.86 o                         
  10   6   3         19.70         17.00         1.50 o                         
 -10   7   3         35.76         42.92         2.71 o                         
  -9   7   3         21.31         27.08         1.60 o                         
  -8   7   3        152.63        154.73         4.15 o                         
  -7   7   3         29.36         33.80         1.40 o                         
  -6   7   3         19.11         17.56         0.94 o                         
  -5   7   3         21.08         23.35         2.36 o                         
  -4   7   3        109.05        109.24         2.41 o                         
  -3   7   3        115.44        117.88         2.56 o                         
  -2   7   3        337.86        320.19         5.34 o                         
  -1   7   3        467.56        474.25         7.64 o                         
   0   7   3          2.85          2.64         0.33 o                         
   1   7   3        467.30        449.85         9.51 o                         
   2   7   3        337.49        314.16         4.94 o                         
   3   7   3        115.35        116.18         2.11 o                         
   4   7   3        109.04        109.14         2.31 o                         
   5   7   3         21.09         21.65         0.84 o                         
   6   7   3         19.00         16.96         0.83 o                         
   7   7   3         29.37         29.00         1.37 o                         
   8   7   3        152.87        146.06         4.51 o                         
   9   7   3         21.33         26.15         2.87 o                         
  10   7   3         35.77         40.05         2.73 o                         
  -9   8   3         11.30         13.10         1.34 o                         
  -8   8   3         11.13         10.11         1.18 o                         
  -7   8   3         37.29         36.34         2.89 o                         
  -6   8   3        289.52        296.68         5.78 o                         
  -5   8   3        170.33        172.30         4.83 o                         
  -4   8   3        331.83        339.17         6.53 o                         
  -3   8   3        123.39        110.00         5.26 o                         
  -2   8   3         38.41         38.35         1.02 o                         
  -1   8   3         11.91          9.80         0.46 o                         
   0   8   3        276.50        260.61         4.49 o                         
   1   8   3         11.95         10.05         0.64 o                         
   2   8   3         38.48         38.30         1.03 o                         
   3   8   3        123.41        114.87         2.84 o                         
   4   8   3        331.57        329.38         5.83 o                         
   5   8   3        170.11        175.17         3.10 o                         
   6   8   3        289.77        286.10         5.24 o                         
   7   8   3         37.31         34.71         1.59 o                         
   8   8   3         11.10         11.12         1.72 o                         
   9   8   3         11.29         11.95         1.38 o                         
  -9   9   3         11.01         10.19         1.35 o                         
  -8   9   3         21.81         18.89         2.15 o                         
  -7   9   3         83.79         84.05         2.82 o                         
  -6   9   3        199.59        201.30         5.08 o                         
  -5   9   3         49.43         44.35         3.17 o                         
  -4   9   3        423.69        433.18         7.26 o                         
  -3   9   3        429.18        435.74         7.28 o                         
  -2   9   3        816.59        839.66        15.07 o                         
  -1   9   3        452.29        451.74         7.56 o                         
   0   9   3        347.68        348.64         5.93 o                         
   1   9   3        452.10        448.05         6.94 o                         
   2   9   3        815.84        819.64        13.82 o                         
   3   9   3        428.64        430.89         6.76 o                         
   4   9   3        423.64        423.02         6.74 o                         
   5   9   3         49.35         50.15         2.38 o                         
   6   9   3        199.68        198.89         3.86 o                         
   7   9   3         83.63         84.23         2.42 o                         
   8   9   3         21.77         18.10         1.50 o                         
   9   9   3         11.00         12.37         1.44 o                         
  -9  10   3          1.21          0.12         1.29 o                         
  -8  10   3         13.60         11.62         1.32 o                         
  -7  10   3         25.83         20.70         1.46 o                         
  -6  10   3         13.75         11.53         1.94 o                         
  -5  10   3        172.68        170.94         4.44 o                         
  -4  10   3         46.91         44.87         3.62 o                         
  -3  10   3         90.26         94.32         2.03 o                         
  -2  10   3         60.62         50.68         3.73 o                         
  -1  10   3         30.31         37.01         1.17 o                         
   0  10   3         71.66         73.85         2.21 o                         
   1  10   3         30.25         36.13         1.47 o                         
   2  10   3         60.65         54.32         2.80 o                         
   3  10   3         90.46         90.63         2.37 o                         
   4  10   3         47.03         43.31         1.46 o                         
   5  10   3        172.62        170.14         3.42 o                         
   6  10   3         13.69         12.27         0.93 o                         
   7  10   3         25.84         22.56         1.45 o                         
   8  10   3         13.56         11.58         1.39 o                         
   9  10   3          1.21          2.58         1.29 o                         
  -8  11   3         25.39         23.77         1.72 o                         
  -7  11   3         87.16         96.77         3.21 o                         
  -6  11   3         79.71         82.03         2.82 o                         
  -5  11   3        280.69        287.98         8.51 o                         
  -4  11   3         68.31         75.16         2.53 o                         
  -3  11   3        330.00        314.50         6.28 o                         
  -2  11   3        151.16        139.60         2.74 o                         
  -1  11   3        186.72        179.27         3.31 o                         
   0  11   3        204.27        188.13         3.65 o                         
   1  11   3        186.83        172.20         3.03 o                         
   2  11   3        151.35        140.49         2.57 o                         
   3  11   3        329.99        315.11         6.71 o                         
   4  11   3         68.28         75.66         1.98 o                         
   5  11   3        280.70        284.96         5.26 o                         
   6  11   3         79.72         81.12         2.17 o                         
   7  11   3         87.15         99.97         2.80 o                         
   8  11   3         25.39         25.87         1.83 o                         
  -7  12   3          9.63          8.66         1.32 o                         
  -6  12   3         10.57         12.35         1.38 o                         
  -5  12   3         78.83         82.30         2.80 o                         
  -4  12   3         47.57         48.29         2.40 o                         
  -3  12   3         13.34         11.46         0.97 o                         
  -2  12   3         67.71         59.29         1.88 o                         
  -1  12   3         31.36         37.30         1.49 o                         
   0  12   3        342.63        312.31         5.46 o                         
   1  12   3         31.40         35.51         1.26 o                         
   2  12   3         67.83         58.18         1.63 o                         
   3  12   3         13.35         10.99         0.85 o                         
   4  12   3         47.54         50.75         1.66 o                         
   5  12   3         78.84         84.18         2.18 o                         
   6  12   3         10.59          9.97         1.09 o                         
   7  12   3          9.63          9.17         1.71 o                         
  -6  13   3          3.16          2.11         1.20 o                         
  -5  13   3         13.77         15.65         1.47 o                         
  -4  13   3         22.33         23.54         1.55 o                         
  -3  13   3         74.60         81.31         2.72 o                         
  -2  13   3         44.37         45.47         1.64 o                         
  -1  13   3          1.39          1.48         0.75 o                         
   0  13   3         11.23         10.74         0.92 o                         
   1  13   3          1.40          0.72         0.69 o                         
   2  13   3         44.40         42.42         1.46 o                         
   3  13   3         74.60         82.46         2.11 o                         
   4  13   3         22.37         21.45         1.12 o                         
   5  13   3         13.82         16.24         1.10 o                         
   6  13   3          3.18          2.54         0.97 o                         
  -5  14   3         25.02         28.90         1.83 o                         
  -4  14   3         34.19         34.62         2.65 o                         
  -3  14   3          4.02          3.58         1.10 o                         
  -2  14   3          5.93          7.10         0.94 o                         
  -1  14   3          5.94          6.80         0.90 o                         
   0  14   3         42.43         39.61         1.84 o                         
   1  14   3          6.00          7.11         1.14 o                         
   2  14   3          5.90          6.14         0.91 o                         
   3  14   3          4.01          4.06         0.84 o                         
   4  14   3         34.19         34.30         1.79 o                         
   5  14   3         25.01         26.48         1.79 o                         
  -4  15   3         52.62         55.49         5.92 o                         
  -3  15   3         24.23         26.89         2.19 o                         
  -2  15   3         39.07         46.33         3.30 o                         
  -1  15   3         19.68         21.10         1.77 o                         
   0  15   3         27.47         35.10         2.76 o                         
   1  15   3         19.62         22.23         1.46 o                         
   2  15   3         39.02         47.33         2.10 o                         
   3  15   3         24.24         31.99         2.81 o                         
   4  15   3         52.61         55.57         1.99 o                         
   0  16   3          4.28          5.09         1.13 o                         
   0   0   4         29.16         40.40         1.16 o                         
   1   0   4        280.31        266.39         7.47 o                         
   2   0   4        321.48        345.62         7.39 o                         
   3   0   4        351.85        364.51         5.53 o                         
   4   0   4        486.49        430.38         7.25 o                         
   5   0   4          7.94         15.20         0.87 o                         
   6   0   4        101.51        104.23         3.16 o                         
   7   0   4          8.50          7.33         1.09 o                         
   8   0   4         25.08         29.90         2.62 o                         
   9   0   4         13.13         13.24         1.17 o                         
  10   0   4          0.08         -0.14         0.88 o                         
  11   0   4          3.36          5.14         1.66 o                         
 -11   1   4          5.77          2.99         1.27 o                         
 -10   1   4         35.33         36.78         4.54 o                         
  -9   1   4         88.80         80.40         3.48 o                         
  -8   1   4        114.10        113.23         6.29 o                         
  -7   1   4         99.71        104.83         5.77 o                         
  -6   1   4        103.93        104.64         2.60 o                         
  -5   1   4         16.67         17.67         1.41 o                         
  -4   1   4        733.09        797.42        19.01 o                         
  -3   1   4        986.07        969.02        28.08 o                         
  -2   1   4        661.92        671.59        11.86 o                         
  -1   1   4       1588.63       1551.36        25.03 o                         
   0   1   4        719.70        656.36        12.12 o                         
   1   1   4       1588.65       1564.12        24.95 o                         
   2   1   4        662.47        637.87        49.08 o                         
   3   1   4        985.53        981.55        13.46 o                         
   4   1   4        732.99        808.65        12.04 o                         
   5   1   4         16.80         15.16         0.71 o                         
   6   1   4        103.87        100.62         2.47 o                         
   7   1   4         99.94         80.73        10.58 o                         
   8   1   4        114.08        108.63         3.36 o                         
   9   1   4         88.95         80.31         3.34 o                         
  10   1   4         35.32         35.57         2.47 o                         
  11   1   4          5.77          4.77         2.18 o                         
 -11   2   4          0.70          2.26         2.79 o                         
 -10   2   4         31.89         27.56         3.49 o                         
  -9   2   4         17.23         19.88         2.97 o                         
  -8   2   4          3.05          0.00         1.92 o                         
  -7   2   4        213.03        220.31         5.15 o                         
  -6   2   4         59.01         47.18         5.55 o                         
  -5   2   4         33.15         26.57         9.00 o                         
  -4   2   4       1203.58       1256.45        31.58 o                         
  -3   2   4        936.89        787.75       101.86 o                         
  -2   2   4       1709.26       1678.21        30.87 o                         
  -1   2   4        501.24        419.42        26.65 o                         
   0   2   4       1528.64       1549.08        24.69 o                         
   1   2   4        501.40        443.88        21.14 o                         
   2   2   4       1709.57       1708.00        35.96 o                         
   3   2   4        937.35        894.80        16.61 o                         
   4   2   4       1203.03       1234.88        23.06 o                         
   5   2   4         33.16         39.10         1.59 o                         
   6   2   4         58.72         57.95         2.03 o                         
   7   2   4        212.93        217.64         4.50 o                         
   8   2   4          3.03          1.91         0.72 o                         
   9   2   4         17.24         18.65         1.52 o                         
  10   2   4         31.87         20.99         1.97 o                         
  11   2   4          0.69          1.23         2.79 o                         
 -11   3   4          3.93          3.84         2.79 o                         
 -10   3   4         13.43          9.42         2.79 o                         
  -9   3   4         41.94         47.98         4.54 o                         
  -8   3   4         53.00         51.66         3.05 o                         
  -7   3   4        213.29        201.00         5.20 o                         
  -6   3   4        187.44        190.39         6.38 o                         
  -5   3   4        296.33        321.45         8.20 o                         
  -4   3   4        320.71        318.44        33.43 o                         
  -3   3   4        406.95        440.87        11.69 o                         
  -2   3   4       1392.40       1421.82        31.00 o                         
  -1   3   4       2429.71       1539.28       654.55 o                         
   0   3   4        321.81        291.84         7.87 o                         
   1   3   4       2428.91       2581.69        92.37 o                         
   2   3   4       1392.51       1466.01        31.02 o                         
   3   3   4        405.89        423.51        15.33 o                         
   4   3   4        321.10        317.84        30.15 o                         
   5   3   4        295.99        311.66         5.45 o                         
   6   3   4        187.60        189.17         3.54 o                         
   7   3   4        213.26        192.84         4.07 o                         
   8   3   4         52.98         54.74         2.05 o                         
   9   3   4         41.89         39.92         1.98 o                         
  10   3   4         13.40          9.95         1.85 o                         
  11   3   4          3.94          4.55         1.61 o                         
 -11   4   4         15.82         17.09         3.49 o                         
 -10   4   4         63.54         76.45         5.93 o                         
  -9   4   4          5.10          3.67         1.03 o                         
  -8   4   4         43.24         43.72         1.50 o                         
  -7   4   4        114.77        120.28         2.67 o                         
  -6   4   4        106.38        111.13         2.58 o                         
  -5   4   4         16.66         17.17         0.74 o                         
  -4   4   4        249.95        255.76         4.89 o                         
  -3   4   4         73.23         73.12         1.39 o                         
  -2   4   4        262.97        243.49         5.24 o                         
  -1   4   4         63.59         75.56         2.26 o                         
   0   4   4          0.30          0.85         0.33 o                         
   1   4   4         63.65         63.63         7.66 o                         
   2   4   4        262.89        240.42         4.72 o                         
   3   4   4         73.28         68.60         2.30 o                         
   4   4   4        250.15        257.32         4.51 o                         
   5   4   4         16.74         16.29         0.71 o                         
   6   4   4        106.33        108.64         2.29 o                         
   7   4   4        114.76        115.97         2.86 o                         
   8   4   4         43.24         42.45         1.71 o                         
   9   4   4          5.08          2.98         1.02 o                         
  10   4   4         63.48         65.29         2.69 o                         
  11   4   4         15.81         16.54         1.63 o                         
 -10   5   4         22.60         19.19         3.49 o                         
  -9   5   4          2.33          0.16         1.21 o                         
  -8   5   4         82.09         83.39         2.67 o                         
  -7   5   4         24.26         26.67         1.15 o                         
  -6   5   4        208.49        209.81         4.24 o                         
  -5   5   4          3.69          4.66         0.65 o                         
  -4   5   4         76.96         84.11         2.27 o                         
  -3   5   4         46.35         43.45         1.01 o                         
  -2   5   4         67.28         57.98         1.34 o                         
  -1   5   4        457.71        437.89         7.19 o                         
   0   5   4        547.63        410.25        90.16 o                         
   1   5   4        458.05        443.13         8.20 o                         
   2   5   4         67.11         57.75         1.65 o                         
   3   5   4         46.37         39.91         2.92 o                         
   4   5   4         77.18         80.93         2.01 o                         
   5   5   4          3.64          6.59         1.15 o                         
   6   5   4        208.32        209.06         4.36 o                         
   7   5   4         24.25         23.17         1.14 o                         
   8   5   4         82.10         80.67         2.37 o                         
   9   5   4          2.32         -1.44         0.96 o                         
  10   5   4         22.64         19.58         1.65 o                         
 -10   6   4          6.28          6.76         1.66 o                         
  -9   6   4         12.76         13.48         1.61 o                         
  -8   6   4          5.21          4.14         0.91 o                         
  -7   6   4         25.32         24.34         1.18 o                         
  -6   6   4         33.37         34.50         1.29 o                         
  -5   6   4         28.69         21.23         3.99 o                         
  -4   6   4        219.79        216.12         4.09 o                         
  -3   6   4        344.64        359.30         6.02 o                         
  -2   6   4        214.89        207.11         3.55 o                         
  -1   6   4         51.51         48.41         1.20 o                         
   0   6   4        148.11        114.47        18.31 o                         
   1   6   4         51.79         50.72         1.15 o                         
   2   6   4        215.19        205.66         3.61 o                         
   3   6   4        343.96        364.20         6.12 o                         
   4   6   4        219.96        218.49         4.34 o                         
   5   6   4         28.60         25.82         1.12 o                         
   6   6   4         33.42         36.01         1.51 o                         
   7   6   4         25.31         24.32         1.93 o                         
   8   6   4          5.19          3.70         0.87 o                         
   9   6   4         12.79          8.68         1.29 o                         
  10   6   4          6.29          4.65         1.23 o                         
 -10   7   4          9.37          8.33         1.64 o                         
  -9   7   4         33.58         37.56         2.45 o                         
  -8   7   4         76.42         77.70         2.65 o                         
  -7   7   4         11.64         13.13         1.51 o                         
  -6   7   4        378.78        365.16         8.27 o                         
  -5   7   4         32.66         28.75         2.92 o                         
  -4   7   4        165.67        166.31         3.79 o                         
  -3   7   4         89.68         92.65         2.07 o                         
  -2   7   4        569.85        582.36        10.78 o                         
  -1   7   4        241.02        228.95         5.26 o                         
   0   7   4         88.14        102.97         1.84 o                         
   1   7   4        241.20        237.18         3.73 o                         
   2   7   4        570.60        577.12         8.78 o                         
   3   7   4         89.48         91.27         2.66 o                         
   4   7   4        165.82        171.34         3.26 o                         
   5   7   4         32.71         30.05         1.20 o                         
   6   7   4        378.98        356.83         6.44 o                         
   7   7   4         11.72         13.53         1.05 o                         
   8   7   4         76.36         70.94         5.36 o                         
   9   7   4         33.60         35.26         1.97 o                         
  10   7   4          9.36          8.30         1.29 o                         
  -9   8   4         14.12         15.64         1.41 o                         
  -8   8   4         61.67         62.27         2.41 o                         
  -7   8   4         38.85         41.58         2.00 o                         
  -6   8   4          2.75          3.13         0.90 o                         
  -5   8   4         74.42         76.97         2.64 o                         
  -4   8   4        218.62        214.61        13.75 o                         
  -3   8   4         65.82         64.37         1.60 o                         
  -2   8   4        138.03        137.87         2.85 o                         
  -1   8   4          0.69          0.63         0.33 o                         
   0   8   4        527.73        552.34         9.09 o                         
   1   8   4          0.69          0.26         0.37 o                         
   2   8   4        137.84        132.34         2.38 o                         
   3   8   4         65.69         61.72         1.45 o                         
   4   8   4        218.85        165.97        23.77 o                         
   5   8   4         74.45         76.92         1.81 o                         
   6   8   4          2.75          1.59         0.91 o                         
   7   8   4         38.83         38.80         1.70 o                         
   8   8   4         61.72         59.81         2.45 o                         
   9   8   4         14.16         15.16         1.50 o                         
  -9   9   4         14.71         18.42         1.50 o                         
  -8   9   4         22.30         18.04         1.46 o                         
  -7   9   4         42.55         45.73         2.08 o                         
  -6   9   4         15.62         15.38         1.26 o                         
  -5   9   4        158.78        153.39         4.03 o                         
  -4   9   4        614.99        632.60        16.50 o                         
  -3   9   4        380.41        366.49        15.15 o                         
  -2   9   4       1084.29       1101.58        19.71 o                         
  -1   9   4        751.56        746.20        13.50 o                         
   0   9   4        285.73        277.25         8.15 o                         
   1   9   4        751.25        732.46        12.38 o                         
   2   9   4       1084.60       1071.42        16.18 o                         
   3   9   4        380.02        382.62         5.99 o                         
   4   9   4        615.78        622.71         9.69 o                         
   5   9   4        158.47        154.80         3.16 o                         
   6   9   4         15.65         15.19         0.98 o                         
   7   9   4         42.47         42.23         1.83 o                         
   8   9   4         22.28         21.09         1.60 o                         
   9   9   4         14.72         15.04         1.70 o                         
  -8  10   4         79.52         79.37         2.82 o                         
  -7  10   4         34.25         38.57         1.94 o                         
  -6  10   4        260.74        265.50         6.46 o                         
  -5  10   4         68.32         63.38         2.37 o                         
  -4  10   4        188.80        193.76         4.82 o                         
  -3  10   4        218.75        227.71         4.70 o                         
  -2  10   4        437.40        449.08         8.61 o                         
  -1  10   4        482.35        468.24        15.77 o                         
   0  10   4        327.18        321.33         5.12 o                         
   1  10   4        482.90        467.17         7.49 o                         
   2  10   4        436.92        446.07         7.00 o                         
   3  10   4        218.84        223.03         3.84 o                         
   4  10   4        188.58        191.40         3.70 o                         
   5  10   4         68.38         67.14         1.89 o                         
   6  10   4        260.71        267.84         4.99 o                         
   7  10   4         34.21         33.75         2.03 o                         
   8  10   4         79.50         76.77         2.97 o                         
  -8  11   4          2.46          3.56         1.25 o                         
  -7  11   4         39.65         42.61         2.15 o                         
  -6  11   4          7.65          8.98         1.23 o                         
  -5  11   4          5.37          7.59         1.46 o                         
  -4  11   4         93.17         89.40         2.88 o                         
  -3  11   4         35.74         33.67         1.99 o                         
  -2  11   4          5.59          3.30         0.73 o                         
  -1  11   4         13.31         11.55         1.38 o                         
   0  11   4          5.89          5.94         0.66 o                         
   1  11   4         13.28         10.35         0.68 o                         
   2  11   4          5.68          3.61         0.61 o                         
   3  11   4         35.63         33.03         2.64 o                         
   4  11   4         93.36         91.74         2.24 o                         
   5  11   4          5.39          5.98         0.84 o                         
   6  11   4          7.65          7.06         0.90 o                         
   7  11   4         39.64         41.13         2.18 o                         
   8  11   4          2.47          3.23         1.31 o                         
  -7  12   4         73.35         80.17         2.95 o                         
  -6  12   4          6.66          6.91         1.22 o                         
  -5  12   4         27.68         27.68         1.66 o                         
  -4  12   4         45.63         43.30         2.02 o                         
  -3  12   4        114.42        124.70         3.59 o                         
  -2  12   4         29.60         29.24         1.32 o                         
  -1  12   4         35.79         33.05         2.36 o                         
   0  12   4         14.91         14.03         1.26 o                         
   1  12   4         35.82         31.14         2.05 o                         
   2  12   4         29.62         28.54         1.04 o                         
   3  12   4        114.37        124.62         3.24 o                         
   4  12   4         45.77         45.95         2.01 o                         
   5  12   4         27.68         27.73         1.29 o                         
   6  12   4          6.69          6.47         1.27 o                         
   7  12   4         73.33         78.29         2.49 o                         
  -6  13   4          1.30         -0.28         1.12 o                         
  -5  13   4         13.31         13.09         1.56 o                         
  -4  13   4          5.69          5.45         1.14 o                         
  -3  13   4         33.19         38.40         2.26 o                         
  -2  13   4         26.85         28.09         1.33 o                         
  -1  13   4          6.28          7.47         1.33 o                         
   0  13   4          0.65         -0.89         0.81 o                         
   1  13   4          6.29          8.24         0.91 o                         
   2  13   4         26.88         27.60         1.48 o                         
   3  13   4         33.22         36.12         1.53 o                         
   4  13   4          5.69          5.61         1.01 o                         
   5  13   4         13.34         13.00         1.03 o                         
   6  13   4          1.32          0.77         1.02 o                         
  -5  14   4         24.33         26.31         1.78 o                         
  -4  14   4          4.54          4.05         1.20 o                         
  -3  14   4          7.39          6.93         1.19 o                         
  -2  14   4          6.45          4.67         0.91 o                         
  -1  14   4         16.31         14.31         1.08 o                         
   0  14   4         45.72         41.93         2.44 o                         
   1  14   4         16.34         14.22         1.26 o                         
   2  14   4          6.44          5.29         1.03 o                         
   3  14   4          7.36          9.11         1.20 o                         
   4  14   4          4.56          5.31         0.86 o                         
   5  14   4         24.33         26.51         1.33 o                         
  -3  15   4         22.44         24.61         1.78 o                         
  -2  15   4         85.18         97.65         4.79 o                         
  -1  15   4         10.38         11.99         1.26 o                         
   0  15   4         33.16         35.07         2.14 o                         
   1  15   4         10.38          9.37         1.23 o                         
   2  15   4         85.26         96.22         3.07 o                         
   3  15   4         22.38         23.75         1.62 o                         
   1   0   5         42.98         48.08         1.00 o                         
   2   0   5        169.98        178.36         3.93 o                         
   3   0   5        145.57        145.91         2.41 o                         
   4   0   5          5.61         12.16         0.96 o                         
   5   0   5        226.02        235.55         3.76 o                         
   6   0   5         15.91         15.13         1.37 o                         
   7   0   5          0.15         -0.07         0.71 o                         
   8   0   5          2.65          4.06         0.89 o                         
   9   0   5         13.38          9.12         1.12 o                         
  10   0   5          4.09          2.27         1.22 o                         
  11   0   5         22.69         25.73         2.42 o                         
 -11   1   5          2.04          0.00         1.92 o                         
 -10   1   5         16.09         15.75         1.39 o                         
  -9   1   5          3.77          3.87         0.98 o                         
  -8   1   5          9.33          7.88         1.26 o                         
  -7   1   5        245.40        222.30         6.39 o                         
  -6   1   5         46.64         44.97         1.67 o                         
  -5   1   5         74.87         79.39         1.88 o                         
  -4   1   5        488.05        531.71         9.96 o                         
  -3   1   5         98.82         84.22        12.83 o                         
  -2   1   5         93.87        108.35         3.52 o                         
  -1   1   5        516.29        513.60         8.44 o                         
   0   1   5         74.32         78.08         1.37 o                         
   1   1   5        516.87        518.52        10.99 o                         
   2   1   5         93.91        110.97         4.28 o                         
   3   1   5         99.18        102.78         1.84 o                         
   4   1   5        488.38        533.38         7.49 o                         
   5   1   5         74.87         78.64         1.77 o                         
   6   1   5         46.66         40.51         1.80 o                         
   7   1   5        245.32        225.71         5.42 o                         
   8   1   5          9.33          9.54         1.01 o                         
   9   1   5          3.77          4.03         1.11 o                         
  10   1   5         16.12         15.09         1.60 o                         
  11   1   5          2.03          0.65         1.58 o                         
 -11   2   5         13.52          9.72         1.37 o                         
 -10   2   5          1.63          2.37         1.48 o                         
  -9   2   5         95.26         93.26         5.94 o                         
  -8   2   5         23.74         22.53         2.62 o                         
  -7   2   5        159.82        178.09         5.37 o                         
  -6   2   5        194.42        174.26        18.61 o                         
  -5   2   5        113.15        125.36         3.78 o                         
  -4   2   5        128.09        116.21         3.49 o                         
  -3   2   5        283.63        272.64        11.07 o                         
  -2   2   5         35.76         36.04         1.87 o                         
  -1   2   5        586.92        507.36        46.75 o                         
   0   2   5         85.03         66.96         4.36 o                         
   1   2   5        587.01        607.21        12.58 o                         
   2   2   5         35.69         41.60         1.02 o                         
   3   2   5        283.30        280.03         8.64 o                         
   4   2   5        128.41        113.59         2.25 o                         
   5   2   5        113.03        123.74         2.45 o                         
   6   2   5        194.82        199.68         4.10 o                         
   7   2   5        159.79        176.52         3.49 o                         
   8   2   5         23.64         20.98         1.30 o                         
   9   2   5         95.29         87.77         3.52 o                         
  10   2   5          1.62          0.35         1.74 o                         
  11   2   5         13.53          7.88         2.44 o                         
 -10   3   5         69.90         76.98         5.76 o                         
  -9   3   5         61.06         75.05         5.41 o                         
  -8   3   5          7.42          7.28         1.31 o                         
  -7   3   5         67.92         70.94         2.19 o                         
  -6   3   5        189.44        194.17         5.74 o                         
  -5   3   5        210.00        233.38         5.35 o                         
  -4   3   5         87.14         88.04         3.80 o                         
  -3   3   5       1494.89       1597.73        50.97 o                         
  -2   3   5        422.93        497.02        10.95 o                         
  -1   3   5       1954.74       1863.34        83.96 o                         
   0   3   5       2829.32       2763.81        92.52 o                         
   1   3   5       1954.63       2030.79        36.44 o                         
   2   3   5        422.74        501.18         7.63 o                         
   3   3   5       1495.28       1649.61        26.58 o                         
   4   3   5         87.03         87.01         1.95 o                         
   5   3   5        210.59        236.62         4.85 o                         
   6   3   5        189.62        189.64         4.08 o                         
   7   3   5         67.87         73.27         2.16 o                         
   8   3   5          7.41          7.31         1.28 o                         
   9   3   5         60.92         68.33         2.48 o                         
  10   3   5         69.85         82.34         5.41 o                         
 -10   4   5          1.13         -2.27         2.27 o                         
  -9   4   5         86.95         78.55         4.71 o                         
  -8   4   5          0.27          0.40         1.03 o                         
  -7   4   5         83.53         83.93         2.07 o                         
  -6   4   5         16.74         13.76         1.49 o                         
  -5   4   5         68.12         71.10         1.69 o                         
  -4   4   5        809.19        802.86        14.70 o                         
  -3   4   5        140.62        138.55         2.71 o                         
  -2   4   5       1863.96       1922.19        34.68 o                         
  -1   4   5        439.76        464.28         7.84 o                         
   0   4   5       1171.76       1235.05        20.26 o                         
   1   4   5        439.53        474.77         8.91 o                         
   2   4   5       1863.72       1953.29        31.96 o                         
   3   4   5        140.71        134.34         3.64 o                         
   4   4   5        809.34        815.01        15.25 o                         
   5   4   5         68.20         71.02         1.92 o                         
   6   4   5         16.76         13.68         1.49 o                         
   7   4   5         83.80         84.01         2.33 o                         
   8   4   5          0.27          1.46         0.84 o                         
   9   4   5         86.91         78.08         2.47 o                         
  10   4   5          1.13          1.00         1.43 o                         
 -10   5   5         36.81         35.44         2.42 o                         
  -9   5   5          6.85          5.76         1.35 o                         
  -8   5   5          5.28          1.05         1.66 o                         
  -7   5   5         95.45         88.25         2.56 o                         
  -6   5   5         47.49         44.24         1.38 o                         
  -5   5   5        234.42        232.76         5.01 o                         
  -4   5   5        286.08        281.57         5.60 o                         
  -3   5   5        215.32        221.19         5.83 o                         
  -2   5   5         19.65         18.65         0.78 o                         
  -1   5   5        120.37        132.61         2.71 o                         
   0   5   5         94.58         86.66         2.69 o                         
   1   5   5        120.01        127.92         2.47 o                         
   2   5   5         19.53         17.89         0.80 o                         
   3   5   5        214.94        183.01        26.84 o                         
   4   5   5        286.10        276.55         6.39 o                         
   5   5   5        234.71        234.29         4.78 o                         
   6   5   5         47.40         41.46         1.71 o                         
   7   5   5         95.47         82.47         2.37 o                         
   8   5   5          5.26          2.82         0.79 o                         
   9   5   5          6.84          9.23         1.89 o                         
  10   5   5         36.81         34.39         2.06 o                         
 -10   6   5          1.56          2.02         1.45 o                         
  -9   6   5         25.83         27.84         2.03 o                         
  -8   6   5          6.17          5.59         0.96 o                         
  -7   6   5         61.22         59.06         2.09 o                         
  -6   6   5         59.18         65.45         2.11 o                         
  -5   6   5         58.77         60.45         1.97 o                         
  -4   6   5         35.43         24.95         7.86 o                         
  -3   6   5         74.22         74.85         1.69 o                         
  -2   6   5         23.27         21.97         1.16 o                         
  -1   6   5        158.84        156.34         2.79 o                         
   0   6   5        100.74         85.28        14.32 o                         
   1   6   5        158.32        160.81         3.22 o                         
   2   6   5         23.35         21.28         1.26 o                         
   3   6   5         74.37         80.31         1.98 o                         
   4   6   5         35.47         35.66         1.63 o                         
   5   6   5         58.66         58.48         1.81 o                         
   6   6   5         59.25         61.93         1.94 o                         
   7   6   5         61.18         54.63         1.80 o                         
   8   6   5          6.17          4.26         0.82 o                         
   9   6   5         25.80         25.51         2.13 o                         
  10   6   5          1.56          1.07         1.15 o                         
  -9   7   5         15.18         14.24         2.35 o                         
  -8   7   5         32.58         29.17         2.80 o                         
  -7   7   5        109.13        108.25         3.28 o                         
  -6   7   5         16.78         14.75         1.12 o                         
  -5   7   5        124.43        119.60         3.26 o                         
  -4   7   5        209.36        200.44         5.61 o                         
  -3   7   5         62.66         63.12         1.65 o                         
  -2   7   5         99.83        102.09         2.00 o                         
  -1   7   5        182.18        161.12        12.79 o                         
   0   7   5         16.87         18.58         3.52 o                         
   1   7   5        182.23        180.35         3.57 o                         
   2   7   5         99.74        105.39         2.08 o                         
   3   7   5         62.64         64.41         2.01 o                         
   4   7   5        209.54        193.60         4.80 o                         
   5   7   5        124.03        115.87         2.82 o                         
   6   7   5         16.77         13.85         1.16 o                         
   7   7   5        109.00        105.15         2.57 o                         
   8   7   5         32.58         28.82         1.49 o                         
   9   7   5         15.18         12.52         1.39 o                         
  -9   8   5         12.50         12.97         2.62 o                         
  -8   8   5         24.61         25.42         1.56 o                         
  -7   8   5         21.95         22.95         1.41 o                         
  -6   8   5         14.20         12.06         1.16 o                         
  -5   8   5        151.59        144.64         5.47 o                         
  -4   8   5         98.02         95.80         2.82 o                         
  -3   8   5        246.08        249.59         5.90 o                         
  -2   8   5         43.79         43.81         1.67 o                         
  -1   8   5        145.53        148.10         3.00 o                         
   0   8   5         61.34         40.78         6.75 o                         
   1   8   5        145.35        144.07         2.54 o                         
   2   8   5         43.61         43.13         1.39 o                         
   3   8   5        246.16        243.63         4.59 o                         
   4   8   5         98.25         95.77         2.00 o                         
   5   8   5        151.50        143.72         3.07 o                         
   6   8   5         14.26         12.19         0.95 o                         
   7   8   5         22.07         21.18         1.29 o                         
   8   8   5         24.60         27.14         1.71 o                         
   9   8   5         12.51         13.07         1.49 o                         
  -9   9   5         94.56        104.17         3.39 o                         
  -8   9   5         52.13         61.73         2.85 o                         
  -7   9   5         79.09         79.84         2.72 o                         
  -6   9   5        181.32        184.74         4.75 o                         
  -5   9   5        185.43        184.37         4.87 o                         
  -4   9   5        158.99        161.02         4.98 o                         
  -3   9   5        971.26        994.09        19.83 o                         
  -2   9   5        216.54        219.11         5.37 o                         
  -1   9   5       1171.43       1172.09        31.38 o                         
   0   9   5        498.04        460.52        16.39 o                         
   1   9   5       1172.30       1152.67        17.24 o                         
   2   9   5        216.82        220.35         3.71 o                         
   3   9   5        971.47        999.08        15.08 o                         
   4   9   5        158.81        164.00         3.01 o                         
   5   9   5        185.30        187.11         3.79 o                         
   6   9   5        181.48        183.69         4.21 o                         
   7   9   5         79.10         77.58         2.48 o                         
   8   9   5         52.10         56.52         2.54 o                         
   9   9   5         94.59        104.72         3.58 o                         
  -8  10   5         12.13         13.15         1.43 o                         
  -7  10   5         17.37         17.07         1.47 o                         
  -6  10   5         40.12         41.78         2.57 o                         
  -5  10   5         35.41         37.51         1.81 o                         
  -4  10   5        242.69        243.63         5.91 o                         
  -3  10   5         44.05         43.85         2.13 o                         
  -2  10   5        246.58        253.48         5.23 o                         
  -1  10   5        964.94        938.57        20.15 o                         
   0  10   5         49.65         55.00         2.12 o                         
   1  10   5        964.56        941.64        14.15 o                         
   2  10   5        246.48        256.82         4.39 o                         
   3  10   5         44.07         44.18         1.37 o                         
   4  10   5        242.50        241.77         4.18 o                         
   5  10   5         35.40         34.68         1.91 o                         
   6  10   5         40.08         37.67         1.84 o                         
   7  10   5         17.41         15.83         1.29 o                         
   8  10   5         12.16         10.18         1.49 o                         
  -7  11   5         45.93         53.04         2.32 o                         
  -6  11   5         72.72         73.85         2.70 o                         
  -5  11   5         69.08         74.28         2.57 o                         
  -4  11   5         38.58         35.33         1.90 o                         
  -3  11   5         52.66         55.67         2.16 o                         
  -2  11   5         26.58         24.17         1.20 o                         
  -1  11   5         82.17         83.73         2.23 o                         
   0  11   5         67.24         69.24         2.22 o                         
   1  11   5         82.08         78.00         2.11 o                         
   2  11   5         26.58         23.11         0.97 o                         
   3  11   5         52.58         54.90         1.52 o                         
   4  11   5         38.69         39.42         1.66 o                         
   5  11   5         69.11         73.04         2.04 o                         
   6  11   5         72.73         71.92         2.43 o                         
   7  11   5         45.94         50.92         3.49 o                         
  -7  12   5         20.36         21.21         2.12 o                         
  -6  12   5          8.06         11.03         1.74 o                         
  -5  12   5          1.43          2.25         1.05 o                         
  -4  12   5         33.99         32.87         1.83 o                         
  -3  12   5         12.47         13.21         1.19 o                         
  -2  12   5         78.59         80.39         2.23 o                         
  -1  12   5        122.27        125.31         3.00 o                         
   0  12   5        121.81        125.71         3.04 o                         
   1  12   5        122.11        124.28         3.52 o                         
   2  12   5         78.56         76.76         2.07 o                         
   3  12   5         12.47         13.82         0.94 o                         
   4  12   5         33.97         33.36         1.34 o                         
   5  12   5          1.42          0.69         0.79 o                         
   6  12   5          8.08         11.08         1.22 o                         
   7  12   5         20.39         20.18         1.99 o                         
  -6  13   5          0.38         -0.97         1.21 o                         
  -5  13   5         19.93         19.18         1.73 o                         
  -4  13   5          2.09          0.14         1.00 o                         
  -3  13   5         11.97         14.40         1.38 o                         
  -2  13   5          4.75          7.15         1.12 o                         
  -1  13   5         23.90         24.87         1.89 o                         
   0  13   5         26.98         25.85         1.89 o                         
   1  13   5         23.94         22.36         1.57 o                         
   2  13   5          4.78          5.75         1.04 o                         
   3  13   5         12.00         14.06         1.13 o                         
   4  13   5          2.09          2.28         0.79 o                         
   5  13   5         19.88         17.86         1.16 o                         
   6  13   5          0.39         -0.60         0.96 o                         
  -4  14   5         11.14         11.44         1.38 o                         
  -3  14   5          9.06          8.32         1.28 o                         
  -2  14   5         30.03         32.94         1.94 o                         
  -1  14   5          4.00          3.64         0.86 o                         
   0  14   5         27.07         26.79         1.38 o                         
   1  14   5          3.98          3.66         1.02 o                         
   2  14   5         30.03         31.03         2.42 o                         
   3  14   5          9.08          9.57         1.60 o                         
   4  14   5         11.10         10.99         1.33 o                         
  -2  15   5         31.59         29.51         2.39 o                         
  -1  15   5         27.40         27.61         2.09 o                         
   0  15   5          2.90          3.66         1.06 o                         
   1  15   5         27.43         28.48         1.65 o                         
   2  15   5         31.65         30.37         2.06 o                         
   0   0   6         87.76         92.97         2.81 o                         
   1   0   6        406.67        467.63         7.07 o                         
   2   0   6         15.03         19.75         1.05 o                         
   3   0   6         48.66         55.60         1.23 o                         
   4   0   6        573.20        573.03         9.66 o                         
   5   0   6        344.04        326.91         5.14 o                         
   6   0   6          0.42          0.53         0.49 o                         
   7   0   6        136.75        159.49         4.09 o                         
   8   0   6          6.87          5.02         0.94 o                         
   9   0   6          5.09          0.71         1.31 o                         
  10   0   6          2.63          1.57         1.11 o                         
 -10   1   6          8.38          5.44         1.10 o                         
  -9   1   6          0.93          0.64         1.29 o                         
  -8   1   6         30.44         31.71         1.61 o                         
  -7   1   6         30.31         30.50         1.61 o                         
  -6   1   6         62.88         68.77         1.70 o                         
  -5   1   6         34.85         36.84         1.51 o                         
  -4   1   6        173.59        171.60         3.10 o                         
  -3   1   6        119.90        104.31        11.79 o                         
  -2   1   6        253.85        253.70         4.80 o                         
  -1   1   6        199.98        193.73         3.34 o                         
   0   1   6          3.98          3.25         0.32 o                         
   1   1   6        199.23        193.55         3.73 o                         
   2   1   6        253.91        250.59        10.62 o                         
   3   1   6        119.73        120.55         2.21 o                         
   4   1   6        173.51        173.51         2.85 o                         
   5   1   6         34.89         36.96         1.10 o                         
   6   1   6         62.74         71.27         2.23 o                         
   7   1   6         30.30         30.19         1.40 o                         
   8   1   6         30.42         33.70         1.84 o                         
   9   1   6          0.93          1.39         1.11 o                         
  10   1   6          8.37          3.85         1.48 o                         
 -10   2   6          0.30          0.19         1.06 o                         
  -9   2   6         15.39         16.92         1.76 o                         
  -8   2   6          5.67          6.51         1.40 o                         
  -7   2   6          6.10          7.60         1.13 o                         
  -6   2   6         76.82         83.13         2.23 o                         
  -5   2   6         50.48         42.45         5.55 o                         
  -4   2   6         33.88         37.73         1.64 o                         
  -3   2   6        123.71        131.13         2.76 o                         
  -2   2   6        301.18        276.49        24.97 o                         
  -1   2   6        466.84        479.69         9.14 o                         
   0   2   6         27.49         16.90         1.94 o                         
   1   2   6        467.11        468.19        16.51 o                         
   2   2   6        300.51        298.63         4.59 o                         
   3   2   6        123.70        133.44         2.23 o                         
   4   2   6         33.72         41.27         0.97 o                         
   5   2   6         50.32         48.88         1.32 o                         
   6   2   6         76.86         82.02         2.14 o                         
   7   2   6          6.14          6.72         0.84 o                         
   8   2   6          5.69          7.93         1.23 o                         
   9   2   6         15.43         15.89         1.66 o                         
  10   2   6          0.30          0.70         1.11 o                         
 -10   3   6          2.18          5.59         1.66 o                         
  -9   3   6         44.63         53.79         2.68 o                         
  -8   3   6         56.28         50.63         2.42 o                         
  -7   3   6         48.73         43.48         2.09 o                         
  -6   3   6         94.45         84.66         2.35 o                         
  -5   3   6         34.41         29.27         1.26 o                         
  -4   3   6         24.14         30.19         1.66 o                         
  -3   3   6         55.95         59.18         1.61 o                         
  -2   3   6        897.13        934.37        16.73 o                         
  -1   3   6        357.01        315.90         8.61 o                         
   0   3   6         10.83         12.48         0.61 o                         
   1   3   6        356.67        325.36         5.62 o                         
   2   3   6        897.89        906.98        23.12 o                         
   3   3   6         56.02         60.22         1.25 o                         
   4   3   6         24.31         32.21         2.16 o                         
   5   3   6         34.51         31.12         1.24 o                         
   6   3   6         94.31         83.88         2.24 o                         
   7   3   6         48.69         45.85         1.77 o                         
   8   3   6         56.36         49.87         1.90 o                         
   9   3   6         44.65         50.90         2.97 o                         
  10   3   6          2.18          4.01         1.92 o                         
 -10   4   6         10.37         12.21         2.96 o                         
  -9   4   6         16.11         17.28         1.71 o                         
  -8   4   6         57.45         61.63         4.80 o                         
  -7   4   6         79.55         91.14         2.61 o                         
  -6   4   6         30.20         28.31         1.31 o                         
  -5   4   6         47.55         44.58         1.74 o                         
  -4   4   6          7.37          6.72         0.42 o                         
  -3   4   6        136.96        118.63         2.66 o                         
  -2   4   6        773.83        827.51        23.53 o                         
  -1   4   6        126.80        127.06         4.62 o                         
   0   4   6       5666.96       6096.29        90.27 o                         
   1   4   6        126.65        127.99         5.18 o                         
   2   4   6        773.44        857.89        14.28 o                         
   3   4   6        136.99        117.24         2.09 o                         
   4   4   6          7.43          6.59         0.57 o                         
   5   4   6         47.39         44.54         1.46 o                         
   6   4   6         30.14         28.34         1.33 o                         
   7   4   6         79.60         86.83         2.46 o                         
   8   4   6         57.48         63.75         2.10 o                         
   9   4   6         16.15         18.10         1.40 o                         
  10   4   6         10.40         11.96         1.59 o                         
 -10   5   6          5.53          8.33         1.61 o                         
  -9   5   6         63.07         65.62         8.38 o                         
  -8   5   6         21.36         21.65         1.71 o                         
  -7   5   6         20.99         21.71         1.58 o                         
  -6   5   6          9.28          8.71         0.84 o                         
  -5   5   6          8.00          8.33         0.83 o                         
  -4   5   6        151.87        150.82         6.74 o                         
  -3   5   6        323.57        292.90         7.59 o                         
  -2   5   6        103.54        104.13         2.31 o                         
  -1   5   6        324.39        323.59         5.63 o                         
   0   5   6        146.69        154.79         2.91 o                         
   1   5   6        325.14        337.08         6.48 o                         
   2   5   6        103.56        106.24         2.17 o                         
   3   5   6        323.14        303.41         8.11 o                         
   4   5   6        151.98        146.27         6.65 o                         
   5   5   6          7.97          5.94         0.92 o                         
   6   5   6          9.26          6.99         0.81 o                         
   7   5   6         20.97         20.25         1.18 o                         
   8   5   6         21.32         24.75         1.44 o                         
   9   5   6         63.02         67.90         2.29 o                         
  10   5   6          5.54          7.07         1.30 o                         
 -10   6   6          2.25         -1.09         1.35 o                         
  -9   6   6         12.65         14.54         1.71 o                         
  -8   6   6          2.10          2.83         1.66 o                         
  -7   6   6          7.29          6.25         1.16 o                         
  -6   6   6         59.06         56.93         2.60 o                         
  -5   6   6        188.22        176.36         4.31 o                         
  -4   6   6         72.21         70.26         2.51 o                         
  -3   6   6        131.94        141.66         5.77 o                         
  -2   6   6          8.58         10.52         0.60 o                         
  -1   6   6        374.60        397.22         8.97 o                         
   0   6   6          6.35          5.13         0.53 o                         
   1   6   6        374.84        382.42        10.79 o                         
   2   6   6          8.62          8.47         0.57 o                         
   3   6   6        132.10        147.60         3.79 o                         
   4   6   6         72.39         66.71         4.02 o                         
   5   6   6        187.98        171.50         3.81 o                         
   6   6   6         59.20         55.33         1.86 o                         
   7   6   6          7.31          6.06         0.89 o                         
   8   6   6          2.12          0.56         0.80 o                         
   9   6   6         12.63          9.48         1.34 o                         
  10   6   6          2.24          1.94         1.25 o                         
  -9   7   6         12.62         13.29         1.74 o                         
  -8   7   6         11.93         10.39         1.23 o                         
  -7   7   6         37.33         34.38         2.43 o                         
  -6   7   6         68.59         70.07         2.78 o                         
  -5   7   6        196.23        184.47         5.15 o                         
  -4   7   6         52.02         44.49         3.75 o                         
  -3   7   6        396.78        402.30        11.50 o                         
  -2   7   6         74.77         73.40         2.05 o                         
  -1   7   6         60.15         61.19         1.78 o                         
   0   7   6         46.35         35.56         7.09 o                         
   1   7   6         60.10         58.56         1.96 o                         
   2   7   6         74.82         67.38         2.20 o                         
   3   7   6        396.35        408.04         9.36 o                         
   4   7   6         51.98         45.87         1.82 o                         
   5   7   6        196.10        187.92         4.12 o                         
   6   7   6         68.52         69.06         2.17 o                         
   7   7   6         37.21         38.70         1.56 o                         
   8   7   6         11.89         11.92         1.16 o                         
   9   7   6         12.63         11.50         1.38 o                         
  -9   8   6         12.15         12.91         1.77 o                         
  -8   8   6         25.58         22.70         1.54 o                         
  -7   8   6         70.85         67.46         3.02 o                         
  -6   8   6         90.22         92.66         2.86 o                         
  -5   8   6         54.48         46.80         3.08 o                         
  -4   8   6         12.40          9.82         0.98 o                         
  -3   8   6        259.59        258.07         5.18 o                         
  -2   8   6         72.82         71.64         2.83 o                         
  -1   8   6        790.31        731.56        48.38 o                         
   0   8   6         12.02          6.02         2.80 o                         
   1   8   6        789.87        774.50        14.28 o                         
   2   8   6         72.72         63.23         5.04 o                         
   3   8   6        259.58        253.75         5.20 o                         
   4   8   6         12.31          9.38         0.92 o                         
   5   8   6         54.67         46.25         1.61 o                         
   6   8   6         90.36         93.58         2.38 o                         
   7   8   6         70.87         68.59         2.29 o                         
   8   8   6         25.58         26.14         1.51 o                         
   9   8   6         12.13         10.05         1.46 o                         
  -8   9   6          7.41          5.45         1.41 o                         
  -7   9   6          2.10          1.08         0.95 o                         
  -6   9   6          4.81          3.93         1.00 o                         
  -5   9   6         42.65         43.00         1.89 o                         
  -4   9   6        181.51        183.84         4.68 o                         
  -3   9   6         75.69         76.23         3.81 o                         
  -2   9   6        451.00        446.97         8.68 o                         
  -1   9   6        657.12        628.03        32.91 o                         
   0   9   6         98.57         91.08         5.57 o                         
   1   9   6        656.90        654.57         9.84 o                         
   2   9   6        451.05        455.07         7.53 o                         
   3   9   6         75.36         76.15         2.06 o                         
   4   9   6        181.85        182.20         3.73 o                         
   5   9   6         42.63         40.76         1.60 o                         
   6   9   6          4.81          3.37         0.92 o                         
   7   9   6          2.10          3.18         1.00 o                         
   8   9   6          7.43          6.44         1.60 o                         
  -8  10   6         41.97         44.60         2.19 o                         
  -7  10   6          4.26          5.02         1.12 o                         
  -6  10   6        105.46        114.62         4.50 o                         
  -5  10   6         22.15         24.02         1.50 o                         
  -4  10   6         57.54         57.67         2.28 o                         
  -3  10   6        283.29        281.46         6.77 o                         
  -2  10   6        576.94        570.17        10.88 o                         
  -1  10   6        297.33        307.45         6.10 o                         
   0  10   6       1241.96       1246.65        24.63 o                         
   1  10   6        297.61        301.78         5.75 o                         
   2  10   6        576.47        571.83         8.87 o                         
   3  10   6        283.53        291.17         4.84 o                         
   4  10   6         57.39         54.72         1.82 o                         
   5  10   6         22.19         19.98         1.31 o                         
   6  10   6        105.43        108.67         3.00 o                         
   7  10   6          4.25          3.90         1.05 o                         
   8  10   6         41.98         40.70         3.40 o                         
  -7  11   6          6.78          8.12         1.32 o                         
  -6  11   6          8.49          8.92         1.28 o                         
  -5  11   6         68.81         65.59         2.42 o                         
  -4  11   6         34.64         36.14         2.05 o                         
  -3  11   6        383.56        391.71         8.98 o                         
  -2  11   6         66.67         66.00         1.96 o                         
  -1  11   6        125.91        129.17         3.07 o                         
   0  11   6         15.59         17.41         1.05 o                         
   1  11   6        125.97        127.10         3.06 o                         
   2  11   6         66.86         66.18         1.92 o                         
   3  11   6        383.43        391.95         6.36 o                         
   4  11   6         34.68         35.04         1.50 o                         
   5  11   6         68.72         63.33         2.29 o                         
   6  11   6          8.47          8.63         1.18 o                         
   7  11   6          6.77          6.29         1.41 o                         
  -6  12   6         16.33         18.54         1.57 o                         
  -5  12   6         81.57         82.54         2.87 o                         
  -4  12   6         15.86         18.69         1.48 o                         
  -3  12   6         29.91         30.94         1.71 o                         
  -2  12   6         26.29         28.81         2.13 o                         
  -1  12   6         47.38         47.56         1.73 o                         
   0  12   6         46.85         46.43         1.71 o                         
   1  12   6         47.40         49.72         3.38 o                         
   2  12   6         26.35         29.46         1.38 o                         
   3  12   6         29.97         27.46         1.45 o                         
   4  12   6         15.83         16.94         1.26 o                         
   5  12   6         81.58         84.00         2.64 o                         
   6  12   6         16.33         16.04         1.64 o                         
  -5  13   6         16.32         18.84         1.52 o                         
  -4  13   6          7.95          6.67         1.24 o                         
  -3  13   6         27.67         29.21         2.36 o                         
  -2  13   6         12.66         12.70         1.65 o                         
  -1  13   6          2.14          2.43         0.81 o                         
   0  13   6         57.98         61.81         2.27 o                         
   1  13   6          2.14          4.69         1.11 o                         
   2  13   6         12.66         12.11         1.27 o                         
   3  13   6         27.61         30.23         1.71 o                         
   4  13   6          7.91          8.73         1.09 o                         
   5  13   6         16.30         14.90         1.34 o                         
  -4  14   6          6.63          5.52         1.35 o                         
  -3  14   6          0.19          0.16         1.32 o                         
  -2  14   6         13.22         11.10         1.31 o                         
  -1  14   6         18.35         22.10         1.43 o                         
   0  14   6         16.96         18.00         1.53 o                         
   1  14   6         18.28         22.50         2.51 o                         
   2  14   6         13.22         10.28         1.20 o                         
   3  14   6          0.19          1.03         1.68 o                         
   4  14   6          6.66          7.49         1.35 o                         
  -1  15   6         82.84         98.95         3.33 o                         
   0  15   6          7.32         10.98         1.33 o                         
   1  15   6         82.76         97.26         3.16 o                         
   1   0   7        548.97        521.11         9.60 o                         
   2   0   7          0.79          0.38         0.21 o                         
   3   0   7        154.22        154.24         9.02 o                         
   4   0   7          3.06          4.66         0.51 o                         
   5   0   7         33.32         31.79         0.95 o                         
   6   0   7         87.16         82.00         1.92 o                         
   7   0   7         13.58         15.65         0.90 o                         
   8   0   7          2.16          2.43         0.94 o                         
   9   0   7         80.21         86.33         3.50 o                         
  10   0   7          1.11          1.05         1.23 o                         
 -10   1   7         15.09         15.96         1.73 o                         
  -9   1   7         19.08         24.60         1.60 o                         
  -8   1   7         57.98         57.39         2.28 o                         
  -7   1   7          9.15          7.36         0.77 o                         
  -6   1   7         13.09         12.39         0.79 o                         
  -5   1   7         80.33         79.86         1.95 o                         
  -4   1   7        179.24        181.17         3.55 o                         
  -3   1   7         19.76         23.20         0.81 o                         
  -2   1   7         61.30         56.17         2.09 o                         
  -1   1   7        125.61        115.93         3.90 o                         
   0   1   7          2.43          1.23         0.40 o                         
   1   1   7        125.90        123.20         2.31 o                         
   2   1   7         61.09         56.08         1.22 o                         
   3   1   7         19.78         22.36         0.95 o                         
   4   1   7        178.80        176.32         2.96 o                         
   5   1   7         80.37         79.64         1.78 o                         
   6   1   7         12.97         11.48         0.93 o                         
   7   1   7          9.11          7.62         0.87 o                         
   8   1   7         57.99         60.06         2.31 o                         
   9   1   7         19.08         24.41         1.91 o                         
  10   1   7         15.13         15.43         1.79 o                         
 -10   2   7         21.91         19.45         1.54 o                         
  -9   2   7         47.94         52.07         3.56 o                         
  -8   2   7         32.80         33.03         1.61 o                         
  -7   2   7         25.49         22.63         1.15 o                         
  -6   2   7         76.86         73.33         2.07 o                         
  -5   2   7        164.48        164.17         3.33 o                         
  -4   2   7        169.39        157.90         4.99 o                         
  -3   2   7        704.08        752.45        12.46 o                         
  -2   2   7        486.71        503.02         8.45 o                         
  -1   2   7        304.07        360.82         5.56 o                         
   0   2   7        519.87        542.24         8.22 o                         
   1   2   7        304.07        356.69         6.62 o                         
   2   2   7        486.45        502.00         7.68 o                         
   3   2   7        703.84        756.16        11.33 o                         
   4   2   7        169.54        169.69         2.80 o                         
   5   2   7        163.90        160.45         3.55 o                         
   6   2   7         76.93         74.74         2.13 o                         
   7   2   7         25.48         25.74         1.29 o                         
   8   2   7         32.77         32.32         1.84 o                         
   9   2   7         48.00         53.78         2.88 o                         
  10   2   7         21.90         21.07         2.88 o                         
 -10   3   7         35.33         41.66         2.33 o                         
  -9   3   7         19.09         20.58         1.40 o                         
  -8   3   7          8.07          4.35         1.13 o                         
  -7   3   7         14.25         15.35         1.42 o                         
  -6   3   7        104.77        110.34         2.93 o                         
  -5   3   7         30.41         33.07         1.58 o                         
  -4   3   7        103.77        106.45         2.46 o                         
  -3   3   7         65.79         73.81         1.62 o                         
  -2   3   7        549.52        550.23        10.43 o                         
  -1   3   7        578.12        615.09        10.23 o                         
   0   3   7        803.40        906.47        16.37 o                         
   1   3   7        578.45        622.19        10.44 o                         
   2   3   7        549.54        554.75         9.33 o                         
   3   3   7         65.89         75.13         1.76 o                         
   4   3   7        103.79        104.55         2.82 o                         
   5   3   7         30.37         32.31         1.16 o                         
   6   3   7        104.90        110.39         2.82 o                         
   7   3   7         14.32         14.61         1.07 o                         
   8   3   7          8.05          8.34         1.64 o                         
   9   3   7         19.12         22.72         1.85 o                         
  10   3   7         35.36         39.99         5.50 o                         
 -10   4   7         13.07         11.50         3.14 o                         
  -9   4   7         21.98         24.28         2.70 o                         
  -8   4   7         24.13         20.44         1.67 o                         
  -7   4   7         17.78         15.14         1.74 o                         
  -6   4   7         40.82         43.23         1.68 o                         
  -5   4   7          0.13         -0.20         0.56 o                         
  -4   4   7        161.06        159.10         3.52 o                         
  -3   4   7         59.30         56.31         1.59 o                         
  -2   4   7        236.68        250.44         5.05 o                         
  -1   4   7        203.65        200.76         3.54 o                         
   0   4   7        355.50        400.46         6.16 o                         
   1   4   7        203.19        201.80         3.70 o                         
   2   4   7        237.07        248.06         4.43 o                         
   3   4   7         58.90         56.76         2.03 o                         
   4   4   7        161.14        166.18         4.00 o                         
   5   4   7          0.12          0.22         0.61 o                         
   6   4   7         40.72         43.28         1.64 o                         
   7   4   7         17.78         16.50         1.13 o                         
   8   4   7         24.09         26.71         1.42 o                         
   9   4   7         22.00         21.21         1.58 o                         
  10   4   7         13.09         12.03         2.44 o                         
 -10   5   7         26.67         29.15         2.22 o                         
  -9   5   7          3.96          3.51         1.32 o                         
  -8   5   7         16.56         15.34         1.55 o                         
  -7   5   7         12.54         10.32         1.01 o                         
  -6   5   7         19.25         27.03         1.68 o                         
  -5   5   7         42.24         42.19         1.66 o                         
  -4   5   7        109.64        113.35         3.61 o                         
  -3   5   7        139.88        147.17         3.72 o                         
  -2   5   7        494.02        488.37         9.25 o                         
  -1   5   7        231.05        216.08         3.91 o                         
   0   5   7          0.05          0.31         0.49 o                         
   1   5   7        230.93        215.29         3.95 o                         
   2   5   7        494.14        496.56         8.45 o                         
   3   5   7        140.00        149.10         2.59 o                         
   4   5   7        109.57         80.43        18.57 o                         
   5   5   7         42.12         40.34         1.71 o                         
   6   5   7         19.24         24.06         1.28 o                         
   7   5   7         12.51         11.23         1.04 o                         
   8   5   7         16.59         17.32         1.23 o                         
   9   5   7          3.95          3.73         1.18 o                         
  10   5   7         26.69         26.21         1.87 o                         
  -9   6   7         13.12         10.39         2.53 o                         
  -8   6   7         49.06         47.84         6.98 o                         
  -7   6   7         38.46         36.19         1.73 o                         
  -6   6   7        105.23        100.12         4.69 o                         
  -5   6   7         66.82         66.38         2.81 o                         
  -4   6   7         12.45         14.48         1.11 o                         
  -3   6   7        106.65        102.83         3.38 o                         
  -2   6   7          8.59          4.69         1.01 o                         
  -1   6   7         91.08         88.65         1.92 o                         
   0   6   7         37.09         33.72         1.13 o                         
   1   6   7         90.99         85.07         2.09 o                         
   2   6   7          8.58          5.33         0.58 o                         
   3   6   7        106.93        111.51         3.15 o                         
   4   6   7         12.41         12.27         0.94 o                         
   5   6   7         66.80         61.93         1.95 o                         
   6   6   7        105.22         99.79         2.69 o                         
   7   6   7         38.40         37.83         1.85 o                         
   8   6   7         49.08         51.41         2.00 o                         
   9   6   7         13.15         13.34         1.31 o                         
  -9   7   7          8.45         11.15         2.27 o                         
  -8   7   7          4.46          3.23         1.32 o                         
  -7   7   7         24.82         26.33         1.51 o                         
  -6   7   7         28.80         30.10         1.59 o                         
  -5   7   7          5.84          3.54         0.84 o                         
  -4   7   7        117.11        109.29         3.13 o                         
  -3   7   7         60.22         52.90         2.88 o                         
  -2   7   7          3.52          3.97         0.55 o                         
  -1   7   7         79.82         86.28         3.06 o                         
   0   7   7          1.06          0.72         0.46 o                         
   1   7   7         79.65         73.96        10.97 o                         
   2   7   7          3.55          4.94         0.79 o                         
   3   7   7         60.17         44.36         5.97 o                         
   4   7   7        116.79        114.23         2.86 o                         
   5   7   7          5.86          4.94         0.98 o                         
   6   7   7         28.76         27.80         1.78 o                         
   7   7   7         24.80         22.15         2.32 o                         
   8   7   7          4.48          5.19         1.43 o                         
   9   7   7          8.43          9.08         1.93 o                         
  -8   8   7          6.54          6.28         1.55 o                         
  -7   8   7         40.00         41.78         2.32 o                         
  -6   8   7         57.54         53.46         2.48 o                         
  -5   8   7         39.95         38.57         2.88 o                         
  -4   8   7         45.83         41.72         1.83 o                         
  -3   8   7        313.00        305.59         7.26 o                         
  -2   8   7         38.03         36.99         1.42 o                         
  -1   8   7        832.02        844.11        17.38 o                         
   0   8   7         19.09         16.05         4.19 o                         
   1   8   7        832.28        688.13        71.86 o                         
   2   8   7         37.95         34.96         1.49 o                         
   3   8   7        312.98        318.73         6.31 o                         
   4   8   7         45.84         44.68         1.77 o                         
   5   8   7         39.86         43.60         2.14 o                         
   6   8   7         57.47         54.15         2.01 o                         
   7   8   7         40.03         44.89         1.73 o                         
   8   8   7          6.51          7.12         1.15 o                         
  -8   9   7          4.82          6.15         1.23 o                         
  -7   9   7         26.16         27.64         1.67 o                         
  -6   9   7         35.37         33.91         1.78 o                         
  -5   9   7         40.70         41.85         1.90 o                         
  -4   9   7          5.27          7.11         1.04 o                         
  -3   9   7        293.08        299.11         7.01 o                         
  -2   9   7        194.54        182.50         3.94 o                         
  -1   9   7        923.71        925.35        17.13 o                         
   0   9   7         83.55         86.73         2.35 o                         
   1   9   7        923.48        919.64        17.15 o                         
   2   9   7        194.47        183.51         4.01 o                         
   3   9   7        293.26        296.45         6.09 o                         
   4   9   7          5.26          4.28         0.89 o                         
   5   9   7         40.79         44.10         1.69 o                         
   6   9   7         35.47         28.85         2.03 o                         
   7   9   7         26.20         28.43         1.59 o                         
   8   9   7          4.82          5.26         1.50 o                         
  -7  10   7         22.61         23.39         1.65 o                         
  -6  10   7         68.26         67.59         2.49 o                         
  -5  10   7         36.23         35.43         1.82 o                         
  -4  10   7         28.63         28.81         1.63 o                         
  -3  10   7         57.92         58.16         2.28 o                         
  -2  10   7        117.76        107.45         2.65 o                         
  -1  10   7         71.82         66.86         1.99 o                         
   0  10   7        120.47        105.63         2.75 o                         
   1  10   7         71.63         67.68         1.87 o                         
   2  10   7        118.08        106.53         2.54 o                         
   3  10   7         57.78         59.70         1.87 o                         
   4  10   7         28.58         27.09         1.30 o                         
   5  10   7         36.23         33.60         1.48 o                         
   6  10   7         68.21         68.27         2.39 o                         
   7  10   7         22.56         21.09         1.47 o                         
  -7  11   7          1.02         -0.80         1.08 o                         
  -6  11   7         28.41         30.10         1.75 o                         
  -5  11   7         99.86         96.87         3.09 o                         
  -4  11   7         55.01         54.74         2.27 o                         
  -3  11   7        177.53        171.34         4.61 o                         
  -2  11   7         14.81         14.98         1.31 o                         
  -1  11   7         22.42         23.05         1.20 o                         
   0  11   7          0.06         -0.48         0.74 o                         
   1  11   7         22.47         21.54         1.23 o                         
   2  11   7         14.91         17.51         1.05 o                         
   3  11   7        177.57        178.25         3.72 o                         
   4  11   7         55.09         55.69         1.90 o                         
   5  11   7         99.88         95.52         5.42 o                         
   6  11   7         28.39         28.38         1.65 o                         
   7  11   7          1.02          1.50         1.12 o                         
  -6  12   7         41.19         43.28         2.22 o                         
  -5  12   7          7.45          7.52         1.26 o                         
  -4  12   7         22.16         19.90         1.55 o                         
  -3  12   7         11.31         12.18         1.68 o                         
  -2  12   7         17.89         18.73         1.40 o                         
  -1  12   7          7.65          9.71         0.96 o                         
   0  12   7         17.59         17.55         1.16 o                         
   1  12   7          7.62          9.53         0.96 o                         
   2  12   7         17.82         18.12         1.20 o                         
   3  12   7         11.34         11.69         1.17 o                         
   4  12   7         22.20         18.39         1.37 o                         
   5  12   7          7.45          7.68         1.18 o                         
   6  12   7         41.19         42.87         1.99 o                         
  -5  13   7          9.86         10.15         2.47 o                         
  -4  13   7         53.05         58.26         2.48 o                         
  -3  13   7          3.24          4.60         1.19 o                         
  -2  13   7         73.69         72.72         2.67 o                         
  -1  13   7         39.16         41.66         1.72 o                         
   0  13   7         26.13         23.47         1.59 o                         
   1  13   7         39.11         40.50         1.71 o                         
   2  13   7         73.75         71.76         2.49 o                         
   3  13   7          3.24          3.08         1.08 o                         
   4  13   7         53.08         57.59         2.20 o                         
   5  13   7          9.88          8.16         1.22 o                         
  -3  14   7          8.30          9.38         2.58 o                         
  -2  14   7         50.16         54.93         2.54 o                         
  -1  14   7         37.19         46.29         2.89 o                         
   0  14   7          8.37         11.09         1.12 o                         
   1  14   7         37.19         48.88         1.95 o                         
   2  14   7         50.12         56.74         2.35 o                         
   3  14   7          8.31         10.35         1.36 o                         
   0   0   8       1065.30       1067.74        28.48 o                         
   1   0   8        289.58        273.60         4.82 o                         
   2   0   8         60.48         59.06         2.51 o                         
   3   0   8         96.41        103.86         2.71 o                         
   4   0   8        453.54        427.19         9.14 o                         
   5   0   8         79.58         93.08         2.07 o                         
   6   0   8        175.28        179.91         3.49 o                         
   7   0   8        586.75        632.65        10.76 o                         
   8   0   8          2.05          1.28         0.94 o                         
   9   0   8         11.86          7.76         1.48 o                         
  10   0   8          0.11         -1.85         1.23 o                         
 -10   1   8         14.89         15.96         1.79 o                         
  -9   1   8         41.58         41.57         3.26 o                         
  -8   1   8         87.63        102.88         2.64 o                         
  -7   1   8        101.64        104.97         2.40 o                         
  -6   1   8        176.53        175.01         3.44 o                         
  -5   1   8          1.03          0.20         0.50 o                         
  -4   1   8        251.10        257.75         7.23 o                         
  -3   1   8        147.42        154.60         2.63 o                         
  -2   1   8        791.12        806.14        12.00 o                         
  -1   1   8         28.50         27.54         0.96 o                         
   0   1   8        488.64        523.40         7.99 o                         
   1   1   8         28.49         31.01         0.96 o                         
   2   1   8        791.69        792.70        16.91 o                         
   3   1   8        147.65        146.59         5.82 o                         
   4   1   8        250.86        196.60        25.96 o                         
   5   1   8          1.05          1.08         0.52 o                         
   6   1   8        176.59        175.90         3.40 o                         
   7   1   8        101.68        106.23         2.80 o                         
   8   1   8         87.72        101.47         3.35 o                         
   9   1   8         41.57         39.21         2.44 o                         
  10   1   8         14.88         17.31         2.44 o                         
 -10   2   8         42.04         50.96         2.49 o                         
  -9   2   8         22.41         22.08         1.53 o                         
  -8   2   8         61.25         64.80         1.98 o                         
  -7   2   8         29.66         27.60         1.76 o                         
  -6   2   8        106.70        117.11         2.56 o                         
  -5   2   8        132.14        126.30         2.51 o                         
  -4   2   8        272.50        280.86         5.44 o                         
  -3   2   8         74.76         91.24         2.03 o                         
  -2   2   8        145.94        158.45         2.72 o                         
  -1   2   8         28.93         31.16         1.04 o                         
   0   2   8         88.58         91.11         1.69 o                         
   1   2   8         28.94         29.84         0.87 o                         
   2   2   8        145.75        159.69         2.92 o                         
   3   2   8         75.13         91.01         1.85 o                         
   4   2   8        272.45        286.04         5.03 o                         
   5   2   8        132.19        129.11         3.06 o                         
   6   2   8        106.84        121.21         2.96 o                         
   7   2   8         29.64         25.92         1.63 o                         
   8   2   8         61.20         59.52         2.59 o                         
   9   2   8         22.41         25.56         2.09 o                         
  10   2   8         42.08         52.78         3.08 o                         
 -10   3   8         16.29         19.90         2.06 o                         
  -9   3   8         25.20         27.60         1.42 o                         
  -8   3   8         31.63         33.26         1.43 o                         
  -7   3   8          0.51          0.64         0.81 o                         
  -6   3   8        174.36        182.02         4.40 o                         
  -5   3   8         23.96         26.40         1.16 o                         
  -4   3   8        247.53        243.09         4.41 o                         
  -3   3   8         21.38         22.16         0.88 o                         
  -2   3   8        142.06        150.12         2.80 o                         
  -1   3   8          6.14          4.81         0.72 o                         
   0   3   8         67.09         67.71         1.48 o                         
   1   3   8          6.15          3.81         0.29 o                         
   2   3   8        141.98        145.91         3.26 o                         
   3   3   8         21.34         22.74         1.35 o                         
   4   3   8        247.46        245.13         5.65 o                         
   5   3   8         24.08         27.70         1.18 o                         
   6   3   8        174.47        174.81         4.61 o                         
   7   3   8          0.51          0.92         0.96 o                         
   8   3   8         31.69         32.30         1.88 o                         
   9   3   8         25.24         30.22         2.35 o                         
  10   3   8         16.30         19.15         4.36 o                         
  -9   4   8         16.71         16.70         1.49 o                         
  -8   4   8         16.97         16.16         2.35 o                         
  -7   4   8         63.49         71.07         2.97 o                         
  -6   4   8         18.25         18.91         1.14 o                         
  -5   4   8         65.67         56.11         1.92 o                         
  -4   4   8         53.66         59.11         1.53 o                         
  -3   4   8        191.12        177.66         3.31 o                         
  -2   4   8         74.52         74.08         1.66 o                         
  -1   4   8         17.00         20.48         0.81 o                         
   0   4   8         25.11         22.20         0.78 o                         
   1   4   8         17.23         21.27         0.80 o                         
   2   4   8         74.53         79.26         2.07 o                         
   3   4   8        191.29        176.75         3.34 o                         
   4   4   8         53.87         52.31         4.22 o                         
   5   4   8         65.64         58.37         1.90 o                         
   6   4   8         18.25         16.22         1.15 o                         
   7   4   8         63.50         71.67         2.29 o                         
   8   4   8         16.92         17.42         1.32 o                         
   9   4   8         16.69         15.85         1.55 o                         
  -9   5   8          7.67          5.58         1.45 o                         
  -8   5   8         14.06         16.23         1.58 o                         
  -7   5   8         46.99         41.40         2.26 o                         
  -6   5   8         38.79         30.16         2.80 o                         
  -5   5   8         80.47         71.10         3.00 o                         
  -4   5   8        107.18        113.57         3.05 o                         
  -3   5   8          1.23          1.62         0.60 o                         
  -2   5   8        101.02        102.47         2.40 o                         
  -1   5   8          3.35          5.32         0.46 o                         
   0   5   8        179.58        179.33         3.40 o                         
   1   5   8          3.35          5.61         0.63 o                         
   2   5   8        100.72        103.58         2.18 o                         
   3   5   8          1.24          1.62         0.59 o                         
   4   5   8        107.29        118.17         3.32 o                         
   5   5   8         80.34         69.89         2.15 o                         
   6   5   8         38.83         29.81         1.49 o                         
   7   5   8         46.94         41.20         1.77 o                         
   8   5   8         14.07         13.86         1.21 o                         
   9   5   8          7.67          7.71         1.15 o                         
  -9   6   8         25.10         27.31         2.09 o                         
  -8   6   8          1.25         -0.24         1.16 o                         
  -7   6   8          1.86          1.46         1.16 o                         
  -6   6   8        147.38        144.70         8.09 o                         
  -5   6   8         15.73         17.40         1.61 o                         
  -4   6   8        227.36        211.62         5.05 o                         
  -3   6   8         36.25         33.46         1.54 o                         
  -2   6   8         88.24         88.60         2.19 o                         
  -1   6   8          9.80          8.54         0.66 o                         
   0   6   8        121.10        109.61         2.32 o                         
   1   6   8          9.81          8.06         0.74 o                         
   2   6   8         88.10         87.13         2.26 o                         
   3   6   8         36.27         37.05         1.54 o                         
   4   6   8        227.46        208.18         4.54 o                         
   5   6   8         15.72         17.60         1.16 o                         
   6   6   8        147.46        144.71         3.50 o                         
   7   6   8          1.84          3.73         0.95 o                         
   8   6   8          1.26          2.58         0.96 o                         
   9   6   8         25.07         29.02         1.69 o                         
  -8   7   8         38.01         35.32         2.35 o                         
  -7   7   8         26.56         28.43         2.06 o                         
  -6   7   8         42.48         41.14         2.17 o                         
  -5   7   8        107.04        116.73         3.88 o                         
  -4   7   8        281.21        285.60         6.71 o                         
  -3   7   8         46.08         50.82         1.95 o                         
  -2   7   8        387.84        375.16         7.99 o                         
  -1   7   8          6.46          4.47         0.77 o                         
   0   7   8        138.42        138.77         3.13 o                         
   1   7   8          6.51          3.97         1.21 o                         
   2   7   8        387.92        378.65         7.42 o                         
   3   7   8         45.95         46.92         2.90 o                         
   4   7   8        281.10        286.53         5.96 o                         
   5   7   8        107.02        112.85         2.97 o                         
   6   7   8         42.58         41.00         1.89 o                         
   7   7   8         26.54         26.23         1.47 o                         
   8   7   8         38.06         40.99         2.14 o                         
  -8   8   8         52.68         55.15         2.84 o                         
  -7   8   8          8.66         11.13         1.22 o                         
  -6   8   8        101.72        101.06         3.24 o                         
  -5   8   8         54.24         55.54         2.20 o                         
  -4   8   8        407.57        387.07        12.79 o                         
  -3   8   8        165.31        168.81         4.36 o                         
  -2   8   8        621.78        597.60        11.26 o                         
  -1   8   8        287.53        294.91         5.92 o                         
   0   8   8        663.24        640.99        12.11 o                         
   1   8   8        287.54        291.99         5.92 o                         
   2   8   8        622.07        591.48        11.32 o                         
   3   8   8        165.73        165.75         3.80 o                         
   4   8   8        407.20        394.70         7.84 o                         
   5   8   8         54.29         53.36         2.02 o                         
   6   8   8        101.61         98.98         2.82 o                         
   7   8   8          8.65         11.64         1.22 o                         
   8   8   8         52.78         50.33         2.49 o                         
  -8   9   8         33.81         38.86         4.27 o                         
  -7   9   8          5.88          5.18         1.12 o                         
  -6   9   8         49.72         46.85         2.11 o                         
  -5   9   8         47.42         53.27         2.64 o                         
  -4   9   8          9.18         10.50         1.14 o                         
  -3   9   8         71.35         70.22         2.34 o                         
  -2   9   8         37.30         40.17         1.54 o                         
  -1   9   8        160.79        162.80         3.61 o                         
   0   9   8        256.46        255.94         5.44 o                         
   1   9   8        160.88        162.06         3.71 o                         
   2   9   8         37.31         39.86         1.65 o                         
   3   9   8         71.19         68.14         2.21 o                         
   4   9   8          9.12          6.54         1.00 o                         
   5   9   8         47.53         52.81         2.04 o                         
   6   9   8         49.75         48.86         1.90 o                         
   7   9   8          5.87          6.78         1.18 o                         
   8   9   8         33.83         33.17         1.84 o                         
  -7  10   8         30.28         33.91         1.99 o                         
  -6  10   8         12.39         12.31         1.28 o                         
  -5  10   8         16.11         13.25         1.26 o                         
  -4  10   8          1.81          3.75         1.05 o                         
  -3  10   8         47.47         45.80         2.05 o                         
  -2  10   8         13.24         14.07         1.22 o                         
  -1  10   8         39.64         38.54         1.60 o                         
   0  10   8         43.20         37.04         1.52 o                         
   1  10   8         39.52         38.54         1.62 o                         
   2  10   8         13.18         14.19         1.44 o                         
   3  10   8         47.57         44.90         1.64 o                         
   4  10   8          1.82          0.78         0.82 o                         
   5  10   8         16.15         13.34         1.14 o                         
   6  10   8         12.39         11.11         1.26 o                         
   7  10   8         30.34         32.54         1.77 o                         
  -6  11   8         34.44         30.33         2.14 o                         
  -5  11   8         17.39         18.17         1.51 o                         
  -4  11   8         41.73         43.32         2.07 o                         
  -3  11   8         11.93          8.90         1.17 o                         
  -2  11   8         15.31         13.30         1.25 o                         
  -1  11   8         74.71         75.22         2.21 o                         
   0  11   8         15.99         14.54         1.16 o                         
   1  11   8         74.71         72.54         2.22 o                         
   2  11   8         15.24         14.58         1.12 o                         
   3  11   8         11.88          9.51         1.00 o                         
   4  11   8         41.74         41.24         1.64 o                         
   5  11   8         17.41         17.26         1.38 o                         
   6  11   8         34.44         31.73         2.90 o                         
  -5  12   8         47.06         59.71         2.50 o                         
  -4  12   8         47.38         45.98         2.21 o                         
  -3  12   8         68.64         76.20         2.74 o                         
  -2  12   8         47.59         51.33         2.28 o                         
  -1  12   8         25.82         26.73         1.36 o                         
   0  12   8          4.43          3.54         0.86 o                         
   1  12   8         25.92         25.78         1.79 o                         
   2  12   8         47.56         49.51         1.91 o                         
   3  12   8         68.71         69.45         2.34 o                         
   4  12   8         47.27         51.74         2.11 o                         
   5  12   8         47.08         50.33         3.12 o                         
  -4  13   8         41.76         48.54         3.24 o                         
  -3  13   8         48.29         58.27         2.46 o                         
  -2  13   8         80.91         86.45         2.98 o                         
  -1  13   8          4.01          5.05         1.17 o                         
   0  13   8          7.22          7.17         0.99 o                         
   1  13   8          4.00          4.04         0.95 o                         
   2  13   8         81.01         90.23         2.72 o                         
   3  13   8         48.22         55.10         2.35 o                         
   4  13   8         41.79         49.17         2.39 o                         
  -2  14   8         72.33         83.79         3.08 o                         
  -1  14   8         21.84         25.33         1.77 o                         
   0  14   8        241.34        259.77         5.65 o                         
   1  14   8         21.85         25.17         1.52 o                         
   2  14   8         72.35         82.62         2.91 o                         
   1   0   9         57.98         61.25         7.24 o                         
   2   0   9        236.46        232.82         4.26 o                         
   3   0   9        297.39        257.25        11.66 o                         
   4   0   9         90.08         96.89         2.67 o                         
   5   0   9        626.72        642.94        10.84 o                         
   6   0   9         18.45         17.38         1.15 o                         
   7   0   9          7.27          6.16         1.64 o                         
   8   0   9         72.93         69.59         2.31 o                         
   9   0   9         12.20          5.98         1.54 o                         
  -9   1   9         14.75         12.27         1.66 o                         
  -8   1   9          1.63          0.69         0.97 o                         
  -7   1   9        163.21        170.60         3.73 o                         
  -6   1   9         21.33         24.58         1.12 o                         
  -5   1   9        206.61        227.86         4.28 o                         
  -4   1   9        410.09        391.18         7.38 o                         
  -3   1   9         56.92         64.03         1.44 o                         
  -2   1   9         11.88          7.72         0.48 o                         
  -1   1   9        118.66        124.54         2.24 o                         
   0   1   9         19.53         25.11         0.99 o                         
   1   1   9        118.32        124.39         2.23 o                         
   2   1   9         11.93          7.63         0.45 o                         
   3   1   9         57.21         64.23         1.59 o                         
   4   1   9        410.10        389.43         9.67 o                         
   5   1   9        206.98        228.73         4.89 o                         
   6   1   9         21.32         24.55         1.62 o                         
   7   1   9        163.31        169.43         4.01 o                         
   8   1   9          1.64          2.05         1.10 o                         
   9   1   9         14.74         13.62         2.27 o                         
  -9   2   9         33.10         35.65         2.17 o                         
  -8   2   9         16.17         16.38         1.08 o                         
  -7   2   9          9.07          8.07         0.96 o                         
  -6   2   9        172.94        172.88         3.43 o                         
  -5   2   9          3.84          3.17         0.57 o                         
  -4   2   9        250.48        240.01         4.61 o                         
  -3   2   9        101.51         89.68         1.79 o                         
  -2   2   9         16.02         15.52         0.66 o                         
  -1   2   9         33.00         29.63         2.09 o                         
   0   2   9        151.79        147.17         2.60 o                         
   1   2   9         33.08         33.25         0.92 o                         
   2   2   9         15.89         16.56         0.80 o                         
   3   2   9        101.44         84.40         8.98 o                         
   4   2   9        251.16        238.20         9.12 o                         
   5   2   9          3.78          2.58         0.78 o                         
   6   2   9        173.14        174.28         3.98 o                         
   7   2   9          9.08          5.88         1.21 o                         
   8   2   9         16.16         16.71         1.50 o                         
   9   2   9         33.11         37.33         2.46 o                         
  -9   3   9          0.27         -0.86         0.79 o                         
  -8   3   9         40.96         44.19         1.75 o                         
  -7   3   9         18.85         17.39         1.06 o                         
  -6   3   9          7.86          8.60         0.77 o                         
  -5   3   9        111.19        101.14         2.06 o                         
  -4   3   9        171.92        171.05         3.06 o                         
  -3   3   9        101.24        100.92         2.20 o                         
  -2   3   9         11.14         11.55         0.61 o                         
  -1   3   9        126.86        123.48         2.87 o                         
   0   3   9         45.04         48.87         1.28 o                         
   1   3   9        126.93        126.41         2.84 o                         
   2   3   9         11.15         11.36         1.00 o                         
   3   3   9        100.99         99.76         2.86 o                         
   4   3   9        172.02        174.25         3.89 o                         
   5   3   9        111.08        101.26         2.68 o                         
   6   3   9          7.87          9.00         1.17 o                         
   7   3   9         18.83         18.54         1.52 o                         
   8   3   9         41.03         44.86         2.26 o                         
   9   3   9          0.26          0.19         1.57 o                         
  -9   4   9         10.26          9.44         1.08 o                         
  -8   4   9          7.26          5.32         0.93 o                         
  -7   4   9         30.54         33.99         1.93 o                         
  -6   4   9         95.29         91.44         2.66 o                         
  -5   4   9         20.99         19.65         0.94 o                         
  -4   4   9        131.20        128.01         2.63 o                         
  -3   4   9         20.69         20.14         0.90 o                         
  -2   4   9         81.09         82.54         1.85 o                         
  -1   4   9         62.24         72.11         1.79 o                         
   0   4   9         87.42         90.90         2.67 o                         
   1   4   9         62.22         63.57         5.43 o                         
   2   4   9         81.51         81.98         2.17 o                         
   3   4   9         20.58         20.24         1.44 o                         
   4   4   9        130.86        125.03         2.70 o                         
   5   4   9         20.97         19.66         1.20 o                         
   6   4   9         95.30         84.40         2.52 o                         
   7   4   9         30.57         32.29         1.85 o                         
   8   4   9          7.25          6.10         1.40 o                         
   9   4   9         10.28          5.63         1.42 o                         
  -9   5   9         17.47         15.03         1.69 o                         
  -8   5   9          9.09          9.15         1.17 o                         
  -7   5   9         32.01         29.42         1.57 o                         
  -6   5   9         19.66         23.04         1.13 o                         
  -5   5   9         15.28         12.28         0.83 o                         
  -4   5   9         65.16         58.38         1.63 o                         
  -3   5   9         25.16         23.94         1.26 o                         
  -2   5   9         72.26         67.63         2.11 o                         
  -1   5   9         86.37         80.59         2.47 o                         
   0   5   9          0.95          1.07         0.59 o                         
   1   5   9         86.49         84.10         2.01 o                         
   2   5   9         72.20         73.56         1.78 o                         
   3   5   9         25.03         23.95         1.17 o                         
   4   5   9         65.30         55.94         1.98 o                         
   5   5   9         15.22          9.94         1.04 o                         
   6   5   9         19.74         22.34         1.35 o                         
   7   5   9         31.98         27.34         1.56 o                         
   8   5   9          9.10          8.51         1.75 o                         
   9   5   9         17.47         17.31         1.67 o                         
  -8   6   9        125.86        128.38         6.64 o                         
  -7   6   9          6.33          6.98         1.74 o                         
  -6   6   9        146.50        149.61         5.52 o                         
  -5   6   9         26.58         19.17         1.26 o                         
  -4   6   9         29.45         29.36         1.53 o                         
  -3   6   9         14.33         11.88         0.88 o                         
  -2   6   9          0.96          1.24         0.76 o                         
  -1   6   9         52.92         50.83         1.50 o                         
   0   6   9         51.85         49.31         1.49 o                         
   1   6   9         52.96         52.43         1.55 o                         
   2   6   9          0.96          0.04         0.51 o                         
   3   6   9         14.32         11.44         1.00 o                         
   4   6   9         29.45         25.26         1.37 o                         
   5   6   9         26.64         18.85         1.36 o                         
   6   6   9        146.56        152.53         3.71 o                         
   7   6   9          6.32          7.86         1.09 o                         
   8   6   9        125.83        126.27         3.44 o                         
  -8   7   9          2.56          3.03         1.45 o                         
  -7   7   9         51.26         50.39         2.68 o                         
  -6   7   9         84.20         81.30         2.66 o                         
  -5   7   9        279.42        287.43        10.83 o                         
  -4   7   9        382.20        367.35         8.45 o                         
  -3   7   9        382.04        386.82         8.72 o                         
  -2   7   9          7.35          6.89         0.76 o                         
  -1   7   9         77.10         80.76         2.17 o                         
   0   7   9         23.40         24.49         1.06 o                         
   1   7   9         76.97         81.45         2.05 o                         
   2   7   9          7.44          8.02         0.92 o                         
   3   7   9        382.21        373.22         7.52 o                         
   4   7   9        382.46        368.74         7.44 o                         
   5   7   9        279.76        287.30         6.06 o                         
   6   7   9         84.20         81.04         3.60 o                         
   7   7   9         51.33         49.76         2.05 o                         
   8   7   9          2.54          3.28         1.09 o                         
  -8   8   9         16.22         18.35         1.97 o                         
  -7   8   9         67.57         76.08         2.68 o                         
  -6   8   9          0.43          1.91         0.93 o                         
  -5   8   9         61.50         64.09         3.26 o                         
  -4   8   9         29.46         32.76         2.13 o                         
  -3   8   9         94.52        100.94         4.24 o                         
  -2   8   9         93.73         91.75         2.83 o                         
  -1   8   9          6.70          5.73         0.78 o                         
   0   8   9         11.65         10.24         0.92 o                         
   1   8   9          6.71          5.87         0.81 o                         
   2   8   9         93.70         93.24         2.60 o                         
   3   8   9         94.53         95.71         2.68 o                         
   4   8   9         29.52         32.09         1.59 o                         
   5   8   9         61.58         61.49         2.23 o                         
   6   8   9          0.42          1.04         0.96 o                         
   7   8   9         67.50         70.60         2.49 o                         
   8   8   9         16.20         14.96         2.70 o                         
  -7   9   9         58.52         59.78         2.40 o                         
  -6   9   9         26.19         26.90         1.63 o                         
  -5   9   9         42.51         44.03         1.97 o                         
  -4   9   9         33.26         34.21         1.71 o                         
  -3   9   9          5.28          2.35         0.89 o                         
  -2   9   9          1.65          1.39         0.99 o                         
  -1   9   9         45.73         45.56         1.64 o                         
   0   9   9         10.95          7.33         0.84 o                         
   1   9   9         45.74         42.53         1.72 o                         
   2   9   9          1.66         -0.22         0.77 o                         
   3   9   9          5.27          4.34         1.16 o                         
   4   9   9         33.27         32.61         1.61 o                         
   5   9   9         42.49         39.22         1.80 o                         
   6   9   9         26.11         26.61         1.55 o                         
   7   9   9         58.58         56.02         2.26 o                         
  -6  10   9          4.16          3.32         1.14 o                         
  -5  10   9         18.14         19.33         1.47 o                         
  -4  10   9          2.82          1.71         0.95 o                         
  -3  10   9         54.86         54.14         2.44 o                         
  -2  10   9         46.40         46.06         2.34 o                         
  -1  10   9        137.75        144.26         3.43 o                         
   0  10   9        173.04        183.13         4.08 o                         
   1  10   9        137.78        143.16         3.43 o                         
   2  10   9         46.51         44.40         2.01 o                         
   3  10   9         54.77         52.72         1.99 o                         
   4  10   9          2.84          1.78         0.90 o                         
   5  10   9         18.19         18.06         1.26 o                         
   6  10   9          4.17          2.68         1.41 o                         
  -5  11   9          2.63          4.30         1.19 o                         
  -4  11   9          6.71          7.12         1.19 o                         
  -3  11   9         51.89         54.33         2.56 o                         
  -2  11   9          8.98          9.50         1.34 o                         
  -1  11   9          5.06          5.32         1.15 o                         
   0  11   9         15.89         16.73         1.16 o                         
   1  11   9          5.05          5.72         0.92 o                         
   2  11   9          8.98          8.54         1.03 o                         
   3  11   9         51.76         48.95         1.79 o                         
   4  11   9          6.68          6.69         1.14 o                         
   5  11   9          2.62          2.79         1.05 o                         
  -4  12   9          4.64          5.24         1.20 o                         
  -3  12   9         71.00         79.01         2.84 o                         
  -2  12   9         36.50         38.05         1.97 o                         
  -1  12   9          6.01          4.73         1.08 o                         
   0  12   9         19.03         18.18         1.26 o                         
   1  12   9          6.06          5.89         0.99 o                         
   2  12   9         36.44         37.22         1.74 o                         
   3  12   9         71.04         74.92         2.43 o                         
   4  12   9          4.65          2.23         1.10 o                         
  -3  13   9         41.13         48.63         3.92 o                         
  -2  13   9         58.89         67.65         2.72 o                         
  -1  13   9         11.75         14.10         1.49 o                         
   0  13   9        167.19        182.63         4.23 o                         
   1  13   9         11.70         13.54         1.23 o                         
   2  13   9         58.90         64.46         2.32 o                         
   3  13   9         41.01         47.29         3.54 o                         
   0   0  10         27.68         30.12         1.40 o                         
   1   0  10        341.85        303.67         4.87 o                         
   2   0  10        101.95        100.51         2.00 o                         
   3   0  10        897.58        878.49        13.28 o                         
   4   0  10        940.59        929.75        15.62 o                         
   5   0  10         70.42         76.51         2.36 o                         
   6   0  10        399.48        422.27         8.53 o                         
   7   0  10         14.01         14.13         1.23 o                         
   8   0  10         95.62         91.30         3.28 o                         
   9   0  10          5.05          5.20         2.18 o                         
  -9   1  10         49.77         53.99         2.98 o                         
  -8   1  10         17.52         19.59         1.62 o                         
  -7   1  10        132.42        134.82         3.49 o                         
  -6   1  10         45.73         47.98         1.85 o                         
  -5   1  10        465.72        478.70         8.29 o                         
  -4   1  10         18.88         19.78         0.95 o                         
  -3   1  10        392.66        406.87         7.02 o                         
  -2   1  10        462.83        453.55         7.74 o                         
  -1   1  10         55.32         50.17         1.30 o                         
   0   1  10         48.88         50.42         1.31 o                         
   1   1  10         55.11         52.12         1.51 o                         
   2   1  10        462.88        384.70        32.74 o                         
   3   1  10        392.71        365.66        30.07 o                         
   4   1  10         18.87         19.05         1.17 o                         
   5   1  10        466.01        477.31         9.42 o                         
   6   1  10         45.72         46.57         1.92 o                         
   7   1  10        132.33        136.52         4.07 o                         
   8   1  10         17.47         23.81         1.76 o                         
   9   1  10         49.74         52.27         2.93 o                         
  -9   2  10         20.35         21.28         1.69 o                         
  -8   2  10         14.71         16.25         1.43 o                         
  -7   2  10          7.89          5.61         0.98 o                         
  -6   2  10         10.87         12.94         0.91 o                         
  -5   2  10         13.08         13.53         0.97 o                         
  -4   2  10        340.15        341.14         5.53 o                         
  -3   2  10         63.83         68.91         3.10 o                         
  -2   2  10        273.36        273.64         4.43 o                         
  -1   2  10         30.16         31.91         1.02 o                         
   0   2  10          6.51          7.76         0.85 o                         
   1   2  10         30.13         30.38         1.46 o                         
   2   2  10        273.88        267.80         5.46 o                         
   3   2  10         63.81         69.36         1.86 o                         
   4   2  10        340.05        339.89         6.89 o                         
   5   2  10         13.11         13.36         1.04 o                         
   6   2  10         10.91         10.98         1.31 o                         
   7   2  10          7.89          8.09         1.82 o                         
   8   2  10         14.66         15.67         1.60 o                         
   9   2  10         20.31         22.28         1.90 o                         
  -9   3  10          2.86          1.95         1.16 o                         
  -8   3  10          8.28          9.77         1.56 o                         
  -7   3  10         22.88         22.23         1.46 o                         
  -6   3  10         60.34         58.65         1.71 o                         
  -5   3  10         41.73         44.32         1.73 o                         
  -4   3  10         73.87         72.18         1.67 o                         
  -3   3  10        193.35        190.52         3.29 o                         
  -2   3  10         92.83         86.21         1.81 o                         
  -1   3  10          4.85          5.15         0.61 o                         
   0   3  10        283.69        255.97         4.72 o                         
   1   3  10          4.87          2.84         1.09 o                         
   2   3  10         92.81         87.04         4.00 o                         
   3   3  10        193.43        188.22         4.22 o                         
   4   3  10         74.02         69.73         2.52 o                         
   5   3  10         41.54         41.75         2.03 o                         
   6   3  10         60.44         55.77         2.38 o                         
   7   3  10         22.70         22.15         1.68 o                         
   8   3  10          8.25          8.02         1.39 o                         
   9   3  10          2.84          3.01         1.68 o                         
  -8   4  10          9.98          7.38         1.02 o                         
  -7   4  10         12.64         10.39         1.18 o                         
  -6   4  10          2.42          1.53         0.75 o                         
  -5   4  10         32.92         33.64         1.16 o                         
  -4   4  10         88.91         82.52         1.84 o                         
  -3   4  10         37.03         34.88         1.15 o                         
  -2   4  10        184.25        178.27         3.11 o                         
  -1   4  10         32.53         28.85         1.12 o                         
   0   4  10         55.12         39.61         5.77 o                         
   1   4  10         32.48         28.99         1.71 o                         
   2   4  10        184.05        177.32         3.51 o                         
   3   4  10         36.95         32.29         1.52 o                         
   4   4  10         88.93         80.69         2.80 o                         
   5   4  10         32.79         32.87         4.46 o                         
   6   4  10          2.41          2.30         1.02 o                         
   7   4  10         12.67          9.60         1.48 o                         
   8   4  10         10.01          9.14         1.75 o                         
  -8   5  10         15.30         14.40         1.30 o                         
  -7   5  10          3.44          2.73         0.90 o                         
  -6   5  10         45.99         43.60         2.51 o                         
  -5   5  10         72.50         78.31         2.22 o                         
  -4   5  10         17.49         19.22         0.95 o                         
  -3   5  10         83.44         73.15         1.86 o                         
  -2   5  10         48.74         43.89         1.61 o                         
  -1   5  10         68.15         80.27         3.00 o                         
   0   5  10         26.24         27.88         1.15 o                         
   1   5  10         68.07         79.15         2.03 o                         
   2   5  10         48.87         43.38         1.47 o                         
   3   5  10         83.49         78.08         2.39 o                         
   4   5  10         17.51         17.49         1.46 o                         
   5   5  10         72.54         75.29         2.40 o                         
   6   5  10         46.13         40.02         1.83 o                         
   7   5  10          3.42          3.03         1.19 o                         
   8   5  10         15.32         18.30         1.72 o                         
  -8   6  10         15.57         14.23         1.38 o                         
  -7   6  10         28.21         31.27         1.64 o                         
  -6   6  10         99.79         95.24         3.88 o                         
  -5   6  10        101.80        104.29         2.63 o                         
  -4   6  10        178.51        163.12         3.63 o                         
  -3   6  10        193.22        172.06         3.93 o                         
  -2   6  10         24.06         22.08         1.31 o                         
  -1   6  10        138.70        126.08         3.08 o                         
   0   6  10         82.07         85.52         2.40 o                         
   1   6  10        138.74        129.71         2.52 o                         
   2   6  10         23.95         22.41         1.24 o                         
   3   6  10        193.42        172.41         4.02 o                         
   4   6  10        178.48        165.67         3.90 o                         
   5   6  10        101.75        103.77         2.92 o                         
   6   6  10         99.77         90.69         2.74 o                         
   7   6  10         28.20         31.98         1.69 o                         
   8   6  10         15.57         15.07         2.22 o                         
  -7   7  10         30.41         35.00         1.82 o                         
  -6   7  10         54.87         48.66         1.84 o                         
  -5   7  10         35.96         30.90         1.76 o                         
  -4   7  10         29.24         30.74         1.64 o                         
  -3   7  10         47.46         39.47         1.85 o                         
  -2   7  10        106.77         92.93         2.80 o                         
  -1   7  10          9.92          3.83         0.85 o                         
   0   7  10          0.00         -0.80         0.59 o                         
   1   7  10          9.94          4.41         1.16 o                         
   2   7  10        106.81         86.77         2.51 o                         
   3   7  10         47.61         38.95         1.91 o                         
   4   7  10         29.34         27.50         1.51 o                         
   5   7  10         36.05         31.09         1.62 o                         
   6   7  10         54.91         51.99         2.09 o                         
   7   7  10         30.40         31.09         1.68 o                         
  -7   8  10         22.54         17.85         1.84 o                         
  -6   8  10          3.98          3.49         1.05 o                         
  -5   8  10         10.66          8.43         1.14 o                         
  -4   8  10        125.74        120.69         3.44 o                         
  -3   8  10         17.01         16.87         1.28 o                         
  -2   8  10         39.57         36.12         1.85 o                         
  -1   8  10          2.27          4.98         0.77 o                         
   0   8  10          1.75          1.01         0.71 o                         
   1   8  10          2.26          4.21         0.78 o                         
   2   8  10         39.58         36.87         1.64 o                         
   3   8  10         17.07         18.05         1.27 o                         
   4   8  10        125.70        112.60         3.09 o                         
   5   8  10         10.71          8.96         1.17 o                         
   6   8  10          3.99          4.41         1.24 o                         
   7   8  10         22.54         20.47         1.52 o                         
  -6   9  10          1.31          1.00         1.01 o                         
  -5   9  10          8.24          9.02         1.22 o                         
  -4   9  10         13.82         15.77         1.70 o                         
  -3   9  10         76.44         74.05         2.62 o                         
  -2   9  10         18.42         20.58         1.46 o                         
  -1   9  10          1.55          1.89         0.76 o                         
   0   9  10          0.02         -0.52         0.69 o                         
   1   9  10          1.56          0.77         0.98 o                         
   2   9  10         18.44         20.40         1.27 o                         
   3   9  10         76.47         71.64         2.34 o                         
   4   9  10         13.72         14.14         1.24 o                         
   5   9  10          8.21          6.65         1.10 o                         
   6   9  10          1.30          0.36         1.00 o                         
  -6  10  10          0.81          2.00         1.10 o                         
  -5  10  10          0.95         -0.09         1.21 o                         
  -4  10  10          7.69          9.57         1.76 o                         
  -3  10  10         31.83         31.66         1.79 o                         
  -2  10  10          6.85          7.48         1.43 o                         
  -1  10  10          3.34          3.16         1.35 o                         
   0  10  10          7.24          5.39         0.90 o                         
   1  10  10          3.34          3.36         0.90 o                         
   2  10  10          6.86          7.01         1.99 o                         
   3  10  10         31.84         32.18         1.60 o                         
   4  10  10          7.71          8.67         1.16 o                         
   5  10  10          0.95         -0.57         1.04 o                         
   6  10  10          0.80         -0.33         0.96 o                         
  -5  11  10         48.93         56.42         2.40 o                         
  -4  11  10          1.75          1.78         1.09 o                         
  -3  11  10         15.99         18.36         2.15 o                         
  -2  11  10         15.35         14.96         1.43 o                         
  -1  11  10         32.96         35.58         1.92 o                         
   0  11  10         11.83          9.73         0.99 o                         
   1  11  10         32.92         34.20         1.67 o                         
   2  11  10         15.35         16.56         1.26 o                         
   3  11  10         15.96         17.77         1.36 o                         
   4  11  10          1.76          1.62         0.92 o                         
   5  11  10         48.93         49.45         2.00 o                         
  -3  12  10          5.17          6.20         1.28 o                         
  -2  12  10          7.62          6.08         1.26 o                         
  -1  12  10         27.80         25.05         1.69 o                         
   0  12  10         17.71         17.51         1.26 o                         
   1  12  10         27.75         28.84         1.53 o                         
   2  12  10          7.57          7.51         1.12 o                         
   3  12  10          5.13          3.85         1.09 o                         
  -1  13  10         80.70         89.67         3.18 o                         
   0  13  10         13.51         15.66         1.53 o                         
   1  13  10         80.61         84.23         3.02 o                         
   1   0  11          2.83          1.12         0.57 o                         
   2   0  11        597.61        585.94         9.07 o                         
   3   0  11          0.10          0.03         0.67 o                         
   4   0  11        137.44        138.67         3.43 o                         
   5   0  11        237.91        249.67         5.39 o                         
   6   0  11          2.11          4.12         0.97 o                         
   7   0  11          1.26          0.19         0.90 o                         
   8   0  11          1.56          1.44         1.35 o                         
  -8   1  11         40.20         50.22         2.15 o                         
  -7   1  11          1.77          3.13         0.94 o                         
  -6   1  11         41.12         42.32         2.47 o                         
  -5   1  11         20.62         17.41         1.50 o                         
  -4   1  11        232.40        233.35         4.47 o                         
  -3   1  11        352.26        350.32         5.66 o                         
  -2   1  11        637.22        637.65         9.85 o                         
  -1   1  11        391.72        398.59         6.35 o                         
   0   1  11       1185.57       1169.11        17.56 o                         
   1   1  11        391.45        397.78         7.06 o                         
   2   1  11        637.31        640.07        10.94 o                         
   3   1  11        351.91        350.81         6.36 o                         
   4   1  11        232.45        228.54         5.00 o                         
   5   1  11         20.61         17.47         1.22 o                         
   6   1  11         41.07         38.03         1.71 o                         
   7   1  11          1.77          3.75         1.22 o                         
   8   1  11         40.16         48.38         2.51 o                         
  -8   2  11         11.37         13.80         1.43 o                         
  -7   2  11         46.59         47.46         2.01 o                         
  -6   2  11          4.20          4.20         0.96 o                         
  -5   2  11         85.55         88.07         2.13 o                         
  -4   2  11         65.22         65.28         1.62 o                         
  -3   2  11         88.30         87.85         1.98 o                         
  -2   2  11        134.50        131.78         2.50 o                         
  -1   2  11          2.16          0.79         0.62 o                         
   0   2  11        331.40        340.08         6.14 o                         
   1   2  11          2.16          1.72         1.39 o                         
   2   2  11        134.67        131.86         2.88 o                         
   3   2  11         88.15         86.36         2.49 o                         
   4   2  11         65.39         63.62         2.16 o                         
   5   2  11         85.40         86.44         2.56 o                         
   6   2  11          4.15          1.37         1.09 o                         
   7   2  11         46.53         46.84         2.32 o                         
   8   2  11         11.40         14.38         1.79 o                         
  -8   3  11         29.69         32.45         1.91 o                         
  -7   3  11          9.77         10.73         1.26 o                         
  -6   3  11         17.23         15.90         0.99 o                         
  -5   3  11         10.41          8.71         0.81 o                         
  -4   3  11         27.38         29.74         1.10 o                         
  -3   3  11         43.45         39.94         1.26 o                         
  -2   3  11          1.42          0.43         0.73 o                         
  -1   3  11         31.81         27.77         1.19 o                         
   0   3  11         30.07         29.91         1.27 o                         
   1   3  11         31.78         31.17         1.27 o                         
   2   3  11          1.41          0.78         0.68 o                         
   3   3  11         43.44         38.97         1.69 o                         
   4   3  11         27.35         30.21         1.51 o                         
   5   3  11         10.36          9.11         1.22 o                         
   6   3  11         17.29         16.06         1.50 o                         
   7   3  11          9.75         10.66         1.39 o                         
   8   3  11         29.72         33.71         2.16 o                         
  -8   4  11          8.48         10.86         1.43 o                         
  -7   4  11          7.83         10.20         1.23 o                         
  -6   4  11          0.16         -0.68         0.70 o                         
  -5   4  11         83.05         89.55         2.01 o                         
  -4   4  11         42.13         43.28         1.31 o                         
  -3   4  11        121.97        121.65         2.45 o                         
  -2   4  11          7.07          8.62         0.89 o                         
  -1   4  11          8.51          7.11         0.74 o                         
   0   4  11         11.52         12.78         0.87 o                         
   1   4  11          8.49          8.88         1.22 o                         
   2   4  11          7.15          9.68         0.86 o                         
   3   4  11        122.10        116.58         3.08 o                         
   4   4  11         42.10         38.45         2.81 o                         
   5   4  11         83.23         87.27         3.47 o                         
   6   4  11          0.16          0.23         1.04 o                         
   7   4  11          7.83          8.63         1.36 o                         
   8   4  11          8.49          7.67         1.52 o                         
  -8   5  11         38.38         40.29         1.74 o                         
  -7   5  11         36.44         38.62         1.94 o                         
  -6   5  11         36.77         32.43         1.45 o                         
  -5   5  11         32.04         30.38         1.16 o                         
  -4   5  11        115.61        106.14         2.49 o                         
  -3   5  11         48.53         48.96         1.66 o                         
  -2   5  11        191.88        178.15         3.61 o                         
  -1   5  11         76.16         74.05         1.99 o                         
   0   5  11        282.73        246.80         4.68 o                         
   1   5  11         76.19         77.52         2.07 o                         
   2   5  11        191.87        180.05         4.16 o                         
   3   5  11         48.54         48.15         2.28 o                         
   4   5  11        115.70         99.90         3.26 o                         
   5   5  11         31.95         29.26         1.87 o                         
   6   5  11         36.77         33.81         2.29 o                         
   7   5  11         36.47         38.40         2.17 o                         
   8   5  11         38.40         41.52         4.11 o                         
  -7   6  11         12.98          9.25         1.17 o                         
  -6   6  11          9.16          6.76         1.42 o                         
  -5   6  11         81.57         74.63         2.54 o                         
  -4   6  11         31.36         26.71         1.38 o                         
  -3   6  11         89.57         86.10         3.23 o                         
  -2   6  11        180.66        163.96         3.85 o                         
  -1   6  11          9.80         10.29         1.01 o                         
   0   6  11        147.79        142.06         3.04 o                         
   1   6  11          9.81         10.85         0.88 o                         
   2   6  11        180.64        161.97         4.45 o                         
   3   6  11         89.42         85.12         3.32 o                         
   4   6  11         31.34         25.71         1.49 o                         
   5   6  11         81.59         70.76         2.42 o                         
   6   6  11          9.19         15.30         1.59 o                         
   7   6  11         12.99          8.73         1.47 o                         
  -7   7  11          5.45          3.55         1.48 o                         
  -6   7  11         21.80         17.51         1.83 o                         
  -5   7  11          3.55          2.27         0.91 o                         
  -4   7  11         52.36         46.46         2.05 o                         
  -3   7  11        107.16         92.46         2.90 o                         
  -2   7  11          7.08          4.03         0.87 o                         
  -1   7  11        214.04        182.96         4.18 o                         
   0   7  11         31.38         21.96         1.24 o                         
   1   7  11        214.11        184.42         3.67 o                         
   2   7  11          7.04          6.32         0.91 o                         
   3   7  11        107.08         84.64         2.90 o                         
   4   7  11         52.32         49.18         2.00 o                         
   5   7  11          3.50          0.55         1.05 o                         
   6   7  11         21.75         19.77         1.47 o                         
   7   7  11          5.46          3.15         1.16 o                         
  -6   8  11          2.53          2.35         1.05 o                         
  -5   8  11         23.29         20.47         1.86 o                         
  -4   8  11          1.18          0.40         0.93 o                         
  -3   8  11          6.28          4.69         1.15 o                         
  -2   8  11         18.30         15.27         1.28 o                         
  -1   8  11          7.02          3.67         0.97 o                         
   0   8  11        105.80        106.01         2.80 o                         
   1   8  11          6.98          5.17         0.93 o                         
   2   8  11         18.34         16.02         1.18 o                         
   3   8  11          6.27          4.04         0.96 o                         
   4   8  11          1.19          0.88         0.92 o                         
   5   8  11         23.26         19.05         1.42 o                         
   6   8  11          2.52          1.05         1.06 o                         
  -6   9  11         12.40         11.72         1.37 o                         
  -5   9  11          6.85          5.30         1.16 o                         
  -4   9  11         19.64         17.22         2.04 o                         
  -3   9  11          5.76          6.12         1.12 o                         
  -2   9  11          0.51         -0.47         0.88 o                         
  -1   9  11          2.86          2.84         1.34 o                         
   0   9  11         21.75         21.26         1.27 o                         
   1   9  11          2.90          2.91         0.87 o                         
   2   9  11          0.52          0.79         0.84 o                         
   3   9  11          5.78          2.84         0.96 o                         
   4   9  11         19.66         19.41         1.45 o                         
   5   9  11          6.86          3.88         1.14 o                         
   6   9  11         12.35         13.39         1.43 o                         
  -5  10  11          2.51          5.23         1.19 o                         
  -4  10  11          5.71          5.98         1.19 o                         
  -3  10  11         29.77         29.23         1.74 o                         
  -2  10  11          5.03          4.32         1.12 o                         
  -1  10  11         15.00         15.19         1.35 o                         
   0  10  11          6.80          7.37         0.97 o                         
   1  10  11         15.06         13.78         1.71 o                         
   2  10  11          5.08          4.83         0.97 o                         
   3  10  11         29.83         29.13         1.76 o                         
   4  10  11          5.70          4.76         1.11 o                         
   5  10  11          2.51          2.68         1.15 o                         
  -3  11  11          4.03          3.78         1.17 o                         
  -2  11  11         17.21         18.76         1.51 o                         
  -1  11  11         45.48         53.51         2.30 o                         
   0  11  11         28.65         36.01         1.98 o                         
   1  11  11         45.48         51.77         2.33 o                         
   2  11  11         17.22         18.37         1.39 o                         
   3  11  11          4.02          2.57         1.04 o                         
  -1  12  11          3.21          1.41         1.23 o                         
   0  12  11         24.78         25.82         2.42 o                         
   1  12  11          3.22          2.41         1.01 o                         
   0   0  12        300.18        310.99         7.25 o                         
   1   0  12          0.17         -1.27         0.85 o                         
   2   0  12         41.68         44.47         1.68 o                         
   3   0  12         32.97         33.22         1.32 o                         
   4   0  12          0.37          1.22         0.82 o                         
   5   0  12         20.73         23.76         1.88 o                         
   6   0  12          1.60          3.45         1.33 o                         
   7   0  12         78.96         91.22         3.35 o                         
   8   0  12          6.11          5.65         1.47 o                         
  -8   1  12         20.68         22.09         1.88 o                         
  -7   1  12          0.14          0.33         0.98 o                         
  -6   1  12         54.74         64.89         2.29 o                         
  -5   1  12         33.26         31.02         1.50 o                         
  -4   1  12         65.86         73.61         2.34 o                         
  -3   1  12          3.85          2.75         0.95 o                         
  -2   1  12        796.67        798.86        13.63 o                         
  -1   1  12         13.78         12.65         0.78 o                         
   0   1  12       1350.01       1369.17        22.83 o                         
   1   1  12         13.75         15.98         1.04 o                         
   2   1  12        796.92        800.63        13.64 o                         
   3   1  12          3.85          4.31         0.89 o                         
   4   1  12         65.67         68.02         2.54 o                         
   5   1  12         33.26         32.46         1.56 o                         
   6   1  12         54.61         61.92         2.70 o                         
   7   1  12          0.14         -0.25         1.14 o                         
   8   1  12         20.72         19.74         1.90 o                         
  -8   2  12          0.45          1.60         1.15 o                         
  -7   2  12          2.96          3.42         1.06 o                         
  -6   2  12         16.20         15.33         1.27 o                         
  -5   2  12         44.57         46.06         2.42 o                         
  -4   2  12         19.49         22.67         1.30 o                         
  -3   2  12        133.17        134.94         2.62 o                         
  -2   2  12        200.10        206.96         3.63 o                         
  -1   2  12        237.23        238.48         6.32 o                         
   0   2  12        299.85        294.76         5.48 o                         
   1   2  12        237.35        250.08         4.71 o                         
   2   2  12        200.25        206.96         4.12 o                         
   3   2  12        133.10        138.81         3.44 o                         
   4   2  12         19.54         22.41         1.64 o                         
   5   2  12         44.51         45.58         2.31 o                         
   6   2  12         16.22         15.26         3.39 o                         
   7   2  12          2.98          1.24         1.22 o                         
   8   2  12          0.45          0.35         1.28 o                         
  -7   3  12         10.47         10.44         1.30 o                         
  -6   3  12         12.46         12.87         1.20 o                         
  -5   3  12         36.03         34.16         1.66 o                         
  -4   3  12          2.29          2.46         0.61 o                         
  -3   3  12         25.10         22.26         1.09 o                         
  -2   3  12         17.33         17.28         0.98 o                         
  -1   3  12         23.92         20.30         1.74 o                         
   0   3  12          2.07          0.20         0.70 o                         
   1   3  12         23.92         19.60         1.44 o                         
   2   3  12         17.35         16.21         1.04 o                         
   3   3  12         25.20         24.96         1.40 o                         
   4   3  12          2.31          1.66         1.09 o                         
   5   3  12         35.98         32.88         1.92 o                         
   6   3  12         12.45         12.53         1.51 o                         
   7   3  12         10.44         11.34         1.64 o                         
  -7   4  12          9.27         10.59         1.39 o                         
  -6   4  12         34.72         36.66         1.75 o                         
  -5   4  12         11.27         11.14         0.90 o                         
  -4   4  12         20.75         20.55         1.08 o                         
  -3   4  12         88.74         86.70         2.20 o                         
  -2   4  12         26.13         28.62         1.23 o                         
  -1   4  12        133.47        119.69         2.71 o                         
   0   4  12          2.79          1.38         0.71 o                         
   1   4  12        133.54        118.70         2.74 o                         
   2   4  12         26.18         27.66         1.47 o                         
   3   4  12         88.84         86.69         4.63 o                         
   4   4  12         20.77         21.13         1.64 o                         
   5   4  12         11.31         13.80         2.01 o                         
   6   4  12         34.80         40.45         2.64 o                         
   7   4  12          9.25         11.60         1.63 o                         
  -7   5  12         12.55         19.45         1.62 o                         
  -6   5  12         14.95         14.17         1.29 o                         
  -5   5  12         24.49         28.09         1.48 o                         
  -4   5  12         10.22          7.91         0.86 o                         
  -3   5  12         47.56         44.38         1.79 o                         
  -2   5  12        219.12        197.98         4.00 o                         
  -1   5  12        236.75        238.02         4.60 o                         
   0   5  12        269.75        252.00         4.84 o                         
   1   5  12        236.67        236.70         4.62 o                         
   2   5  12        219.22        201.45         4.59 o                         
   3   5  12         47.37         43.84         3.30 o                         
   4   5  12         10.21          8.06         1.29 o                         
   5   5  12         24.47         26.57         1.83 o                         
   6   5  12         14.94         14.18         1.61 o                         
   7   5  12         12.57         17.14         1.71 o                         
  -6   6  12          0.50         -0.18         1.03 o                         
  -5   6  12          8.51         10.79         1.03 o                         
  -4   6  12         32.89         34.11         1.43 o                         
  -3   6  12         17.53         14.85         1.02 o                         
  -2   6  12         35.05         29.93         1.34 o                         
  -1   6  12         32.15         28.72         1.30 o                         
   0   6  12         17.52         12.28         0.99 o                         
   1   6  12         32.14         29.36         1.33 o                         
   2   6  12         34.92         27.12         1.75 o                         
   3   6  12         17.61         14.58         1.46 o                         
   4   6  12         32.78         32.55         2.40 o                         
   5   6  12          8.46         11.44         1.52 o                         
   6   6  12          0.50          0.90         1.24 o                         
  -6   7  12         25.05         25.34         2.00 o                         
  -5   7  12         11.29         11.79         1.22 o                         
  -4   7  12         28.29         26.63         1.58 o                         
  -3   7  12         30.69         31.28         1.75 o                         
  -2   7  12         24.06         17.45         1.23 o                         
  -1   7  12         57.96         57.51         1.89 o                         
   0   7  12         46.82         38.22         1.55 o                         
   1   7  12         57.95         64.49         2.74 o                         
   2   7  12         24.06         17.98         2.14 o                         
   3   7  12         30.78         32.96         2.00 o                         
   4   7  12         28.25         26.49         1.90 o                         
   5   7  12         11.27         11.39         1.59 o                         
   6   7  12         25.01         27.96         2.07 o                         
  -5   8  12         13.90         15.02         1.34 o                         
  -4   8  12         28.16         27.80         1.66 o                         
  -3   8  12          9.83         13.38         1.33 o                         
  -2   8  12          7.66          6.63         1.10 o                         
  -1   8  12          7.23          8.16         1.23 o                         
   0   8  12         45.53         33.60         1.55 o                         
   1   8  12          7.21          8.74         1.28 o                         
   2   8  12          7.69          5.53         1.36 o                         
   3   8  12          9.83         12.91         1.23 o                         
   4   8  12         28.24         27.40         1.61 o                         
   5   8  12         13.93         12.07         1.30 o                         
  -5   9  12          7.57         12.58         1.38 o                         
  -4   9  12         10.87         10.93         1.30 o                         
  -3   9  12         57.15         60.53         2.49 o                         
  -2   9  12         17.59         17.68         1.44 o                         
  -1   9  12          4.00          3.49         1.68 o                         
   0   9  12          2.00          2.32         1.08 o                         
   1   9  12          4.04          3.50         0.93 o                         
   2   9  12         17.66         15.75         1.27 o                         
   3   9  12         57.20         60.44         2.29 o                         
   4   9  12         10.90         11.85         1.32 o                         
   5   9  12          7.62         11.05         1.34 o                         
  -3  10  12          0.78          1.65         1.09 o                         
  -2  10  12          9.47         12.61         1.38 o                         
  -1  10  12         23.60         24.50         1.71 o                         
   0  10  12          0.52          1.35         1.12 o                         
   1  10  12         23.59         27.24         1.49 o                         
   2  10  12          9.53          9.48         1.31 o                         
   3  10  12          0.78         -0.76         1.13 o                         
  -2  11  12         10.23         11.05         1.39 o                         
  -1  11  12          6.61          4.97         1.22 o                         
   0  11  12          0.03          0.27         1.83 o                         
   1  11  12          6.58          5.26         1.07 o                         
   2  11  12         10.17         11.73         1.32 o                         
   1   0  13          3.81          0.87         0.82 o                         
   2   0  13          4.09          4.31         0.84 o                         
   3   0  13         17.45         18.76         1.74 o                         
   4   0  13         10.97         10.94         1.16 o                         
   5   0  13         14.06         14.88         1.28 o                         
   6   0  13          0.11          0.33         0.98 o                         
   7   0  13          2.25          3.26         1.37 o                         
  -7   1  13         10.31          8.90         1.31 o                         
  -6   1  13         23.19         29.90         1.66 o                         
  -5   1  13         24.06         23.49         1.47 o                         
  -4   1  13         53.70         54.89         2.12 o                         
  -3   1  13         41.25         43.62         1.63 o                         
  -2   1  13         50.54         53.86         2.24 o                         
  -1   1  13         36.72         35.78         1.72 o                         
   0   1  13         74.28         84.62         2.26 o                         
   1   1  13         36.83         40.11         1.57 o                         
   2   1  13         50.70         54.05         1.87 o                         
   3   1  13         41.11         39.76         1.79 o                         
   4   1  13         53.78         53.93         2.12 o                         
   5   1  13         23.98         24.66         1.48 o                         
   6   1  13         23.17         24.68         1.84 o                         
   7   1  13         10.33          9.64         1.50 o                         
  -7   2  13         37.14         37.91         1.91 o                         
  -6   2  13          8.41         10.35         1.69 o                         
  -5   2  13         64.29         65.83         2.30 o                         
  -4   2  13        113.43        121.83         3.23 o                         
  -3   2  13         97.96        101.46         3.03 o                         
  -2   2  13        160.54        160.66         5.02 o                         
  -1   2  13        396.93        413.72         7.47 o                         
   0   2  13         20.03         20.94         1.14 o                         
   1   2  13        396.74        418.92         7.53 o                         
   2   2  13        160.56        164.09         3.51 o                         
   3   2  13         97.98        106.41         2.97 o                         
   4   2  13        113.49        121.32         3.31 o                         
   5   2  13         64.39         66.45         3.03 o                         
   6   2  13          8.41          9.34         1.47 o                         
   7   2  13         37.14         41.28         2.35 o                         
  -7   3  13         34.46         44.55         2.10 o                         
  -6   3  13         71.57         78.43         3.15 o                         
  -5   3  13         10.60         16.18         1.65 o                         
  -4   3  13         52.23         49.17         2.47 o                         
  -3   3  13         75.06         83.27         2.64 o                         
  -2   3  13         28.80         32.12         1.35 o                         
  -1   3  13          8.35          8.14         0.89 o                         
   0   3  13          0.01         -0.84         0.73 o                         
   1   3  13          8.40          8.27         0.95 o                         
   2   3  13         28.80         30.70         1.63 o                         
   3   3  13         75.03         80.16         2.62 o                         
   4   3  13         52.28         53.49         2.47 o                         
   5   3  13         10.61         12.25         1.51 o                         
   6   3  13         71.67         78.21         3.15 o                         
   7   3  13         34.41         36.64         2.92 o                         
  -6   4  13          0.34          1.13         1.31 o                         
  -5   4  13          5.83         10.77         1.53 o                         
  -4   4  13         66.51         70.77         2.06 o                         
  -3   4  13         48.77         48.65         1.74 o                         
  -2   4  13        105.22        106.99         2.58 o                         
  -1   4  13        374.17        366.69         6.74 o                         
   0   4  13         26.26         24.98         1.23 o                         
   1   4  13        374.16        366.15         6.72 o                         
   2   4  13        105.16        106.30         3.03 o                         
   3   4  13         48.81         49.76         3.33 o                         
   4   4  13         66.63         65.47         2.79 o                         
   5   4  13          5.84          8.07         1.42 o                         
   6   4  13          0.34          0.34         1.39 o                         
  -6   5  13          7.44          7.42         1.78 o                         
  -5   5  13         35.39         35.58         1.70 o                         
  -4   5  13          7.94          6.99         0.94 o                         
  -3   5  13        101.18         98.78         2.50 o                         
  -2   5  13          2.77          1.59         0.77 o                         
  -1   5  13        209.17        203.50         4.16 o                         
   0   5  13          7.20          9.87         1.20 o                         
   1   5  13        209.07        204.92         4.16 o                         
   2   5  13          2.76          3.86         1.19 o                         
   3   5  13        101.18         94.64         3.33 o                         
   4   5  13          7.93          6.22         1.33 o                         
   5   5  13         35.53         31.38         2.09 o                         
   6   5  13          7.40          6.68         1.58 o                         
  -6   6  13         12.95         14.89         1.50 o                         
  -5   6  13          0.92         -0.56         0.94 o                         
  -4   6  13         31.39         36.42         1.53 o                         
  -3   6  13         12.63         15.61         1.08 o                         
  -2   6  13         22.11         29.56         1.86 o                         
  -1   6  13         16.20         18.42         1.20 o                         
   0   6  13          0.10          0.97         1.19 o                         
   1   6  13         16.25         17.04         1.75 o                         
   2   6  13         22.11         28.54         1.86 o                         
   3   6  13         12.62         14.29         1.56 o                         
   4   6  13         31.29         34.08         2.12 o                         
   5   6  13          0.91         -0.94         1.67 o                         
   6   6  13         12.95          9.91         1.55 o                         
  -5   7  13          0.64          1.22         1.85 o                         
  -4   7  13          4.41          4.21         0.96 o                         
  -3   7  13          5.96          6.05         0.93 o                         
  -2   7  13         28.15         29.90         1.77 o                         
  -1   7  13         72.36         83.26         2.30 o                         
   0   7  13          1.99          4.73         0.94 o                         
   1   7  13         72.52         78.24         2.95 o                         
   2   7  13         28.09         30.98         2.65 o                         
   3   7  13          5.98          4.55         1.33 o                         
   4   7  13          4.40          3.64         1.40 o                         
   5   7  13          0.64         -1.51         1.29 o                         
  -4   8  13          0.08          1.25         1.07 o                         
  -3   8  13         10.78          8.93         1.25 o                         
  -2   8  13          2.52          0.59         0.87 o                         
  -1   8  13         12.44         10.69         1.31 o                         
   0   8  13          1.58          5.61         1.96 o                         
   1   8  13         12.43         10.09         1.34 o                         
   2   8  13          2.52          1.29         1.24 o                         
   3   8  13         10.81          9.38         1.64 o                         
   4   8  13          0.08         -1.84         1.22 o                         
  -3   9  13          0.95          0.90         1.10 o                         
  -2   9  13         12.57         16.06         1.46 o                         
  -1   9  13         18.16         17.12         1.51 o                         
   0   9  13          0.00          1.50         1.09 o                         
   1   9  13         18.13         15.17         1.73 o                         
   2   9  13         12.63         13.92         1.57 o                         
   3   9  13          0.94         -1.76         1.17 o                         
  -1  10  13          9.08          5.81         1.24 o                         
   0  10  13          1.20         -0.39         1.09 o                         
   1  10  13          9.07          5.37         1.35 o                         
   0   0  14         23.66         24.03         3.31 o                         
   1   0  14        110.86        106.62         3.14 o                         
   2   0  14          0.91          0.64         0.92 o                         
   3   0  14          4.43          3.89         1.02 o                         
   4   0  14         18.16         18.13         1.39 o                         
   5   0  14         14.31         15.15         1.36 o                         
   6   0  14          3.16          4.03         1.36 o                         
  -6   1  14         18.33         21.63         1.76 o                         
  -5   1  14         17.04         18.93         1.49 o                         
  -4   1  14         16.73         20.73         1.88 o                         
  -3   1  14          2.67          1.96         1.26 o                         
  -2   1  14          6.21          4.78         1.06 o                         
  -1   1  14          8.84          9.96         1.20 o                         
   0   1  14          6.23          7.06         1.14 o                         
   1   1  14          8.75          7.63         1.13 o                         
   2   1  14          6.22          6.76         0.92 o                         
   3   1  14          2.65          3.51         1.08 o                         
   4   1  14         16.79         17.55         1.36 o                         
   5   1  14         17.08         15.12         1.59 o                         
   6   1  14         18.32         18.91         2.65 o                         
  -6   2  14         50.71         57.54         2.37 o                         
  -5   2  14          3.14          3.59         1.43 o                         
  -4   2  14         23.15         24.57         1.94 o                         
  -3   2  14         30.00         29.89         1.67 o                         
  -2   2  14         59.66         60.97         2.37 o                         
  -1   2  14         26.16         24.20         1.53 o                         
   0   2  14         22.06         21.29         1.49 o                         
   1   2  14         26.22         22.54         1.26 o                         
   2   2  14         59.46         58.81         2.30 o                         
   3   2  14         29.90         30.33         1.68 o                         
   4   2  14         23.15         25.16         1.81 o                         
   5   2  14          3.14          1.28         1.26 o                         
   6   2  14         50.72         55.51         2.72 o                         
  -6   3  14          8.55         13.16         2.04 o                         
  -5   3  14        134.21        145.60         4.63 o                         
  -4   3  14         62.97         65.12         2.93 o                         
  -3   3  14         44.13         43.07         1.98 o                         
  -2   3  14         94.00         89.18         2.85 o                         
  -1   3  14         11.13         12.14         0.99 o                         
   0   3  14          0.39          0.42         0.81 o                         
   1   3  14         11.17          9.99         1.00 o                         
   2   3  14         93.95         89.86         2.77 o                         
   3   3  14         44.21         37.84         1.82 o                         
   4   3  14         62.99         58.82         2.78 o                         
   5   3  14        134.23        142.96         4.40 o                         
   6   3  14          8.51         10.82         1.64 o                         
  -5   4  14         20.75         27.10         2.12 o                         
  -4   4  14         63.36         69.47         3.07 o                         
  -3   4  14        108.12        113.33         3.27 o                         
  -2   4  14         13.24         14.65         1.03 o                         
  -1   4  14         73.83         80.95         2.26 o                         
   0   4  14          0.18          0.10         0.99 o                         
   1   4  14         73.81         73.73         2.50 o                         
   2   4  14         13.35         11.98         1.30 o                         
   3   4  14        107.98        106.25         3.69 o                         
   4   4  14         63.31         65.79         2.87 o                         
   5   4  14         20.71         23.80         1.95 o                         
  -5   5  14         24.23         27.28         2.15 o                         
  -4   5  14          7.83          8.33         1.55 o                         
  -3   5  14         42.58         50.31         2.28 o                         
  -2   5  14         39.93         47.48         1.69 o                         
  -1   5  14          0.83          1.43         0.77 o                         
   0   5  14         18.27         17.50         1.13 o                         
   1   5  14          0.82         -0.49         0.97 o                         
   2   5  14         39.96         40.93         2.28 o                         
   3   5  14         42.61         47.22         2.50 o                         
   4   5  14          7.83          6.60         1.42 o                         
   5   5  14         24.25         26.28         2.15 o                         
  -4   6  14         30.47         35.79         1.59 o                         
  -3   6  14          1.68          2.94         0.86 o                         
  -2   6  14         12.72         14.92         1.11 o                         
  -1   6  14         30.10         32.55         1.48 o                         
   0   6  14          0.59          1.11         0.81 o                         
   1   6  14         30.07         28.89         2.52 o                         
   2   6  14         12.67         14.73         3.27 o                         
   3   6  14          1.71          3.13         1.33 o                         
   4   6  14         30.52         29.76         2.12 o                         
  -4   7  14          2.40          1.94         1.08 o                         
  -3   7  14         20.64         23.15         1.33 o                         
  -2   7  14         14.65         16.18         1.14 o                         
  -1   7  14          8.50          8.91         0.99 o                         
   0   7  14          4.53          5.56         1.18 o                         
   1   7  14          8.45          7.56         1.34 o                         
   2   7  14         14.61         17.20         1.66 o                         
   3   7  14         20.62         21.87         2.41 o                         
   4   7  14          2.37          0.79         1.38 o                         
  -2   8  14          2.62          2.42         0.98 o                         
  -1   8  14          0.75          1.95         0.94 o                         
   0   8  14          3.46          1.57         1.12 o                         
   1   8  14          0.75          1.87         1.22 o                         
   2   8  14          2.59          2.58         1.30 o                         
   1   0  15          0.22         -1.08         0.96 o                         
   2   0  15         35.99         35.24         2.28 o                         
   3   0  15          0.06         -2.02         1.38 o                         
   4   0  15          8.23          7.99         1.57 o                         
   5   0  15          5.07          4.35         1.53 o                         
  -5   1  15          1.27          2.34         1.48 o                         
  -4   1  15          0.07         -1.63         1.31 o                         
  -3   1  15         31.02         31.07         2.16 o                         
  -2   1  15          2.89          4.17         1.12 o                         
  -1   1  15          4.91          4.56         1.16 o                         
   0   1  15          4.06          2.66         1.09 o                         
   1   1  15          4.89          4.43         1.26 o                         
   2   1  15          2.90          3.63         1.46 o                         
   3   1  15         31.01         33.98         2.42 o                         
   4   1  15          0.07         -1.04         1.00 o                         
   5   1  15          1.28          1.25         1.43 o                         
  -5   2  15         51.95         53.12         2.80 o                         
  -4   2  15         17.24         19.77         1.96 o                         
  -3   2  15         16.92         16.39         1.78 o                         
  -2   2  15         10.39         11.14         1.31 o                         
  -1   2  15          2.67          3.23         1.08 o                         
   0   2  15          5.37          4.51         1.12 o                         
   1   2  15          2.70          2.80         1.07 o                         
   2   2  15         10.38         11.32         1.46 o                         
   3   2  15         16.98         14.99         1.42 o                         
   4   2  15         17.17         17.80         1.72 o                         
   5   2  15         51.87         53.02         2.71 o                         
  -4   3  15         38.54         36.21         2.39 o                         
  -3   3  15         17.17         16.96         1.80 o                         
  -2   3  15          6.49          7.26         1.40 o                         
  -1   3  15         18.24         19.51         1.88 o                         
   0   3  15          0.74          0.10         1.01 o                         
   1   3  15         18.26         20.13         2.19 o                         
   2   3  15          6.52          7.61         1.20 o                         
   3   3  15         17.14         15.49         1.66 o                         
   4   3  15         38.55         33.49         4.15 o                         
  -4   4  15         41.54         48.60         2.70 o                         
  -3   4  15         10.55         11.29         1.34 o                         
  -2   4  15          7.03         11.09         1.32 o                         
  -1   4  15          8.43         13.17         1.36 o                         
   0   4  15         20.34         23.80         1.29 o                         
   1   4  15          8.43         10.64         1.21 o                         
   2   4  15          7.02          9.78         1.47 o                         
   3   4  15         10.51          8.71         1.52 o                         
   4   4  15         41.46         47.07         2.49 o                         
  -3   5  15          0.12          1.37         1.12 o                         
  -2   5  15         22.15         25.93         1.70 o                         
  -1   5  15          2.93          4.84         0.90 o                         
   0   5  15          2.06          1.68         0.88 o                         
   1   5  15          2.92          3.88         1.43 o                         
   2   5  15         22.20         24.49         1.83 o                         
   3   5  15          0.12         -1.74         1.22 o                         
  -2   6  15         11.51         13.94         1.13 o                         
  -1   6  15         31.93         41.57         1.69 o                         
   0   6  15         20.83         20.53         1.58 o                         
   1   6  15         31.94         40.48         2.79 o                         
   2   6  15         11.56          9.07         1.49 o                         
  -1   7  15          0.41          0.95         0.95 o                         
   0   7  15          2.94          3.59         1.17 o                         
   1   7  15          0.43         -0.92         1.14 o                         
   0   0  16         41.53         47.32         5.06 o                         
   1   0  16          6.04          4.66         1.20 o                         
   2   0  16          0.25         -1.15         1.33 o                         
   3   0  16          0.25          0.63         1.42 o                         
  -3   1  16          0.17         -0.09         1.35 o                         
  -2   1  16          0.81         -0.40         1.62 o                         
  -1   1  16          3.53          1.99         1.13 o                         
   0   1  16          0.44         -0.17         1.18 o                         
   1   1  16          3.53          4.99         1.48 o                         
   2   1  16          0.81          0.15         1.35 o                         
   3   1  16          0.17         -0.38         1.53 o                         
  -3   2  16          2.39         -0.01         2.38 o                         
  -2   2  16          3.06          2.81         1.46 o                         
  -1   2  16         10.85         11.29         1.41 o                         
   0   2  16          1.18          0.72         1.11 o                         
   1   2  16         10.91          9.70         1.64 o                         
   2   2  16          3.06          5.59         1.55 o                         
   3   2  16          2.38          0.35         1.74 o                         
  -2   3  16          4.11          5.54         1.30 o                         
  -1   3  16          3.34          2.33         1.18 o                         
   0   3  16          5.56          2.90         1.15 o                         
   1   3  16          3.34         -0.94         1.39 o                         
   2   3  16          4.09          4.80         1.88 o                         
  -1   4  16         82.97         97.80         3.96 o                         
   0   4  16          2.48          3.78         1.54 o                         
   1   4  16         82.83         86.47         4.49 o                         
                                                                                
